# Supplementary material for: Tear Proteome Analysis with Patients with Primary Nasolacrimal Duct Obstruction
Source: Int J Mol Sci. 2025 Jul 4;26(13):6449. doi: 10.3390/ijms26136449 (PMC12249518; doi:10.3390/ijms26136449)
Supplement: Supplementary file 1 [file ijms-26-06449-s001.zip]

Archive with 4 entries (4 files):
- Supplementary Figure S1.xlsx
- Supplementary Table S1.xlsx
- Supplementary Table S2.xlsx
- Supplementary Table S3.xlsx
