# Supplementary material for: Tear Proteome Analysis with Patients with Primary Nasolacrimal Duct Obstruction
Source: Int J Mol Sci. 2025 Jul 4;26(13):6449. doi: 10.3390/ijms26136449 (PMC12249518; doi:10.3390/ijms26136449)
Supplement: Supplementary file 1 [file ijms-26-06449-s001.zip › Supplementary Figure S1.xlsx]

## Sheet: LC-MS Chromatogram
	1. Control
			2A1						2A3						2A7						2A10
			2A11						2A13						2A14						2A15
	2. Mucinous
			1B14						1B15						1B16						1B17
			1B18						1B19						1B20						1B22
			1B23						1B25						1B27
	3. Membranous
			1A16						1A18						1A20						1A21
			1A22						1A23						1A24						1A25
			1A33						1A34						1A35
