# Supplementary material for: Tear Proteome Analysis with Patients with Primary Nasolacrimal Duct Obstruction
Source: Int J Mol Sci. 2025 Jul 4;26(13):6449. doi: 10.3390/ijms26136449 (PMC12249518; doi:10.3390/ijms26136449)
Supplement: Supplementary file 1 [file ijms-26-06449-s001.zip › Supplementary Table S1.xlsx]

## Sheet: S1-1_M_PANDO vs. Control
Supplementary Table S1-1. Identified proteins in male (PANDO vs. Control)
Identified proteins										Ratio	Log2 Ratio	P-Value	Abundance (Control)				Abundance (PANDO)									Normalized Abundance (Control)				Normalized Abundance (PANDO)									Found in Sample (Control)				Found in Sample (PANDO)
Accession	Gene symbol	Description	Coverage [%]	# Peptides	# PSMs	# Unique Peptides	# AAs	MW [kDa]	calc. pI	Abundance Ratio: (PANDO) / (Control)	Abundance Ratio: (PANDO) / (Control)	Abundance Ratio P-Value: (PANDO) / (Control)	2-A-1	2-A-3	2-A-7	2-A-11	1-B-15	1-A-20	1-A-24	1-B-19	1-A-33	1-A-34	1-A-35	1-B-20	1-B-25	2-A-1	2-A-3	2-A-7	2-A-11	1-B-15	1-A-20	1-A-24	1-B-19	1-A-33	1-A-34	1-A-35	1-B-20	1-B-25	2-A-1	2-A-3	2-A-7	2-A-11	1-B-15	1-A-20	1-A-24	1-B-19	1-A-33	1-A-34	1-A-35
P02788	LTF	Lactotransferrin OS=Homo sapiens OX=9606 GN=LTF PE=1 SV=6	82	136	3534	135	710	78.1	8.12	1.767	0.82	0.564669	2.9307e+08	5.56055e+07	3.38363e+07	2.27919e+09	9.38612e+07	2.96661e+09	4.42026e+08	2.65483e+08	1.16728e+07	1.59549e+08	2.25812e+08	8.07822e+07	4.92197e+08	6.77972e+08	2.55136e+08	1.87576e+08	2.27989e+09	4.74492e+08	3.46773e+09	1.15395e+09	7.13628e+08	1.19927e+08	9.72523e+08	7.34786e+08	6.82302e+08	1.24842e+09	High	High	High	High	High	High	High	High	High	High	High
P04264	KRT1	Keratin, type II cytoskeletal 1 OS=Homo sapiens OX=9606 GN=KRT1 PE=1 SV=6	78	83	4081	66	644	66	8.12	0.844	-0.25	0.339199	1.51723e+08	3.20202e+08	2.48666e+08	1.71444e+09	1.04738e+09	4.65026e+08	1.49231e+09	1.07429e+09	2.37055e+08	1.93363e+08	3.66777e+08	9.47307e+07	4.44728e+08	3.51368e+08	1.46108e+09	1.36835e+09	1.71474e+09	5.28297e+09	5.44106e+08	3.89289e+09	2.88413e+09	2.40954e+09	1.17782e+09	1.19271e+09	7.99928e+08	1.12772e+09	High	High	High	High	High	High	High	High	High	High	High
P02768	ALB	Albumin OS=Homo sapiens OX=9606 GN=ALB PE=1 SV=2	76	79	2322	79	609	69.3	6.28	0.586	-0.77	0.481861	1.8671e+08	2.90232e+08	1.84499e+08	1.93042e+08	7.67519e+07	4.35623e+08	2.65469e+08	3.85114e+08	1.21753e+07	4.07e+07	8.96163e+07	3.26698e+07	2.84364e+08	4.31734e+08	1.32391e+09	1.01543e+09	1.93656e+08	3.87758e+08	5.097e+08	6.92983e+08	1.03431e+09	1.2428e+08	2.48304e+08	2.91802e+08	2.76261e+08	7.2124e+08	High	High	High	High	High	High	High	High	High	High	High
P61626	LYZ	Lysozyme C OS=Homo sapiens OX=9606 GN=LYZ PE=1 SV=1	84	60	2573	34	148	16.5	9.16	0.533	-0.91	0.0889588	4.2318e+09	5.15228e+08	6.00198e+08	5.81197e+09	1.22782e+08	3.90779e+09	3.41832e+08	5.50567e+08	3.05348e+08	7.53713e+08	1.12314e+09	1.98844e+08	9.20127e+08	9.7728e+09	2.35015e+09	3.30174e+09	5.81227e+09	6.19914e+08	4.56776e+09	8.91929e+08	1.47832e+09	3.1034e+09	4.58949e+09	3.6506e+09	1.67819e+09	2.33285e+09	High	High	High	High	High	High	High	High	High	High	High
P13645	KRT10	Keratin, type I cytoskeletal 10 OS=Homo sapiens OX=9606 GN=KRT10 PE=1 SV=6	69	60	2532	1	584	58.8	5.21	0.78	-0.36	0.969636	32400.4					50756.5					6593.89		1.43478e+06	74823.5	41846.5	30484.5	26696.4	42662.9	59324.5	27851.4	13021.6	5742.78	21636.8	21431.1	36638.9	3.63713e+06	Peak Found	n/a	n/a	n/a	n/a	Peak Found	n/a	n/a	n/a	n/a	Peak Found
A0A1B0GVI3	KRT10	Keratin, type I cytoskeletal 10 OS=Homo sapiens OX=9606 GN=KRT10 PE=1 SV=2	68	61	2534	2	624	63.3	5.26	0.746	-0.42	0.683397	3.32999e+07	3.32142e+08	2.76317e+08	1.14709e+09	5.87198e+08	2.52186e+08	9.26975e+08	5.16129e+08	1.19995e+08	8.22071e+07	2.33378e+08	5.26581e+07	3.87663e+08	7.75427e+07	1.51512e+09	1.52027e+09	1.1476e+09	2.96203e+09	2.95197e+08	2.41823e+09	1.38588e+09	1.21986e+09	5.00851e+08	7.58918e+08	4.44733e+08	9.83102e+08	n/a	Peak Found	n/a	n/a	Peak Found	Peak Found	Peak Found	Peak Found	Peak Found	Peak Found	Peak Found
P35527	KRT9	Keratin, type I cytoskeletal 9 OS=Homo sapiens OX=9606 GN=KRT9 PE=1 SV=3	72	47	1923	47	623	62	5.24	2.445	1.29	0.125885	1.246e+07	1.95439e+07	4.58522e+07	5.04522e+08	3.45244e+08	1.74193e+08	4.80374e+08	3.63445e+08	7.63048e+07	6.03751e+07	1.06685e+08	3.72485e+07	5.12364e+07	2.91805e+07	8.95587e+07	2.52603e+08	5.04803e+08	1.74152e+09	2.0391e+08	1.25315e+09	9.75885e+08	7.75592e+08	3.67805e+08	3.4704e+08	3.14573e+08	1.30173e+08	High	High	High	High	High	High	High	High	High	High	High
P31025	LCN1	Lipocalin-1 OS=Homo sapiens OX=9606 GN=LCN1 PE=1 SV=1	86	43	3676	43	176	19.2	5.58	1.058	0.08	0.90374	1.5121e+09	1.29421e+09	8.82121e+08	2.57553e+09	2.42611e+08	2.77967e+09	6.1675e+08	1.19626e+09	6.28889e+08	1.05395e+09	2.14679e+09	8.9418e+08	1.71828e+09	3.49218e+09	5.90268e+09	4.85243e+09	2.57567e+09	1.22391e+09	3.24905e+09	1.60891e+09	3.21158e+09	6.3915e+09	6.41767e+09	6.97754e+09	7.54506e+09	4.356e+09	High	High	High	High	High	High	High	High	High	High	High
P01833	PIGR	Polymeric immunoglobulin receptor OS=Homo sapiens OX=9606 GN=PIGR PE=1 SV=4	50	50	1039	50	764	83.2	5.74	3.976	1.99	0.0506605	1.34525e+07	1.49959e+07	1.16038e+07	2.54624e+08	5.24491e+07	4.06959e+08	1.40188e+08	1.77958e+08	2.04566e+07	4.14774e+07	1.07431e+08	1.87495e+07	8.8747e+07	3.16422e+07	6.89183e+07	6.44103e+07	2.54954e+08	2.64895e+08	4.7581e+08	3.65924e+08	4.78018e+08	2.08651e+08	2.52824e+08	3.49384e+08	1.58495e+08	2.2523e+08	High	High	High	High	High	High	High	High	High	High	High
P04259	KRT6B	Keratin, type II cytoskeletal 6B OS=Homo sapiens OX=9606 GN=KRT6B PE=1 SV=5	62	51	1090	6	564	60	8	3.575	1.84	0.638367	187136	221696	7.44477e+06	623236	1.21142e+06	282493	2.49165e+06	4.86472e+06	283479	410156	869333	466025	1.11634e+06	526104	1.04992e+06	4.09812e+07	639832	6.20479e+06	435746	6.53411e+06	1.30951e+07	2.93049e+06	2.58753e+06	2.85208e+06	4.03068e+06	2.84613e+06	Peak Found	Peak Found	High	Peak Found	High	Peak Found	High	High	High	High	High
P01024	C3	Complement C3 OS=Homo sapiens OX=9606 GN=C3 PE=1 SV=2	35	45	270	45	1663	187	6.4	4.854	2.28	0.0206424	1.37573e+06	925352	323286	1.20234e+07	6.19661e+06	2.52593e+07	3.69673e+07	7.80135e+06	365295	1.43715e+06	3.55442e+06	984582	1.02124e+07	3.85055e+06	4.90886e+06	2.55072e+06	1.23911e+07	3.1492e+07	2.96525e+07	9.64497e+07	2.11013e+07	4.54687e+06	9.04221e+06	1.19246e+07	8.78572e+06	2.61782e+07	Peak Found	High	Peak Found	High	High	High	High	High	Peak Found	High	High
P01876	IGHA1	Immunoglobulin heavy constant alpha 1 OS=Homo sapiens OX=9606 GN=IGHA1 PE=1 SV=2	75	38	954	18	353	37.6	6.51	3.013	1.59	0.329589	1.08728e+07	2.50726e+07	9.34724e+06	5.20062e+08	8.47087e+07	9.20281e+08	3.81253e+08	2.96869e+08	1.28636e+06	1.23624e+07	7.14917e+07	8.05612e+06	8.4119e+07	2.56423e+07	1.14876e+08	5.18917e+07	5.20276e+08	4.27465e+08	1.07568e+09	9.94763e+08	7.97114e+08	1.36028e+07	7.58673e+07	2.32644e+08	6.83897e+07	2.13641e+08	High	High	High	High	High	High	High	High	High	High	High
P02533	KRT14	Keratin, type I cytoskeletal 14 OS=Homo sapiens OX=9606 GN=KRT14 PE=1 SV=4	65	38	1000	15	472	51.5	5.16	2.436	1.28	0.234218	7.75706e+06	9.48237e+06	3.12984e+07	4.22573e+07	6.29523e+07	2.0517e+07	7.42585e+07	8.54493e+07	1.35748e+07	1.11201e+07	1.63555e+07	7.42883e+06	4.12562e+07	1.83421e+07	4.36108e+07	1.7252e+08	4.24391e+07	3.17763e+08	2.42453e+07	1.93956e+08	2.29651e+08	1.38234e+08	6.80748e+07	5.33925e+07	6.30648e+07	1.0482e+08	High	High	High	High	High	High	High	High	High	High	High
P25311	AZGP1	Zinc-alpha-2-glycoprotein OS=Homo sapiens OX=9606 GN=AZGP1 PE=1 SV=2	63	30	860	30	298	34.2	6.05	0.514	-0.96	0.107097	2.22769e+08	8.4652e+07	5.03683e+07	1.62036e+08	1.72153e+07	2.65369e+08	4.96408e+07	6.25796e+07	1.10263e+07	4.93724e+07	9.31011e+07	1.4722e+07	8.0341e+07	5.14609e+08	3.86307e+08	2.77222e+08	1.62218e+08	8.70515e+07	3.10335e+08	1.29653e+08	1.68247e+08	1.12304e+08	3.00778e+08	3.02765e+08	1.24384e+08	2.03829e+08	High	High	High	High	High	High	High	High	High	High	High
A0A0G2JMB2	IGHA2	Immunoglobulin heavy constant alpha 2 (Fragment) OS=Homo sapiens OX=9606 GN=IGHA2 PE=1 SV=1	69	31	826	2	340	36.5	6.1	1.664	0.73	0.684781	1.53433e+06	2.15374e+06	1.51082e+06	4.55698e+07	9.97005e+06	8.78794e+07	1.84831e+07	3.46123e+07	50925.3	704035	3.68004e+06	338397	5.98948e+06	3.70098e+06	9.93703e+06	8.4632e+06	4.5609e+07	5.03224e+07	1.02714e+08	4.82187e+07	9.29494e+07	729488	4.37526e+06	1.19934e+07	2.98386e+06	1.52589e+07	Peak Found	High	High	High	High	High	n/a	High	n/a	High	High
P60709	ACTB	Actin, cytoplasmic 1 OS=Homo sapiens OX=9606 GN=ACTB PE=1 SV=1	60	32	616	13	375	41.7	5.48	2.096	1.07	0.0486531	1.1227e+07	2.55314e+07	8.07245e+06	7.6385e+07	1.83539e+07	5.40615e+07	4.70597e+07	9.05769e+07	7.99103e+06	1.3561e+07	4.99747e+07	5.2308e+07	2.16708e+08	2.62457e+07	1.16866e+08	4.48601e+07	7.68534e+07	9.28558e+07	6.3548e+07	1.23091e+08	2.43531e+08	8.15025e+07	8.29581e+07	1.62636e+08	4.41525e+08	5.49392e+08	High	High	High	High	High	High	High	High	High	High	High
P15924	DSP	Desmoplakin OS=Homo sapiens OX=9606 GN=DSP PE=1 SV=3	17	44	170	44	2871	331.6	6.81	1.857	0.89	0.664202	2.39049e+06	3.24716e+06	6.54913e+06	8.54488e+06	8.25257e+06	4.13178e+06	1.12163e+07	8.38963e+06	2.10151e+06	1.37408e+06	2.51463e+06	969289	1.63626e+07	6.21434e+06	1.53317e+07	3.63845e+07	9.04317e+06	4.21469e+07	5.19538e+06	2.96465e+07	2.28616e+07	2.18653e+07	8.68908e+06	8.65837e+06	8.60529e+06	4.16928e+07	Peak Found	High	High	High	High	High	High	High	High	High	High
P01877	IGHA2	Immunoglobulin heavy constant alpha 2 OS=Homo sapiens OX=9606 GN=IGHA2 PE=1 SV=4	65	28	590	4	340	36.6	6.27	1.462	0.55	0.49627	101343	404732		1.24429e+07	60958.2	6.69745e+07	1.37639e+07	87242.2	107371	89737.9	287708	346311	766652	339605	1.94611e+06	73867.2	1.24429e+07	382962	7.82801e+07	3.59022e+07	304242	1.18828e+06	643402	986620	2.9848e+06	2.04185e+06	Peak Found	High	n/a	High	Peak Found	High	High	Peak Found	Peak Found	Peak Found	High
P02787	TF	Serotransferrin OS=Homo sapiens OX=9606 GN=TF PE=1 SV=3	44	30	469	29	698	77	7.12	0.388	-1.36	0.471309	1.44402e+07	1.73565e+07	1.4642e+07	4.86218e+06	3.93413e+06	1.06205e+07	1.0115e+07	1.3271e+07	587835	4.09811e+06	3.60254e+06	2.3451e+06	1.19876e+07	3.35194e+07	7.91795e+07	8.0587e+07	5.01109e+06	1.99664e+07	1.25118e+07	2.64582e+07	3.57052e+07	6.17322e+06	2.52123e+07	1.19941e+07	2.00059e+07	3.04815e+07	High	High	High	High	High	High	High	High	Peak Found	High	High
P98160	HSPG2	Basement membrane-specific heparan sulfate proteoglycan core protein OS=Homo sapiens OX=9606 GN=HSPG2 PE=1 SV=4	11	36	88	36	4391	468.5	6.51	0.487	-1.04	0.572065	2.24922e+06	864705	1.08472e+06	8.14982e+06	686383	1.65066e+07	859653	406680	96327	93430.7	806597	4.79004e+06	5.94008e+06	5.69097e+06	4.55578e+06	6.50381e+06	8.24784e+06	4.13249e+06	1.93247e+07	2.6543e+06	1.48278e+06	1.65173e+06	1.16739e+06	2.96007e+06	4.09688e+07	1.55303e+07	Peak Found	Peak Found	Peak Found	High	Peak Found	High	Peak Found	Peak Found	Peak Found	Peak Found	High
P14618	PKM	Pyruvate kinase PKM OS=Homo sapiens OX=9606 GN=PKM PE=1 SV=4	39	25	125	25	531	57.9	7.84	3.005	1.59	0.033816	963566	2.7657e+06	1.00534e+06	3.27411e+06	2.07114e+06	4.71284e+06	5.42611e+06	1.35325e+07	579140	1.64936e+06	4.16462e+06	7.12124e+06	2.97985e+07	2.59348e+06	1.28322e+07	5.89522e+06	3.58839e+06	1.06622e+07	5.70102e+06	1.43896e+07	3.64948e+07	6.20191e+06	1.02704e+07	1.38217e+07	6.02272e+07	7.55655e+07	High	High	High	High	High	High	High	High	Peak Found	High	High
P01834	IGKC	Immunoglobulin kappa constant OS=Homo sapiens OX=9606 GN=IGKC PE=1 SV=2	86	18	550	18	107	11.8	6.52	2.488	1.31	0.115666	1.06306e+07	1.63618e+07	7.37782e+06	9.69208e+07	2.49233e+07	2.41953e+08	9.44827e+07	7.50778e+07	1.75786e+06	8.53804e+06	4.22695e+07	7.77272e+06	5.9249e+07	2.484e+07	7.4865e+07	4.07832e+07	9.70401e+07	1.25877e+08	2.82866e+08	2.4648e+08	2.01651e+08	1.81226e+07	5.21459e+07	1.37471e+08	6.57015e+07	1.5034e+08	High	High	High	High	High	High	High	High	High	High	High
A0A0B4J259	LYZ	1,4-beta-N-acetylmuramidase C OS=Homo sapiens OX=9606 GN=LYZ PE=1 SV=1	61	27	1649	1	137	15.3	8.69	0.352	-1.51	0.15686	2.29598e+06		25131.7											5.3022e+06	20930.2	138240	38006.8	14311.7	39620.5	38038.7	38425.4	1972.93	13725.9	25480.4	2061.33	38430.1	High	n/a	Peak Found	n/a	n/a	n/a	n/a	n/a	n/a	n/a	n/a
A0A590UJZ9	DMBT1	Deleted in malignant brain tumors 1 protein OS=Homo sapiens OX=9606 GN=DMBT1 PE=1 SV=1	27	21	240	21	1527	166.5	5.43	1.143	0.19	0.537281	4.10248e+06	7.18343e+06	2.89155e+06	5.4928e+07	3.5357e+06	1.64579e+08	3.66738e+07	1.12724e+07	898704	2.90923e+06	1.16605e+07	2.31767e+06	1.03129e+07	9.92283e+06	3.30233e+07	1.61483e+07	5.49852e+07	1.80672e+07	1.92365e+08	9.57229e+07	3.03054e+07	9.4088e+06	1.78825e+07	3.80662e+07	1.99548e+07	2.64017e+07	High	High	High	High	High	High	High	High	High	High	High
P06396	GSN	Gelsolin OS=Homo sapiens OX=9606 GN=GSN PE=1 SV=1	36	25	107	25	782	85.6	6.28	1.287	0.36	0.27219	3.01867e+06	2.79553e+06	1.27762e+06	1.14285e+07	1.46454e+06	7.08348e+06	5.33298e+06	1.19325e+07	383815	1.03466e+06	3.61768e+06	4.72079e+06	1.84147e+07	7.18309e+06	1.30518e+07	7.39378e+06	1.17521e+07	7.61861e+06	8.5842e+06	1.40561e+07	3.2261e+07	4.25764e+06	6.55634e+06	1.19958e+07	3.99523e+07	4.67255e+07	High	High	High	High	High	High	High	High	High	High	High
P68032	ACTC1	Actin, alpha cardiac muscle 1 OS=Homo sapiens OX=9606 GN=ACTC1 PE=1 SV=1	43	22	391	3	377	42	5.39	2.078	1.06	0.395429	96051.1	752936		606092	147488	709875	469074	1.0836e+06	135798	40082.6	126073	77909.1	933699	261338	3.50505e+06	30636.2	610094	749198	829705	1.26641e+06	2.90895e+06	1.41947e+06	305406	442591	723042	2.38784e+06	Peak Found	High	n/a	High	Peak Found	High	High	High	High	Peak Found	Peak Found
P06733	ENO1	Alpha-enolase OS=Homo sapiens OX=9606 GN=ENO1 PE=1 SV=2	53	22	173	22	434	47.1	7.39	1.395	0.48	0.3784	7.47871e+06	6.38557e+06	1.47287e+06	1.51951e+07	2.61955e+06	6.17134e+06	8.73885e+06	1.84754e+07	1.22857e+06	4.16021e+06	4.82909e+06	4.54963e+06	2.18429e+07	1.7483e+07	2.92827e+07	8.36835e+06	1.5387e+07	1.3382e+07	7.43645e+06	2.28784e+07	4.97501e+07	1.26572e+07	2.55294e+07	1.59327e+07	3.84817e+07	5.5412e+07	High	High	High	High	High	High	High	High	High	High	High
P01036	CST4	Cystatin-S OS=Homo sapiens OX=9606 GN=CST4 PE=1 SV=3	74	15	618	8	141	16.2	5.02	0.469	-1.09	0.0752049	4.76154e+07	7.90824e+07	1.01402e+08	2.95653e+08	6.09623e+06	1.38965e+08	9.59448e+06	3.77505e+07	3.17433e+07	3.04966e+07	4.70172e+07	1.96792e+07	6.04137e+07	1.10038e+08	3.608e+08	5.57868e+08	2.95733e+08	3.09065e+07	1.62523e+08	2.51297e+07	1.0142e+08	3.2266e+08	1.85726e+08	1.52873e+08	1.66061e+08	1.53191e+08	High	High	High	High	Peak Found	High	High	High	High	High	High
P12273	PIP	Prolactin-inducible protein OS=Homo sapiens OX=9606 GN=PIP PE=1 SV=1	66	16	621	16	146	16.6	8.05	0.463	-1.11	0.211281	1.80009e+08	6.67025e+07	5.88642e+07	9.1743e+07	9.654e+06	1.58164e+08	4.08726e+07	5.41962e+07	7.56759e+06	6.10942e+07	7.04505e+07	1.3813e+07	8.34705e+07	4.15839e+08	3.04307e+08	3.23922e+08	9.18736e+07	4.87521e+07	1.84871e+08	1.06643e+08	1.45491e+08	7.69691e+07	3.72028e+08	2.29014e+08	1.16655e+08	2.11689e+08	High	High	High	High	High	High	High	High	High	High	High
P04792	HSPB1	Heat shock protein beta-1 OS=Homo sapiens OX=9606 GN=HSPB1 PE=1 SV=2	79	16	242	16	205	22.8	6.4	1.136	0.18	0.709207	2.44652e+07	1.31557e+07	4.28992e+06	5.83578e+06	4.21021e+06	4.73942e+06	1.13511e+07	2.82922e+07	2.64849e+06	6.81414e+06	1.45537e+07	5.9824e+06	2.80819e+07	5.65831e+07	6.01181e+07	2.36767e+07	5.98877e+06	2.13015e+07	5.66989e+06	2.96753e+07	7.59991e+07	2.70023e+07	4.15702e+07	4.73924e+07	5.05637e+07	7.12342e+07	High	High	High	High	High	High	High	High	High	High	High
P08670	VIM	Vimentin OS=Homo sapiens OX=9606 GN=VIM PE=1 SV=4	46	22	91	20	466	53.6	5.12	0.653	-0.61	0.861582	1.3755e+06	1.13845e+06	887315	2.32948e+06	256191	2.17921e+06	289893	399124	258002	227903	5.04771e+06	4.25751e+06	1.40196e+07	3.47738e+06	5.48759e+06	5.26335e+06	2.70901e+06	1.64314e+06	2.79451e+06	1.05332e+06	1.38408e+06	2.90938e+06	1.63858e+06	1.66346e+07	3.59236e+07	3.55393e+07	High	High	Peak Found	Peak Found	Peak Found	High	Peak Found	Peak Found	Peak Found	Peak Found	High
P04083	ANXA1	Annexin A1 OS=Homo sapiens OX=9606 GN=ANXA1 PE=1 SV=2	46	15	115	15	346	38.7	7.02	1.043	0.06	0.511342	3.35693e+06	3.25977e+06	1.26274e+06	2.31593e+06	1.52625e+06	2.5079e+06	1.77038e+06	1.01525e+07	342420	1.07751e+06	2.86088e+06	2.78653e+06	1.36937e+07	7.89039e+06	1.49841e+07	7.07761e+06	2.50363e+06	7.79723e+06	3.08976e+06	4.76981e+06	2.73411e+07	3.58074e+06	6.63396e+06	9.41917e+06	2.36229e+07	3.47132e+07	High	High	High	High	High	High	High	High	High	High	High
P21980	TGM2	Protein-glutamine gamma-glutamyltransferase 2 OS=Homo sapiens OX=9606 GN=TGM2 PE=1 SV=2	31	18	73	18	687	77.3	5.22	0.486	-1.04	0.180685	2.27842e+06	2.79685e+06	1.22094e+06	7.92597e+06	319765	1.93536e+06	1.33245e+06	8.0864e+06	124961	659272	811155	1.686e+06	4.63692e+06	5.5032e+06	1.29402e+07	6.98009e+06	8.08583e+06	1.86675e+06	2.39646e+06	3.65307e+06	2.17873e+07	1.5748e+06	4.26659e+06	2.87068e+06	1.43532e+07	1.18519e+07	High	High	High	High	High	High	High	High	Peak Found	High	High
P68363	TUBA1B	Tubulin alpha-1B chain OS=Homo sapiens OX=9606 GN=TUBA1B PE=1 SV=1	34	15	62	6	451	50.1	5.06	3.698	1.89	0.00327493	757468	920207	526367	1.94672e+06	764138	3.48626e+06	1.31686e+06	3.45725e+06	1.08519e+06	1.81656e+06	3.88348e+06	925219	9.04732e+06	2.04275e+06	4.42307e+06	3.13904e+06	2.05704e+06	3.94111e+06	4.33162e+06	3.54958e+06	9.39805e+06	1.11173e+07	1.12008e+07	1.27613e+07	7.90738e+06	2.29375e+07	n/a	High	High	Peak Found	Peak Found	High	High	High	Peak Found	Peak Found	High
Q7Z794	KRT77	Keratin, type II cytoskeletal 1b OS=Homo sapiens OX=9606 GN=KRT77 PE=1 SV=3	29	20	561	13	578	61.9	5.99	0.359	-1.48	0.475745	444958	2.70431e+06	1.32035e+06	1.95467e+07	2.67765e+06	1.23457e+06	3.86585e+06	1.58747e+06	685496	488909	1.02576e+06	215080	761525	1.17295e+06	1.23935e+07	7.35786e+06	1.95929e+07	1.35478e+07	1.50516e+06	1.00878e+07	4.30701e+06	7.12761e+06	3.08095e+06	3.43188e+06	1.94059e+06	2.04512e+06	Peak Found	High	High	High	High	Peak Found	High	High	High	High	High
A0A0G2JIW1	HSPA1B	Heat shock 70 kDa protein 1B OS=Homo sapiens OX=9606 GN=HSPA1B PE=1 SV=1	32	17	97	13	642	70.1	5.66	1.309	0.39	0.178446	2.21362e+06	1.96468e+06	1.07132e+06	4.62495e+06	1.4736e+06	3.36198e+06	2.7085e+06	8.31055e+06	411651	845051	2.24559e+06	2.54361e+06	8.57423e+06	5.22133e+06	9.12385e+06	6.03188e+06	4.77464e+06	7.5484e+06	4.04775e+06	7.18024e+06	2.23823e+07	4.3953e+06	5.32902e+06	7.34628e+06	2.14852e+07	2.17949e+07	High	High	Peak Found	High	High	Peak Found	High	High	Peak Found	High	High
P14923	JUP	Junction plakoglobin OS=Homo sapiens OX=9606 GN=JUP PE=1 SV=3	28	16	80	16	745	81.7	6.14	2.964	1.57	0.567075	154281	1.14743e+06	3.80874e+06	1.77667e+06	2.30781e+06	577471	5.0388e+06	3.534e+06	940092	779307	636654	369863	5.70448e+06	616723	5.40979e+06	2.11047e+07	1.91797e+06	1.17433e+07	839067	1.31715e+07	9.54751e+06	9.66757e+06	4.82093e+06	2.20673e+06	3.26552e+06	1.45197e+07	Peak Found	High	High	High	High	Peak Found	High	High	High	High	High
P60174	TPI1	Triosephosphate isomerase OS=Homo sapiens OX=9606 GN=TPI1 PE=1 SV=4	57	11	153	11	249	26.7	6.9	0.544	-0.88	0.528122	1.65138e+07	9.59491e+06	2.1017e+06	7.71527e+06	1.34957e+07	7.41827e+06	3.13858e+06	9.8854e+06	1.06142e+06	2.62085e+06	3.51882e+06	727868	5.36572e+06	3.8136e+07	4.37594e+07	1.16036e+07	7.7298e+06	6.81151e+07	8.72612e+06	8.19319e+06	2.65376e+07	1.08682e+07	1.59583e+07	1.14472e+07	6.20233e+06	1.36049e+07	High	High	High	High	High	High	High	High	High	High	High
P10909	CLU	Clusterin OS=Homo sapiens OX=9606 GN=CLU PE=1 SV=1	28	11	135	11	449	52.5	6.27	1.594	0.67	0.109125	2.40074e+06	3.51286e+06	1.99623e+06	1.01192e+07	2.76291e+06	2.72245e+07	1.23734e+07	8.66135e+06	499043	3.3976e+06	5.1869e+06	1.37416e+06	6.19259e+06	5.67466e+06	1.61041e+07	1.10978e+07	1.01192e+07	1.39573e+07	3.18252e+07	3.2275e+07	2.32516e+07	5.2297e+06	2.07694e+07	1.68936e+07	1.1657e+07	1.57683e+07	High	High	High	High	High	High	High	High	High	High	High
P01037	CST1	Cystatin-SN OS=Homo sapiens OX=9606 GN=CST1 PE=1 SV=3	63	10	323	5	141	16.4	7.21	0.227	-2.14	0.286021	331534	5.50728e+06	3.09153e+06	1.1122e+07	94466.5	6.86777e+06	245091	1.16472e+06	685158	462835	532350	743486	2.35428e+06	830173	2.51462e+07	1.70674e+07	1.11534e+07	512112	8.05418e+06	711542	3.12671e+06	6.98008e+06	2.83728e+06	1.77728e+06	6.27331e+06	5.96803e+06	Peak Found	High	High	High	Peak Found	High	Peak Found	High	High	High	High
Q5T749	KPRP	Keratinocyte proline-rich protein OS=Homo sapiens OX=9606 GN=KPRP PE=1 SV=1	46	16	103	16	579	64.1	8.27	0.524	-0.93	0.392796	869276	8.20886e+06	1.68025e+06	5.38962e+06	4.00015e+06	1.00737e+06	5.33266e+06	4.52844e+06	873167	595179	794145	91443.4	326631	2.24176e+06	3.7566e+07	9.51269e+06	5.40679e+06	2.0238e+07	1.25106e+06	1.39525e+07	1.21715e+07	9.02032e+06	3.75605e+06	2.72214e+06	954776	1.09376e+06	Peak Found	High	Peak Found	High	High	High	High	High	High	High	High
P30740	SERPINB1	Leukocyte elastase inhibitor OS=Homo sapiens OX=9606 GN=SERPINB1 PE=1 SV=1	36	16	55	15	379	42.7	6.28	3.222	1.69	0.056224	716150	1.08595e+06	462145	873044	1.43264e+06	2.78854e+06	2.90038e+06	1.01187e+07	90183.6	539018	1.05141e+06	1.9854e+06	6.3303e+06	1.88507e+06	5.12626e+06	2.75978e+06	1.03195e+06	7.34805e+06	3.37536e+06	7.64143e+06	2.7209e+07	1.19072e+06	3.38514e+06	3.61356e+06	1.67816e+07	1.60851e+07	Peak Found	High	Peak Found	High	High	High	High	High	Peak Found	Peak Found	High
H0YMW4	ANXA2	Annexin OS=Homo sapiens OX=9606 GN=ANXA2 PE=1 SV=2	40	14	85	14	367	41.9	8.13	1.584	0.66	0.262411	1.14251e+06	1.56076e+06	1.41993e+06	3.86616e+06	1.64807e+06	2.0963e+06	3.36401e+06	5.62192e+06	775876	734235	650143	2.25636e+06	9.33154e+06	2.69315e+06	7.27036e+06	7.89552e+06	3.88013e+06	8.41542e+06	2.52002e+06	8.78066e+06	1.51242e+07	7.97885e+06	4.52743e+06	2.27017e+06	1.91216e+07	2.36762e+07	High	High	High	High	High	High	High	High	High	High	High
Q13228	SELENBP1	Methanethiol oxidase OS=Homo sapiens OX=9606 GN=SELENBP1 PE=1 SV=2	39	17	116	17	472	52.4	6.37	0.714	-0.49	0.849769	3.65814e+06	4.79791e+06	2.08898e+06	3.04794e+06	1.3746e+06	4.84122e+06	3.45238e+06	5.99885e+06	542127	1.92795e+06	1.68506e+06	771456	5.20575e+06	8.59043e+06	2.19862e+07	1.15813e+07	3.13307e+06	7.12047e+06	5.71898e+06	9.03861e+06	1.61548e+07	5.59633e+06	1.18525e+07	5.67354e+06	6.62236e+06	1.31964e+07	High	High	High	High	High	High	High	High	High	High	High
P09211	GSTP1	Glutathione S-transferase P OS=Homo sapiens OX=9606 GN=GSTP1 PE=1 SV=2	66	11	135	11	210	23.3	5.64	1.001	0	0.697743	7.95569e+06	7.83664e+06	1.66152e+06	4.00097e+06	2.35547e+06	2.80517e+06	7.2678e+06	1.80819e+07	763646	5.85133e+06	2.8117e+06	1.54491e+06	1.87394e+07	1.85022e+07	3.58647e+07	9.31632e+06	4.08365e+06	1.20288e+07	3.42341e+06	1.90742e+07	4.8551e+07	7.86398e+06	3.56877e+07	9.19312e+06	1.31377e+07	4.75651e+07	High	High	High	High	High	High	High	High	High	High	High
O95968	SCGB1D1	Secretoglobin family 1D member 1 OS=Homo sapiens OX=9606 GN=SCGB1D1 PE=1 SV=1	49	9	102	9	90	9.9	9.25	37.857	5.24	0.135757	41112.8	157715	132533	7.51207e+07	2.56144e+06	8.84497e+07	3.33263e+06	1.70718e+07	566979	7.64505e+06	1.45115e+07	1.55488e+06	1.38501e+07	253545	895911	964475	7.519e+07	1.3063e+07	1.03409e+08	8.7454e+06	4.58808e+07	5.89751e+06	4.66829e+07	4.72744e+07	1.32924e+07	3.51907e+07	Peak Found	Peak Found	Peak Found	High	Peak Found	High	High	High	Peak Found	High	High
P01871	IGHM	Immunoglobulin heavy constant mu OS=Homo sapiens OX=9606 GN=IGHM PE=1 SV=4	30	11	117	11	453	49.4	6.77	2.714	1.44	0.346568	321667	932630	107844	9.29149e+06	3.84194e+06	2.47683e+07	1.40667e+07	1.98295e+06	49199.8	120808	3.55759e+06	171989	735201	876146	4.39153e+06	763245	9.3059e+06	1.94177e+07	2.89493e+07	3.6692e+07	5.32329e+06	746766	833131	1.16266e+07	1.54842e+06	1.9119e+06	Peak Found	Peak Found	Peak Found	High	High	High	High	High	Peak Found	Peak Found	High
P35579	MYH9	Myosin-9 OS=Homo sapiens OX=9606 GN=MYH9 PE=1 SV=4	11	17	25	16	1960	226.4	5.6	3.618	1.86	0.0105782	20092.6	32978.4	135983	359196	48728.5	542194	3.08582e+06	619609	145429	71717.8	691895	1.03717e+06	3.23852e+06	346479	455024	1.14191e+06	631981	521542	921486	8.35331e+06	1.94038e+06	1.76319e+06	710159	2.58505e+06	8.85549e+06	8.21139e+06	Peak Found	Peak Found	Peak Found	Peak Found	Peak Found	Peak Found	Peak Found	Peak Found	Peak Found	Peak Found	High
A0A0A0MS08	IGHG1	Immunoglobulin heavy constant gamma 1 (Fragment) OS=Homo sapiens OX=9606 GN=IGHG1 PE=1 SV=1	36	10	160	6	399	43.9	6.96	0.377	-1.41	0.463576	4.15365e+07	1.03375e+07	5.93267e+06	1.97173e+06	3.73777e+06	2.05567e+07	1.44211e+07	5.5159e+06	433011	536841	1.21354e+06	697718	1.19768e+07	9.59529e+07	4.71738e+07	3.26666e+07	2.00018e+06	1.88892e+07	2.40268e+07	3.76163e+07	1.48076e+07	4.49335e+06	3.32894e+06	3.97614e+06	5.93978e+06	3.03802e+07	High	High	High	High	High	High	High	High	Peak Found	High	High
P13646	KRT13	Keratin, type I cytoskeletal 13 OS=Homo sapiens OX=9606 GN=KRT13 PE=1 SV=4	21	13	409	4	458	49.6	4.96	11.383	3.51	0.0371296	1.04847e+06	97825.2	37567	219824	2.02482e+06	386603	1.01386e+06	2.10337e+06	472062	160993	546036	656415	1.73028e+06	2.46143e+06	495476	306338	270872	1.02125e+07	451863	2.66176e+06	5.64655e+06	4.81073e+06	1.01887e+06	1.77808e+06	5.57415e+06	4.43464e+06	High	Peak Found	Peak Found	Peak Found	High	Peak Found	High	High	High	Peak Found	High
A0A0J9YXF8	PRR4	Proline-rich protein 4 OS=Homo sapiens OX=9606 GN=PRR4 PE=4 SV=1	30	14	458	14	147	16.9	7.52	0.516	-0.95	0.605169	1.11067e+08	1.75101e+07	2.02515e+06	2.97303e+08	5.12858e+06	1.34297e+08	2.83232e+07	6.69866e+07	1.12726e+06	9.83655e+06	1.83731e+06	1.11801e+07	1.04883e+08	2.56602e+08	8.00715e+07	1.13345e+07	2.97426e+08	2.59755e+07	1.5706e+08	7.40175e+07	1.79977e+08	1.17081e+07	6.00924e+07	6.18414e+06	9.45396e+07	2.65923e+08	High	High	High	High	Peak Found	High	High	High	High	High	High
Q02413	DSG1	Desmoglein-1 OS=Homo sapiens OX=9606 GN=DSG1 PE=1 SV=2	18	14	78	14	1049	113.7	5.03	1.277	0.35	0.345832	491260	1.49985e+06	1.34429e+06	5.00552e+06	3.39396e+06	1.50871e+06	5.23752e+06	2.80784e+06	1.35233e+06	841711	931117	487300	5.69548e+06	1.2943e+06	6.92142e+06	7.56365e+06	5.10309e+06	1.72893e+07	1.87041e+06	1.37601e+07	7.5894e+06	1.38477e+07	5.22653e+06	3.10414e+06	4.25887e+06	1.45393e+07	Peak Found	High	High	High	High	High	High	High	High	High	High
P68366	TUBA4A	Tubulin alpha-4A chain OS=Homo sapiens OX=9606 GN=TUBA4A PE=1 SV=1	28	12	41	3	448	49.9	5.06	0.469	-1.09	0.928339	44846.2	30416.8								85776.1		24488.6	1.08289e+06	144671	148135	31900.8	39208.1	35316.8	21249.2	22231.3	16067.4	39745.4	529254	29350.6	206628	2.74511e+06	High	Peak Found	n/a	n/a	n/a	n/a	n/a	High	n/a	Peak Found	n/a
Q13421-2	MSLN	Isoform 3 of Mesothelin OS=Homo sapiens OX=9606 GN=MSLN	24	14	86	14	656	71.4	7.36	2.169	1.12	0.014839	1.98204e+06	1.35921e+06	444012	6.04666e+06	1.12756e+06	2.03966e+07	4.42634e+06	7.76226e+06	872279	2.29888e+06	4.49159e+06	770599	2.22687e+06	4.69999e+06	6.3782e+06	2.5784e+06	6.06629e+06	5.83589e+06	2.38396e+07	1.15809e+07	2.08438e+07	8.90469e+06	1.40188e+07	1.46373e+07	6.62511e+06	5.81218e+06	High	High	Peak Found	High	High	High	High	High	High	High	High
X6R8F3	LCN2	Neutrophil gelatinase-associated lipocalin OS=Homo sapiens OX=9606 GN=LCN2 PE=1 SV=1	65	11	147	11	200	22.8	8.5	2.662	1.41	0.12957	1.60581e+06	2.53864e+06	3.8638e+06	3.11343e+06	7.81077e+06	6.76169e+06	1.8381e+07	7.45828e+06	1.14593e+06	2.63493e+06	3.47343e+06	2.11276e+06	1.05082e+07	3.86426e+06	1.16524e+07	2.14382e+07	3.18503e+06	3.94057e+07	7.95341e+06	4.796e+07	2.00558e+07	1.17291e+07	1.60806e+07	1.13977e+07	1.78624e+07	2.66762e+07	High	High	High	High	High	High	High	High	High	High	High
Q8N1N4	KRT78	Keratin, type II cytoskeletal 78 OS=Homo sapiens OX=9606 GN=KRT78 PE=1 SV=2	26	17	201	10	520	56.8	6.02	1.7	0.77	0.33491	119042	360316	220209	3.72835e+06	2.19085e+06	776568	3.24e+06	2.00577e+06	726427	421616	480039	29761.7	256527	480714	1.77105e+06	1.38608e+06	3.84165e+06	1.11089e+07	996416	8.55343e+06	5.40873e+06	7.43842e+06	2.66417e+06	1.67962e+06	457648	795418	Peak Found	High	Peak Found	High	High	High	High	High	High	Peak Found	Peak Found
P08727	KRT19	Keratin, type I cytoskeletal 19 OS=Homo sapiens OX=9606 GN=KRT19 PE=1 SV=4	39	17	321	8	400	44.1	5.14	1.154	0.21	0.499211	2.23532e+06	156324	166341	89359.5	126049	45632.8	269187	2.22971e+06	116013	91213.7	263455	1.62451e+06	2.44717e+06	5.20466e+06	768774	931476	120994	756681	244942	806611	6.05909e+06	1.23193e+06	593776	976625	1.37458e+07	6.21472e+06	High	Peak Found	Peak Found	Peak Found	Peak Found	Peak Found	High	High	Peak Found	Peak Found	High
P68371	TUBB4B	Tubulin beta-4B chain OS=Homo sapiens OX=9606 GN=TUBB4B PE=1 SV=1	32	11	27	3	445	49.8	4.89	0.913	-0.13	0.745603	337079	901066	564513	351625	71251.7	105495	531231	961214	80233	250136	54722.1	264517	3.69851e+06	823887	4.24474e+06	3.25921e+06	532731	549205	281557	1.49669e+06	2.6828e+06	962459	1.68637e+06	393930	2.30862e+06	9.38171e+06	Peak Found	High	Peak Found	Peak Found	Peak Found	Peak Found	Peak Found	High	Peak Found	High	Peak Found
Q5XKE5	KRT79	Keratin, type II cytoskeletal 79 OS=Homo sapiens OX=9606 GN=KRT79 PE=1 SV=2	16	13	267	1	535	57.8	7.2	0.563	-0.83	0.204602		7631.8	134907										7312.88	25829.4	34806.3	742071	16746.5	29812.6	7816.28	3422.44	16935.8	13562.2	14179.1	30803.3	16868.3	18537.9	n/a	Peak Found	High	n/a	n/a	n/a	n/a	n/a	n/a	n/a	n/a
P00450	CP	Ceruloplasmin OS=Homo sapiens OX=9606 GN=CP PE=1 SV=1	16	13	67	13	1065	122.1	5.72	2.591	1.37	0.115629	95389.6	646830	326987	2.51537e+06	1.14835e+06	8.44322e+06	2.30437e+06	2.22486e+06	160171	322855	709618	445589	2.59472e+06	443161	3.1627e+06	1.99136e+06	2.57561e+06	5.86845e+06	9.908e+06	6.0642e+06	6.0514e+06	1.80586e+06	2.0755e+06	2.39189e+06	3.88761e+06	6.60927e+06	Peak Found	High	Peak Found	High	High	High	High	High	Peak Found	Peak Found	High
Q99935	OPRPN	Opiorphin prepropeptide OS=Homo sapiens OX=9606 GN=OPRPN PE=1 SV=2	33	10	160	10	248	27.2	10.42	1.084	0.12	0.677373	7.73809e+06	3.61179e+06	500429	1.12297e+07	880910	1.36274e+07	1.98419e+06	5.51064e+06	768537	5.13249e+06	2.06641e+06	3.00978e+06	1.0769e+07	1.78913e+07	1.64996e+07	2.9058e+06	1.12936e+07	4.52408e+06	1.59278e+07	5.23895e+06	1.47935e+07	7.84129e+06	3.12842e+07	6.77482e+06	2.54794e+07	2.73397e+07	High	High	High	High	Peak Found	High	High	High	High	High	High
P01591	JCHAIN	Immunoglobulin J chain OS=Homo sapiens OX=9606 GN=JCHAIN PE=1 SV=4	64	11	231	11	159	18.1	5.24	3.257	1.7	0.128142	1.64336e+06	1.13336e+07	2.36663e+06	6.3651e+07	1.50395e+07	1.0199e+08	4.33224e+07	2.99658e+07	2.31495e+06	6.62476e+06	4.09458e+07	1.35592e+07	3.3469e+07	3.96265e+06	5.18043e+07	1.31018e+07	6.37379e+07	7.59964e+07	1.19327e+08	1.13069e+08	8.05512e+07	2.36055e+07	4.04332e+07	1.33158e+08	1.14462e+08	8.48429e+07	High	High	High	High	High	High	High	High	High	High	High
O75556	SCGB2A1	Mammaglobin-B OS=Homo sapiens OX=9606 GN=SCGB2A1 PE=1 SV=1	64	10	361	10	95	10.9	5.78	2.125	1.09	0.368519	1.40398e+06	9.53495e+06	3.12501e+06	1.40943e+08	6.78606e+06	2.85172e+08	9.24145e+06	3.48081e+07	1.7871e+06	4.27148e+06	5.32637e+07	6.90604e+06	2.30732e+07	3.37494e+06	4.36322e+07	1.73198e+07	1.41016e+08	3.43832e+07	3.33311e+08	2.41688e+07	9.34755e+07	1.82706e+07	2.61507e+07	1.73171e+08	5.84078e+07	5.85484e+07	High	High	High	High	High	High	High	High	High	High	High
P04075	ALDOA	Fructose-bisphosphate aldolase A OS=Homo sapiens OX=9606 GN=ALDOA PE=1 SV=2	43	12	61	11	364	39.4	8.09	2.478	1.31	0.176414	1.94432e+06	2.10208e+06	3.45637e+06	4.09975e+06	4.10203e+06	1.70723e+07	6.35577e+06	1.64067e+07	239359	1.63858e+06	1.21354e+07	1.20682e+06	5.87648e+06	4.64762e+06	9.6937e+06	1.91743e+07	4.17334e+06	2.08314e+07	2.00543e+07	1.663e+07	4.40927e+07	2.51448e+06	1.01054e+07	3.9508e+07	1.03145e+07	1.49332e+07	High	High	Peak Found	High	High	High	High	High	Peak Found	High	High
P30086	PEBP1	Phosphatidylethanolamine-binding protein 1 OS=Homo sapiens OX=9606 GN=PEBP1 PE=1 SV=3	70	9	95	9	187	21	7.53	0.721	-0.47	0.718727	1.41575e+07	1.1752e+07	1.57177e+06	2.90781e+06	617695	8.7212e+06	2.64454e+06	7.8388e+06	924605	2.6263e+06	3.71955e+06	2.4093e+06	5.77363e+06	3.26945e+07	5.36321e+07	8.70857e+06	2.9549e+06	3.19009e+06	1.0286e+07	6.97292e+06	2.10814e+07	9.51404e+06	1.6045e+07	1.21608e+07	2.0401e+07	1.46739e+07	High	High	High	High	High	High	High	High	High	High	High
P11142	HSPA8	Heat shock cognate 71 kDa protein OS=Homo sapiens OX=9606 GN=HSPA8 PE=1 SV=1	25	15	73	10	646	70.9	5.52	0.698	-0.52	0.666852	542111	511642	242629	309602	179054	655863	498626	1.24345e+06	12516.8	144409	225300	545337	3.10992e+06	1.38899e+06	2.40606e+06	1.43643e+06	382540	974663	887422	1.38136e+06	3.39549e+06	252339	985375	883069	4.62216e+06	7.88356e+06	High	High	Peak Found	Peak Found	Peak Found	High	High	High	Peak Found	Peak Found	High
P06702	S100A9	Protein S100-A9 OS=Homo sapiens OX=9606 GN=S100A9 PE=1 SV=1	55	10	156	10	114	13.2	6.13	1.069	0.1	0.462385	4.68706e+06	3.18453e+06	5.52288e+06	2.04108e+06	3.89049e+06	4.38041e+06	5.11511e+06	6.69325e+06	919475	958616	3.14338e+06	9.24508e+06	4.22638e+07	1.09406e+07	1.46377e+07	3.04998e+07	2.18833e+06	1.97925e+07	5.2364e+06	1.35254e+07	1.80178e+07	9.51395e+06	5.92624e+06	1.03897e+07	7.80206e+07	1.07156e+08	High	High	High	Peak Found	High	High	High	High	High	Peak Found	High
P47929	LGALS7	Galectin-7 OS=Homo sapiens OX=9606 GN=LGALS7 PE=1 SV=2	73	10	41	10	136	15.1	7.62	1.862	0.9	0.159414	194026	235899	412063	69790.2	483359	349468	573077	536235	227368	363711	292702	133695	2.36034e+07	642680	1.22284e+06	2.40577e+06	246137	2.56616e+06	537146	1.6503e+06	1.55588e+06	2.45288e+06	2.34059e+06	1.1002e+06	1.25864e+06	5.9834e+07	Peak Found	Peak Found	High	Peak Found	High	High	High	High	High	High	High
P04406	GAPDH	Glyceraldehyde-3-phosphate dehydrogenase OS=Homo sapiens OX=9606 GN=GAPDH PE=1 SV=3	30	9	73	9	335	36	8.46	2.663	1.41	0.175895	978288	3.09039e+06	1.58366e+06	1.80272e+06	1.53015e+06	3.38606e+06	4.80417e+06	7.92621e+06	961446	1.99811e+06	1.74304e+06	2.587e+06	1.30986e+07	2.378e+06	1.42065e+07	8.83086e+06	1.86389e+06	7.72535e+06	3.99927e+06	1.25749e+07	2.13079e+07	9.88955e+06	1.2205e+07	5.70362e+06	2.18284e+07	3.32045e+07	High	High	High	High	High	High	High	High	High	High	High
E7EX29	YWHAZ	14-3-3 protein zeta/delta (Fragment) OS=Homo sapiens OX=9606 GN=YWHAZ PE=1 SV=1	44	10	122	6	246	28	4.92	0.59	-0.76	0.788236	4.38816e+06	4.5647e+06	2.09275e+06	2.1352e+06	937997	2.34611e+06	2.67448e+06	7.75593e+06	617338	923249	1.62095e+06	1.36166e+06	6.36703e+06	1.02493e+07	2.08983e+07	1.15662e+07	2.27601e+06	4.79184e+06	2.79409e+06	7.10639e+06	2.09149e+07	6.41858e+06	5.66359e+06	5.37907e+06	1.15599e+07	1.61743e+07	High	High	High	High	High	High	High	High	Peak Found	High	High
P00352	ALDH1A1	Aldehyde dehydrogenase 1A1 OS=Homo sapiens OX=9606 GN=ALDH1A1 PE=1 SV=2	28	11	67	10	501	54.8	6.73	1.737	0.8	0.0770496	1.01989e+06	890644	295540	3.8699e+06	1.04085e+06	1.67825e+06	4.97915e+06	9.17412e+06	236430	1.50599e+06	792655	463725	2.61182e+06	2.40983e+06	4.10284e+06	1.75297e+06	3.9138e+06	5.33566e+06	2.04791e+06	1.30285e+07	2.4643e+07	2.52041e+06	9.2186e+06	2.59847e+06	3.98088e+06	6.72202e+06	High	High	Peak Found	High	High	High	High	High	Peak Found	High	High
P00738	HP	Haptoglobin OS=Homo sapiens OX=9606 GN=HP PE=1 SV=1	32	12	79	12	406	45.2	6.58	0.609	-0.72	0.170097	7.53169e+06	1.12401e+06	838521	5.33065e+06	326178	6.5852e+06	2.65299e+06	1.1769e+06	199002	501156	2.07182e+06	284427	2.52868e+06	1.74648e+07	5.22899e+06	4.80971e+06	5.40864e+06	1.71609e+06	7.7461e+06	7.02565e+06	3.23769e+06	2.13474e+06	3.13346e+06	6.81497e+06	2.57045e+06	6.49816e+06	High	High	Peak Found	High	Peak Found	High	High	High	Peak Found	Peak Found	High
P30044	PRDX5	Peroxiredoxin-5, mitochondrial OS=Homo sapiens OX=9606 GN=PRDX5 PE=1 SV=4	45	9	96	9	214	22.1	8.7	0.279	-1.84	0.443886	1.17138e+07	7.43402e+06	3.40565e+06	1.60453e+06	804189	1.5043e+06	2.33257e+06	5.90673e+06	618141	2.30175e+06	1.79207e+06	964509	4.8847e+06	2.71401e+07	3.40007e+07	1.88287e+07	1.67374e+06	4.10959e+06	1.84123e+06	6.11664e+06	1.59328e+07	6.29709e+06	1.40238e+07	5.86692e+06	8.268e+06	1.24047e+07	High	High	High	High	High	High	High	High	High	High	High
P19013	KRT4	Keratin, type II cytoskeletal 4 OS=Homo sapiens OX=9606 GN=KRT4 PE=1 SV=5	24	14	209	7	520	56.1	6.61	16.209	4.02	0.0101961	23125	158360	8357.29	63599.2	49758.6	49472.5	363256	1.60551e+06	323303	120863	729171	1.3562e+06	6.11467e+06	156020	814156	150888	129224	322965	159698	1.03195e+06	4.33149e+06	3.3581e+06	813913	2.48695e+06	1.15331e+07	1.55526e+07	Peak Found	Peak Found	Peak Found	Peak Found	Peak Found	Peak Found	High	High	High	Peak Found	Peak Found
U3KQK0	H2BC15	Histone H2B OS=Homo sapiens OX=9606 GN=H2BC15 PE=1 SV=1	23	8	52	8	166	18.8	10.54	0.629	-0.67	0.724015	899669	2.48076e+06	1.6947e+06	454776	253619	1.61164e+06	1.18245e+06	685038	466102	308545	863841	4.07657e+06	2.64362e+07	2.27312e+06	1.15166e+07	9.52477e+06	620218	1.43528e+06	2.04433e+06	3.25022e+06	2.02735e+06	4.92144e+06	2.02411e+06	2.92508e+06	3.45211e+07	6.70587e+07	High	High	High	Peak Found	Peak Found	High	Peak Found	High	Peak Found	High	High
P05164	MPO	Myeloperoxidase OS=Homo sapiens OX=9606 GN=MPO PE=1 SV=1	18	12	67	12	745	83.8	8.97	2.2	1.14	0.0180919	107754	357127	305628	1.23961e+06	654408	8.04843e+06	643904	1.47364e+06	255441	245987	1.05214e+06	1.64916e+06	8.21332e+06	455888	1.81932e+06	1.88449e+06	1.39367e+06	3.36657e+06	9.44789e+06	1.74236e+06	4.00372e+06	2.73883e+06	1.55904e+06	3.5028e+06	1.39363e+07	2.08205e+07	Peak Found	High	High	High	Peak Found	High	High	High	High	Peak Found	High
P31947	SFN	14-3-3 protein sigma OS=Homo sapiens OX=9606 GN=SFN PE=1 SV=1	28	9	97	6	248	27.8	4.74	3.914	1.97	0.0124066	299944	103882	59406.6	1.31987e+06	598156	842931	935110	2.59849e+06	85081.8	206183	771773	226008	9.16432e+06	814158	531057	366148	1.45901e+06	3.13447e+06	1.00995e+06	2.61107e+06	7.05389e+06	967225	1.3349e+06	2.5737e+06	1.97584e+06	2.32344e+07	High	Peak Found	Peak Found	Peak Found	Peak Found	High	High	High	Peak Found	Peak Found	High
P48594	SERPINB4	Serpin B4 OS=Homo sapiens OX=9606 GN=SERPINB4 PE=1 SV=2	30	9	21	5	390	44.8	6.21	0.829	-0.27	0.681918	477380	79131.2	423462	65965.2	112165	228833	341944	122540	232468	74968	112441	24496.2	6.23265e+06	1.1503e+06	503444	2.39179e+06	153964	730347	372331	1.01276e+06	468090	2.45227e+06	630837	496260	316823	1.57996e+07	Peak Found	n/a	Peak Found	Peak Found	n/a	n/a	Peak Found	n/a	n/a	Peak Found	Peak Found
P61769	B2M	Beta-2-microglobulin OS=Homo sapiens OX=9606 GN=B2M PE=1 SV=1	53	9	68	9	119	13.7	6.52	0.926	-0.11	0.375045	1.36753e+07	1.50569e+06	1.49379e+06	2.25369e+07	845095	5.8795e+06	1.43568e+06	2.30914e+06	1.24221e+06	2.70025e+06	3.8807e+06	1.75965e+06	7.84709e+06	3.17138e+07	6.91846e+06	8.30565e+06	2.26225e+07	4.41817e+06	6.95303e+06	3.81328e+06	6.26591e+06	1.2698e+07	1.65847e+07	1.26874e+07	1.4941e+07	1.99705e+07	High	High	High	High	High	High	High	High	High	High	High
P0DOY2	IGLC2	Immunoglobulin lambda constant 2 OS=Homo sapiens OX=9606 GN=IGLC2 PE=1 SV=1	62	6	373	3	106	11.3	7.24	1.004	0.01	0.70731	2.05843e+06	1.31704e+07	6.55965e+06	1.21629e+08	1.48197e+07	1.09777e+08	3.97514e+07	5.77011e+07	801985	3.16428e+06	1.43858e+07	2.45205e+06	1.42817e+07	4.75362e+06	6.00661e+07	3.60821e+07	1.21643e+08	7.47455e+07	1.28308e+08	1.03689e+08	1.549e+08	8.15033e+06	1.92672e+07	4.67562e+07	2.06897e+07	3.62036e+07	High	High	High	High	High	High	High	High	High	High	High
A0A0B4J231	IGLL5	Immunoglobulin lambda-like polypeptide 5 OS=Homo sapiens OX=9606 GN=IGLL5 PE=1 SV=1	31	6	244	3	215	23.1	8.84	2.11	1.08	0.764112	5.92648e+06	9.15201e+06	4.78423e+06	2.27919e+08	1.38666e+07	1.03717e+08	3.16255e+07	3.46665e+07	1.44355e+06	3.98334e+06	2.61244e+07	3.48848e+06	2.21686e+07	1.36863e+07	4.17394e+07	2.63162e+07	2.27919e+08	6.99385e+07	1.21225e+08	8.24928e+07	9.3063e+07	1.47426e+07	2.42772e+07	8.49257e+07	2.94646e+07	5.62103e+07	High	High	High	High	High	High	High	High	Peak Found	Peak Found	High
P07737	PFN1	Profilin-1 OS=Homo sapiens OX=9606 GN=PFN1 PE=1 SV=2	51	7	84	7	140	15	8.27	0.506	-0.98	0.722806	6.41205e+06	9.98942e+06	3.49055e+06	1.26987e+06	1.14241e+06	1.75031e+06	2.32917e+06	4.04848e+06	837447	1.45722e+06	2.1611e+06	2.07337e+06	1.20946e+07	1.488e+07	4.55892e+07	1.92315e+07	1.3574e+06	5.79586e+06	2.12381e+06	6.10341e+06	1.0901e+07	8.55428e+06	8.87564e+06	7.0625e+06	1.74945e+07	3.06593e+07	High	High	High	High	High	High	High	High	High	High	High
P68104	EEF1A1	Elongation factor 1-alpha 1 OS=Homo sapiens OX=9606 GN=EEF1A1 PE=1 SV=1	24	9	71	9	462	50.1	9.01	0.711	-0.49	0.971342	1.15877e+06	4.347e+06	2.66106e+06	4.59467e+06	1.15718e+06	2.10792e+06	4.05012e+06	8.31895e+06	430607	897256	1.54578e+06	1.55451e+06	6.37899e+06	2.7454e+06	1.98769e+07	1.47885e+07	4.66084e+06	5.89942e+06	2.5003e+06	1.0594e+07	2.23774e+07	4.43303e+06	5.49426e+06	5.09985e+06	1.3159e+07	1.62049e+07	High	High	High	High	High	High	High	High	High	High	High
P07437	TUBB	Tubulin beta chain OS=Homo sapiens OX=9606 GN=TUBB PE=1 SV=2	32	10	25	1	444	49.6	4.89	3.044	1.61	0.0139021					24869.3	56852.2	22278.6		16838.2	34976.2	52737.7	95621.3	632839	77306.3	64859	66224.2	51008.6	164329	92628.4	67332.7	52280.5	203534	238056	199487	825656	1.60423e+06	n/a	n/a	n/a	n/a	Peak Found	Peak Found	n/a	n/a	Peak Found	Peak Found	High
P11021	HSPA5	Endoplasmic reticulum chaperone BiP OS=Homo sapiens OX=9606 GN=HSPA5 PE=1 SV=2	16	9	30	7	654	72.3	5.16	0.745	-0.42	0.62394	921470	81456.4	36580.3	663534	73739.2	196289	102024	33968		55113	91114.4	227862	1.99393e+06	2.24829e+06	406859	353006	804983	431440	337535	368598	205899	167448	477968	426601	1.95496e+06	5.05455e+06	Peak Found	Peak Found	Peak Found	Peak Found	Peak Found	High	Peak Found	Peak Found	n/a	Peak Found	Peak Found
P30838	ALDH3A1	Aldehyde dehydrogenase, dimeric NADP-preferring OS=Homo sapiens OX=9606 GN=ALDH3A1 PE=1 SV=3	24	10	57	9	453	50.4	6.54	0.602	-0.73	0.365302	1.20035e+06	1.16461e+06	1.35769e+06	2.65629e+06	666226	1.25487e+06	2.83374e+06	6.32521e+06	203402	383890	748010	188606	525940	2.95646e+06	5.38714e+06	7.66683e+06	2.7263e+06	3.4654e+06	1.52866e+06	7.39161e+06	1.69802e+07	2.11961e+06	2.40056e+06	2.50804e+06	1.68746e+06	1.40819e+06	Peak Found	Peak Found	Peak Found	High	High	High	High	High	Peak Found	High	High
Q01469	FABP5	Fatty acid-binding protein 5 OS=Homo sapiens OX=9606 GN=FABP5 PE=1 SV=3	57	7	96	7	135	15.2	7.01	0.523	-0.94	0.165379	1.50269e+07	4.2179e+06	2.46957e+06	5.25929e+06	1.65566e+06	1.37388e+06	2.26483e+06	4.88983e+06	679468	742247	2.77277e+06	1.82266e+06	3.7907e+06	3.47022e+07	1.92365e+07	1.35841e+07	5.37304e+06	8.45336e+06	1.7302e+06	5.99408e+06	1.31362e+07	7.02665e+06	4.66127e+06	9.0756e+06	1.54408e+07	9.70586e+06	High	High	High	High	High	High	High	High	High	High	High
Q13885	TUBB2A	Tubulin beta-2A chain OS=Homo sapiens OX=9606 GN=TUBB2A PE=1 SV=1	28	8	18	1	445	49.9	4.89	5.051	2.34	0.0977266								18608.6			24030.7	5421.45	151158	14474.2	20486.9	4884.87	1945.83	37899.6	3208.91	42467.8	49955.4	7548.75	4973.57	78103.4	45744.6	383182	n/a	n/a	n/a	n/a	n/a	n/a	n/a	Peak Found	n/a	n/a	Peak Found
P19012	KRT15	Keratin, type I cytoskeletal 15 OS=Homo sapiens OX=9606 GN=KRT15 PE=1 SV=3	21	9	364	2	456	49.2	4.77	0.992	-0.01	0.96155		252122	25739.4	21146.7	13887.2		103558		9111.7	61976.7		8499.5	182484	22774.7	1.17976e+06	183167	34058.1	76362.7	66288.8	270124	41647.5	126255	377373	50489.5	78360.3	462592	n/a	High	Peak Found	Peak Found	Peak Found	n/a	Peak Found	n/a	Peak Found	Peak Found	n/a
P00338	LDHA	L-lactate dehydrogenase A chain OS=Homo sapiens OX=9606 GN=LDHA PE=1 SV=2	28	9	58	8	332	36.7	8.27	0.806	-0.31	0.93185	952150	3.6788e+06	1.64864e+06	9.9431e+06	1.1078e+06	2.22988e+06	2.93678e+06	6.42388e+06	501828	1.35501e+06	1.74222e+06	2.03123e+06	6.38472e+06	2.264e+06	1.68188e+07	9.13676e+06	9.96589e+06	5.61519e+06	2.71025e+06	7.6946e+06	1.73031e+07	5.13647e+06	8.25485e+06	5.6801e+06	1.71779e+07	1.62438e+07	High	High	High	High	Peak Found	High	High	High	Peak Found	High	High
A0A0U1RRH7		Histone H2A OS=Homo sapiens OX=9606 PE=3 SV=1	37	11	46	6	170	18.5	11.52	0.167	-2.58	0.713887	5.66773e+06	1.29844e+07	7.76926e+06	178311	512559	1.32909e+06	1.11605e+06	919451	719789	632374	2.52137e+06	4.98914e+06	2.60378e+07	1.33064e+07	5.94199e+07	4.29407e+07	390277	2.66922e+06	1.69441e+06	2.98494e+06	2.64243e+06	7.3886e+06	3.98858e+06	8.23416e+06	4.20969e+07	6.60297e+07	High	High	High	Peak Found	High	High	High	High	Peak Found	High	High
Q08380	LGALS3BP	Galectin-3-binding protein OS=Homo sapiens OX=9606 GN=LGALS3BP PE=1 SV=1	17	8	50	8	585	65.3	5.27	1.709	0.77	0.808378	694528	281601	255227	1.05847e+07	212890	2.23426e+07	1.68361e+06	1.81974e+06	62602.7	440091	1.52354e+06	232160	303298	1.68809e+06	1.34803e+06	1.49369e+06	1.05847e+07	1.14492e+06	2.61142e+07	4.42363e+06	4.88514e+06	758607	2.7145e+06	4.98659e+06	2.09702e+06	915696	High	Peak Found	Peak Found	High	Peak Found	High	High	High	Peak Found	High	High
P00558	PGK1	Phosphoglycerate kinase 1 OS=Homo sapiens OX=9606 GN=PGK1 PE=1 SV=3	23	7	49	7	417	44.6	8.1	2.707	1.44	0.157857	546502	843500	205146	682899	277872	1.15337e+06	1.3058e+06	2.26625e+06	98959.7	550611	368467	1.04672e+06	4.84964e+06	1.30119e+06	3.86863e+06	1.22381e+06	699029	1.4538e+06	1.37653e+06	3.47292e+06	6.11345e+06	1.0377e+06	3.41549e+06	1.25454e+06	8.83188e+06	1.22937e+07	High	High	Peak Found	High	High	High	High	High	High	High	High
P01763	IGHV3-48	Immunoglobulin heavy variable 3-48 OS=Homo sapiens OX=9606 GN=IGHV3-48 PE=1 SV=2	43	7	106	1	117	12.8	5.36	3.169	1.66	0.189374	128195	1.43645e+06	438800	9.52989e+06	2.78815e+06	2.24341e+07	8.38757e+06	9.89961e+06	181459	400310	3.95964e+06	653446	3.5615e+06	392878	6.65413e+06	2.49204e+06	9.52989e+06	1.40759e+07	2.6221e+07	2.19193e+07	2.66173e+07	1.89553e+06	2.46424e+06	1.29029e+07	5.53708e+06	9.05702e+06	n/a	n/a	n/a	Peak Found	n/a	High	n/a	n/a	Peak Found	Peak Found	n/a
P98088	MUC5AC	Mucin-5AC OS=Homo sapiens OX=9606 GN=MUC5AC PE=1 SV=4	5	12	20	12	5654	585.2	7.02	6.04	2.59	0.000245305	238231	47215.7	44282.4	61746.4	1.10162e+06	569277	306280	660824	515796	2.05212e+06	780861	221892	1.55266e+06	730482	392853	468605	308994	5.71364e+06	846011	929042	1.91303e+06	5.3507e+06	1.25223e+07	2.59153e+06	1.98176e+06	4.04111e+06	Peak Found	Peak Found	Peak Found	Peak Found	Peak Found	Peak Found	Peak Found	Peak Found	High	High	Peak Found
P18510	IL1RN	Interleukin-1 receptor antagonist protein OS=Homo sapiens OX=9606 GN=IL1RN PE=1 SV=1	31	7	66	7	177	20	6.19	0.615	-0.7	0.814287	7.41804e+06	6.18391e+06	1.68244e+06	703939	803287	158156	1.87141e+06	4.81134e+06	2.24176e+06	2.85283e+06	2.36391e+06	986570	2.92012e+06	1.71587e+07	2.82278e+07	9.26824e+06	719358	4.11923e+06	194677	4.88144e+06	1.29162e+07	2.28704e+07	1.74122e+07	7.75019e+06	8.36798e+06	7.43065e+06	High	High	High	Peak Found	High	Peak Found	High	High	High	High	High
A0A286YEY4	IGHG2	Immunoglobulin heavy constant gamma 2 (Fragment) OS=Homo sapiens OX=9606 GN=IGHG2 PE=1 SV=1	27	8	100	3	395	43.8	6.52	3.311	1.73	0.31	590176	1.58074e+06	718216	888856	2.16351e+06	7.67099e+06	7.76121e+06	6.26248e+06	168312	132079	408119	326288	3.08823e+06	1.39981e+06	7.23392e+06	3.99291e+06	921323	1.0912e+07	8.9659e+06	2.02548e+07	1.68416e+07	1.74207e+06	806034	1.38311e+06	2.79681e+06	7.82857e+06	n/a	Peak Found	Peak Found	Peak Found	Peak Found	High	High	High	Peak Found	Peak Found	Peak Found
P13796	LCP1	Plastin-2 OS=Homo sapiens OX=9606 GN=LCP1 PE=1 SV=6	21	12	30	12	627	70.2	5.43	0.23	-2.12	0.331936	6.94509e+06	1.89656e+06	2.06272e+06	788549	318076	5.23235e+06	199416	805027	133117	134367	821348	1.661e+06	5.40671e+06	1.61539e+07	8.86148e+06	1.14554e+07	955742	1.76917e+06	6.3207e+06	676560	2.31414e+06	1.48376e+06	882238	2.83127e+06	1.4015e+07	1.37059e+07	Peak Found	Peak Found	Peak Found	High	Peak Found	High	Peak Found	High	Peak Found	Peak Found	High
P30101	PDIA3	Protein disulfide-isomerase A3 OS=Homo sapiens OX=9606 GN=PDIA3 PE=1 SV=4	22	10	20	10	505	56.7	6.35	1.971	0.98	0.0595169		105564	11627.4	18173.9	47496.8	100917	74808.4	53572.7	19655.1	65279.2	273215	589998	2.65228e+06	232301	625787	237115	179554	462607	309339	327567	321667	361513	545919	1.06591e+06	4.98598e+06	6.72346e+06	n/a	Peak Found	Peak Found	Peak Found	Peak Found	Peak Found	Peak Found	Peak Found	Peak Found	Peak Found	High
P29508	SERPINB3	Serpin B3 OS=Homo sapiens OX=9606 GN=SERPINB3 PE=1 SV=2	26	8	25	4	390	44.5	6.81	0.374	-1.42	0.438312	7.34239e+06	181397	73321.8	70798.9	199485	213721	22447.5	44191.1	53025.8	30505.9		14286.5	2.54829e+06	1.69997e+07	848442	458579	117585	1.04483e+06	302885	112296	161733	549477	233174	99499.7	182930	6.45983e+06	Peak Found	High	High	Peak Found	Peak Found	High	Peak Found	Peak Found	Peak Found	Peak Found	n/a
P01780	IGHV3-7	Immunoglobulin heavy variable 3-7 OS=Homo sapiens OX=9606 GN=IGHV3-7 PE=1 SV=2	43	6	109	1	117	12.9	6.57	1.939	0.96	0.706036	15194.2	9836.17		246507	66714.6	877896	265796	258625			23667.7		8393.18	35088.5	44859.7	22902.6	246507	336486	1.02609e+06	693308	694286	7773.54	5740.59	76923.6	7893.01	21276.5	Peak Found	High	n/a	High	Peak Found	High	High	High	n/a	n/a	Peak Found
P81605	DCD	Dermcidin OS=Homo sapiens OX=9606 GN=DCD PE=1 SV=2	44	5	99	5	110	11.3	6.54	0.636	-0.65	0.932133	1.5019e+06	1.34601e+07	8.07892e+06	1.23909e+07	7.68588e+06	4.54669e+06	8.26756e+06	4.62052e+06	6.12977e+06	2.45225e+06	8.66062e+06	1.37742e+06	3.52995e+06	3.53943e+06	6.14211e+07	4.44941e+07	1.24061e+07	3.87677e+07	5.357e+06	2.15724e+07	1.24039e+07	6.2295e+07	1.49316e+07	2.81483e+07	1.16222e+07	8.94833e+06	High	High	High	High	High	High	High	High	High	High	High
P04040	CAT	Catalase OS=Homo sapiens OX=9606 GN=CAT PE=1 SV=3	17	9	22	9	527	59.7	7.39	3.521	1.82	0.0430209	123405	159152	279125	478293	628878	1.38762e+06	890959	572064	64730.9	69390.9	750825	637308	1.25498e+06	450502	845425	1.62105e+06	531863	3.27368e+06	1.70024e+06	2.36133e+06	1.59132e+06	746549	488894	2.4816e+06	5.43208e+06	3.21303e+06	Peak Found	Peak Found	High	High	Peak Found	High	High	High	Peak Found	Peak Found	High
P62805	H4C1	Histone H4 OS=Homo sapiens OX=9606 GN=H4C1 PE=1 SV=2	55	8	70	8	103	11.4	11.36	4.463	2.16	0.00604289	19120.4	316838	315309	926222	846074	2.84821e+06	975115	831035	917478	908801	5.44688e+06	7.60713e+06	3.17948e+07	247080	1.56454e+06	1.80645e+06	1.0003e+06	4.33623e+06	3.42098e+06	2.6148e+06	2.32438e+06	9.41805e+06	5.58328e+06	1.77628e+07	6.41884e+07	8.0599e+07	Peak Found	High	High	High	High	High	High	High	High	High	High
E9PK25	CFL1	Cofilin, non-muscle isoform OS=Homo sapiens OX=9606 GN=CFL1 PE=1 SV=1	46	8	48	8	204	22.7	8.34	0.332	-1.59	0.347439	7.12181e+06	3.4471e+06	2.31964e+06	1.03366e+06	243451	666284	881383	2.51608e+06	469856	767141	935322	739865	4.64875e+06	1.64467e+07	1.57211e+07	1.27594e+07	1.06397e+06	1.34998e+06	850307	2.38425e+06	6.83251e+06	4.80718e+06	4.70508e+06	3.1482e+06	6.3847e+06	1.18301e+07	High	High	High	High	High	High	High	High	High	High	High
P62937	PPIA	Peptidyl-prolyl cis-trans isomerase A OS=Homo sapiens OX=9606 GN=PPIA PE=1 SV=2	36	7	64	7	165	18	7.81	1.182	0.24	0.875308	4.8692e+06	4.45743e+06	1.24364e+06	1.50324e+06	623607	825340	2.33108e+06	5.61885e+06	1.38695e+06	3.20839e+06	1.63646e+06	1.23272e+06	9.09719e+06	1.13079e+07	2.03987e+07	6.88091e+06	1.52701e+06	3.16923e+06	1.03064e+06	6.12214e+06	1.50997e+07	1.41266e+07	1.95711e+07	5.35762e+06	1.0427e+07	2.30611e+07	High	High	High	High	High	High	High	High	High	High	High
P07900	HSP90AA1	Heat shock protein HSP 90-alpha OS=Homo sapiens OX=9606 GN=HSP90AA1 PE=1 SV=5	14	9	20	4	732	84.6	5.02	0.07	-3.85	0.135926	1.20653e+08	5.27138e+06	3.04115e+07	1.64614e+06	375006	1.10508e+06	1.83674e+06	4.53475e+06	449149	368511	1.34019e+06	395512	1.89424e+06	2.78712e+08	2.41412e+07	1.67368e+08	1.73104e+06	1.97138e+06	1.34306e+06	4.80364e+06	1.2189e+07	4.56783e+06	2.29167e+06	4.41812e+06	3.47408e+06	4.86021e+06	Peak Found	Peak Found	Peak Found	Peak Found	Peak Found	Peak Found	Peak Found	High	Peak Found	Peak Found	High
P02790	HPX	Hemopexin OS=Homo sapiens OX=9606 GN=HPX PE=1 SV=2	24	7	55	7	462	51.6	7.02	0.511	-0.97	0.7932	1.76277e+06	3.19604e+06	2.84155e+06	262265	212434	1.41086e+06	1.5102e+06	3.0144e+06	579918	713695	683799	188677	3.08455e+06	4.07923e+06	1.4583e+07	1.56592e+07	353102	1.09279e+06	1.67426e+06	3.93923e+06	8.09224e+06	5.91737e+06	4.36489e+06	2.25628e+06	1.65875e+06	7.86617e+06	High	High	High	Peak Found	Peak Found	High	High	High	Peak Found	High	High
Q06830	PRDX1	Peroxiredoxin-1 OS=Homo sapiens OX=9606 GN=PRDX1 PE=1 SV=1	49	9	117	8	199	22.1	8.13	0.636	-0.65	0.739047	1.06166e+07	6.05088e+06	3.91407e+06	7.03014e+06	2.71503e+06	5.18379e+06	7.01618e+06	1.7304e+07	1.13451e+06	2.16537e+06	4.50115e+06	2.21161e+06	8.02232e+06	2.45573e+07	2.76448e+07	2.15622e+07	7.10411e+06	1.37928e+07	6.16468e+06	1.83498e+07	4.65204e+07	1.15557e+07	1.32387e+07	1.46445e+07	1.87155e+07	2.03397e+07	High	High	High	High	High	High	High	High	High	High	High
P02814	SMR3B	Submaxillary gland androgen-regulated protein 3B OS=Homo sapiens OX=9606 GN=SMR3B PE=1 SV=2	66	6	57	6	79	8.2	9.57	43.353	5.44	0.0040398	18786.6	183736	25549.4	9282.01	72617.1	234143	198465	7.47279e+06	368751	1.48206e+06	4.31971e+06	6.78591e+06	3.76433e+06	112897	901269	299278	145640	486172	354909	544392	2.00609e+07	3.76364e+06	9.05106e+06	1.40397e+07	5.72954e+07	9.56862e+06	Peak Found	Peak Found	Peak Found	Peak Found	Peak Found	Peak Found	High	High	High	High	High
P01619	IGKV3-20	Immunoglobulin kappa variable 3-20 OS=Homo sapiens OX=9606 GN=IGKV3-20 PE=1 SV=2	38	6	93	4	116	12.5	4.96	3.061	1.61	0.0461665	623623	1.76337e+06	857257	3.23186e+06	2.13444e+06	1.38715e+07	7.87759e+06	6.44428e+06	367431	1.30371e+06	3.7061e+06	706120	6.56236e+06	1.44738e+06	8.04796e+06	4.7473e+06	3.30466e+06	1.08048e+07	1.62131e+07	2.05481e+07	1.72998e+07	3.79267e+06	7.97668e+06	1.21253e+07	5.98634e+06	1.66354e+07	High	High	High	High	High	High	High	High	High	High	High
P06753-2	TPM3	Isoform 2 of Tropomyosin alpha-3 chain OS=Homo sapiens OX=9606 GN=TPM3	21	7	27	7	248	29	4.78	0.441	-1.18	0.839469	1.41407e+06	593730	976238	226493	142306	396887	496384	977778	113278	105682	693938	1.02499e+06	2.05134e+06	3.27275e+06	2.80116e+06	5.48165e+06	328662	814130	493893	1.33618e+06	2.6663e+06	1.2268e+06	783070	2.32287e+06	8.64853e+06	5.20009e+06	High	High	High	Peak Found	Peak Found	Peak Found	High	High	Peak Found	Peak Found	High
A0A4W8ZXM2	IGHV3-72	Immunoglobulin heavy variable 3-72 OS=Homo sapiens OX=9606 GN=IGHV3-72 PE=4 SV=1	30	4	71	2	101	11.2	7.97	6.322	2.66	0.261187				486658	124086	1.64376e+06	187376	109001		10996.4	40277.6		99913.5	44262	48987.6	42902.9	495929	656205	1.92429e+06	494233	299890	29297.8	70710.3	137054	45280.6	294397	n/a	n/a	n/a	High	Peak Found	High	High	High	n/a	Peak Found	Peak Found
Q9NZT1	CALML5	Calmodulin-like protein 5 OS=Homo sapiens OX=9606 GN=CALML5 PE=1 SV=2	36	6	47	6	146	15.9	4.44	2.414	1.27	0.11577	579531	779064	510320	267401	686602	1.66058e+06	1.13562e+06	1.82183e+06	529251	800816	899156	920251	6.95683e+06	1.42431e+06	3.66412e+06	2.8653e+06	366324	3.50375e+06	1.95487e+06	2.97252e+06	4.89074e+06	5.37861e+06	4.87613e+06	2.92239e+06	7.77471e+06	1.76354e+07	High	High	Peak Found	Peak Found	Peak Found	High	High	High	High	High	High
P09228	CST2	Cystatin-SA OS=Homo sapiens OX=9606 GN=CST2 PE=1 SV=1	35	5	345	1	141	16.4	4.93	1.481	0.57	0.381344					17013.6		48067.4		48501.3		545768		19348	30550.5	16379.3	35913	38264.6	85811.1	36772.7	125380	35979.5	492904	6527.16	1.77383e+06	1458.27	49046.6	n/a	n/a	n/a	n/a	Peak Found	n/a	Peak Found	n/a	Peak Found	n/a	High
P08238	HSP90AB1	Heat shock protein HSP 90-beta OS=Homo sapiens OX=9606 GN=HSP90AB1 PE=1 SV=4	14	9	18	3	724	83.2	5.03	2.085	1.06	0.264804	33592	34695.2	80929.5	135325	75156.6	49042.4	190757	748747	12713.7	3731.75	46576.5	184474	551042	157738	236066	489737	172514	420713	117475	555601	2.01364e+06	204579	72101.5	196129	1.57613e+06	1.44638e+06	Peak Found	Peak Found	Peak Found	Peak Found	Peak Found	Peak Found	Peak Found	High	Peak Found	Peak Found	Peak Found
P22079	LPO	Lactoperoxidase OS=Homo sapiens OX=9606 GN=LPO PE=1 SV=2	13	9	33	9	712	80.2	8.62	0.829	-0.27	0.643008	1.17184e+06	125633	76326.7	3.26441e+06	36824.2	5.16844e+06	406742	177317	4.15772e+06	1.64776e+06	6.34163e+06	5689.32	45385.5	2.81212e+06	679581	576623	3.34432e+06	288620	6.08267e+06	1.14637e+06	566853	4.24248e+07	1.01156e+07	2.07016e+07	232046	268564	High	Peak Found	Peak Found	High	Peak Found	High	Peak Found	Peak Found	Peak Found	Peak Found	Peak Found
F5GXS2	ACTN4	Actinin, alpha 4, isoform CRA_a OS=Homo sapiens OX=9606 GN=ACTN4 PE=1 SV=3	13	8	15	5	911	104.8	5.44	4.772	2.25	0.00055399	2549.83	10063.1	7823.88	56267	30710.9	161574	59215.3	159358	51026.6	63263.5	101876	221292	1.538e+06	87897.3	98142.9	101809	117806	224484	261600	259541	545848	600123	477032	397904	1.89274e+06	3.89879e+06	n/a	n/a	n/a	n/a	n/a	n/a	n/a	High	n/a	n/a	Peak Found
P19971	TYMP	Thymidine phosphorylase OS=Homo sapiens OX=9606 GN=TYMP PE=1 SV=2	18	7	27	7	482	49.9	5.53	4.794	2.26	0.00775219	17771.4	62268.5	107947	895648	639052	629210	990236	1.48859e+06	96188.7	180894	317869	322804	3.82425e+06	251412	428800	706739	973102	3.29274e+06	776308	2.63919e+06	4.00245e+06	1.07328e+06	1.11531e+06	1.13153e+06	2.75587e+06	9.69437e+06	Peak Found	Peak Found	Peak Found	High	High	High	High	High	Peak Found	High	Peak Found
P13639	EEF2	Elongation factor 2 OS=Homo sapiens OX=9606 GN=EEF2 PE=1 SV=4	12	8	10	8	858	95.3	6.83	0.718	-0.48	0.991384	374015	862122	660756	228884	1.26152e+06	462192	498763	623723	106778	124283	117135	151661	1.28759e+06	971034	4.07373e+06	3.74449e+06	300942	6.47155e+06	662943	1.4164e+06	1.78893e+06	1.22919e+06	924454	550069	1.36989e+06	3.3241e+06	Peak Found	High	High	Peak Found	Peak Found	Peak Found	Peak Found	High	High	Peak Found	Peak Found
Q9GZZ8	LACRT	Extracellular glycoprotein lacritin OS=Homo sapiens OX=9606 GN=LACRT PE=1 SV=1	33	8	276	7	138	14.2	5.5	0.805	-0.31	0.594376	6.52952e+07	1.7102e+07	3.87681e+07	3.80711e+07	6.30535e+06	1.78349e+08	1.20292e+07	4.29622e+07	5.74626e+06	1.07021e+07	3.99542e+07	1.03481e+07	3.71703e+07	1.50846e+08	7.81225e+07	2.13333e+08	3.8121e+07	3.18584e+07	2.08498e+08	3.1505e+07	1.15391e+08	5.84328e+07	6.52728e+07	1.2989e+08	8.73353e+07	9.4232e+07	High	High	High	High	High	High	High	High	High	High	High
P29401	TKT	Transketolase OS=Homo sapiens OX=9606 GN=TKT PE=1 SV=3	16	7	20	7	623	67.8	7.66	4.836	2.27	0.00805053		115591	29453.3	104868	155070	1.12015e+06	154584	449078	41840.7	105131	329583	557747	2.65873e+06	116560	604424	294285	200017	806580	1.36687e+06	501003	1.29555e+06	536908	733818	1.17338e+06	4.70611e+06	6.7398e+06	n/a	Peak Found	Peak Found	Peak Found	Peak Found	High	Peak Found	High	Peak Found	Peak Found	High
Q99954	SMR3A	Submaxillary gland androgen-regulated protein 3A OS=Homo sapiens OX=9606 GN=SMR3A PE=1 SV=2	25	3	170	3	134	14	9.57	0.899	-0.15	0.911307	1.54108e+06	8.86161e+06	4.41075e+06	5.59752e+06	1.52825e+06	3.72025e+06	4.03142e+06	2.65691e+06	2.72602e+06	5.79847e+06	2.9695e+06	1.77952e+06	9.8979e+06	3.59305e+06	4.04335e+07	2.42972e+07	5.63567e+06	7.74934e+06	4.38994e+06	1.05218e+07	7.1512e+06	2.77122e+07	3.53066e+07	9.65761e+06	1.50436e+07	2.51101e+07	High	High	High	High	High	High	High	High	High	High	High
P62328	TMSB4X	Thymosin beta-4 OS=Homo sapiens OX=9606 GN=TMSB4X PE=1 SV=2	57	5	36	5	44	5.1	5.06	14.606	3.87	0.0311128			148763	1.2504e+06	151678	111347	174151	847920	1.23721e+06	913604	3.07677e+06	1.86335e+06	8.01938e+06	99018.9	164695	880759	1.27929e+06	799467	207334	538840	2.32476e+06	1.25734e+07	5.56289e+06	9.99997e+06	1.57224e+07	2.03289e+07	n/a	n/a	Peak Found	Peak Found	Peak Found	Peak Found	Peak Found	High	High	High	High
P02647	APOA1	Apolipoprotein A-I OS=Homo sapiens OX=9606 GN=APOA1 PE=1 SV=1	31	8	26	8	267	30.8	5.76	0.753	-0.41	0.978394	349406	1.19242e+06	1.38346e+06	31075.9	71046.6	2.38392e+06	1.30157e+06	2.03575e+06	132835	311673	481745	34717.2	451781	920971	5.50228e+06	7.70406e+06	177274	500046	2.89111e+06	3.45327e+06	5.52421e+06	1.43007e+06	1.96219e+06	1.69492e+06	392551	1.18735e+06	Peak Found	High	High	Peak Found	Peak Found	Peak Found	High	High	Peak Found	Peak Found	Peak Found
A0A6Q8PFJ0	LMNA	Prelamin-A/C OS=Homo sapiens OX=9606 GN=LMNA PE=1 SV=1	16	8	15	8	729	80.9	8.27	1.174	0.23	0.0700843	53108.2	39280.4	24808		25137.4		44989.7	130083		404618	38243.4	426235	3.85087e+06	192276	297737	301579	179355	268025	200392	280784	461742	224317	2.58339e+06	207162	3.60586e+06	9.76184e+06	Peak Found	Peak Found	Peak Found	n/a	Peak Found	n/a	Peak Found	High	n/a	Peak Found	Peak Found
P31946	YWHAB	14-3-3 protein beta/alpha OS=Homo sapiens OX=9606 GN=YWHAB PE=1 SV=3	30	7	94	3	246	28.1	4.83	0.728	-0.46	0.584487	2.85015e+06	869880	183300	2.47643e+06	452124	339069	624936	1.69854e+06	170732	248188	1.41798e+06	425950	1.30703e+06	6.58197e+06	3.96725e+06	1.00826e+06	2.47643e+06	2.28036e+06	412817	1.6301e+06	4.55978e+06	1.7351e+06	1.52051e+06	4.60866e+06	3.63217e+06	3.32341e+06	High	High	Peak Found	High	Peak Found	Peak Found	Peak Found	High	Peak Found	High	High
Q99497	PARK7	Parkinson disease protein 7 OS=Homo sapiens OX=9606 GN=PARK7 PE=1 SV=2	30	5	19	5	189	19.9	6.79	0.156	-2.68	0.294453	3.58855e+06	2.84952e+06	851498	190312	75171.1	181082	275159	726571	92274.7	236729	264225	246925	1.05916e+06	8.30351e+06	1.30351e+07	4.7046e+06	224251	419430	241406	749133	1.95356e+06	977641	1.50463e+06	875274	2.12987e+06	2.68494e+06	High	High	Peak Found	Peak Found	Peak Found	Peak Found	High	High	Peak Found	Peak Found	High
P17931	LGALS3	Galectin-3 OS=Homo sapiens OX=9606 GN=LGALS3 PE=1 SV=5	30	6	72	6	250	26.1	8.56	1.917	0.94	0.312316	2.45425e+06	1.60118e+06	524211	1.62893e+06	1.54323e+06	833271	3.1023e+06	4.51258e+06	462836	1.56352e+06	997944	854373	4.80161e+06	5.68731e+06	7.30247e+06	2.9e+06	1.62893e+06	7.78355e+06	998961	8.09213e+06	1.21141e+07	4.70366e+06	9.52021e+06	3.27845e+06	7.20895e+06	1.21719e+07	High	High	High	High	High	High	High	High	Peak Found	High	High
P31146	CORO1A	Coronin-1A OS=Homo sapiens OX=9606 GN=CORO1A PE=1 SV=4	18	6	13	6	461	51	6.68	5.831	2.54	0.0125726	74393.1	150789	36857.4	58100.3	1.12857e+06	580796	762948	479980	12495.1	15282.9	487040	662551	2.06674e+06	249358	723123	328964	143302	5.76205e+06	780824	2.11164e+06	1.40823e+06	242528	259112	1.66999e+06	5.60471e+06	5.23912e+06	Peak Found	High	Peak Found	Peak Found	Peak Found	Peak Found	Peak Found	Peak Found	Peak Found	Peak Found	High
A0A0B4J1V1	IGHV3-21	Immunoglobulin heavy variable 3-21 OS=Homo sapiens OX=9606 GN=IGHV3-21 PE=1 SV=1	42	5	64	2	117	12.8	8.28	2.674	1.42	0.204113	91149.1	318338	111660	1.91539e+06	690966	7.4367e+06	2.36415e+06	2.13374e+06	16764.5	61404	659416	95089	992410	245511	1.45184e+06	614199	1.91539e+06	3.51049e+06	8.69205e+06	6.18794e+06	5.72807e+06	195147	405084	2.15186e+06	821857	2.52552e+06	High	High	Peak Found	Peak Found	High	High	High	High	Peak Found	Peak Found	High
Q96DA0	ZG16B	Zymogen granule protein 16 homolog B OS=Homo sapiens OX=9606 GN=ZG16B PE=1 SV=3	26	4	60	4	208	22.7	7.39	0.416	-1.27	0.154179	3.78682e+07	1.60593e+06	1.0793e+06	2.72407e+06	26680.5	6.29846e+06	1.02548e+06	1.46091e+06	206849	749597	845229	207135	1.68822e+06	8.74506e+07	7.35305e+06	5.93679e+06	2.72407e+06	183734	7.36167e+06	2.6749e+06	3.95639e+06	2.16415e+06	4.56427e+06	2.74712e+06	1.74774e+06	4.27959e+06	High	High	High	High	Peak Found	High	High	High	Peak Found	High	High
P58107	EPPK1	Epiplakin OS=Homo sapiens OX=9606 GN=EPPK1 PE=1 SV=3	6	7	10	7	5088	555.3	5.62	1.223	0.29	0.292529			33995.4							51658.3	32677.2	50512.5	1.93526e+06	85554.2	177027	285989	120420	178542	91516.8	121546	98917	126657	433152	208806	500685	4.90584e+06	n/a	n/a	Peak Found	n/a	n/a	n/a	n/a	n/a	n/a	Peak Found	Peak Found
A0A286YFJ8	IGHG4	Immunoglobulin heavy constant gamma 4 (Fragment) OS=Homo sapiens OX=9606 GN=IGHG4 PE=1 SV=1	21	6	53	1	396	43.8	6.24	0.848	-0.24	0.425622							61488.5					11880.6	378836	35836.2	1808.95	29060.5	41647.5	19577.2	27357.7	160388	15723.6	23383.7	1387.85	35529.1	100245	960339	n/a	n/a	n/a	n/a	n/a	n/a	Peak Found	n/a	n/a	n/a	n/a
A0A0C4DH35	IGHV3-35	Probable non-functional immunoglobulin heavy variable 3-35 OS=Homo sapiens OX=9606 GN=IGHV3-35 PE=1 SV=1	26	4	70	1	117	12.8	7.88	14.006	3.81	0.0792055				471846	82352.7	910044	220815	346485	29795.4		99524	30584.8	248264	28074.8	31323.9	12085.1	471846	415359	1.06366e+06	575980	930148	302802	20887.9	323468	258066	629342	n/a	n/a	n/a	High	Peak Found	High	Peak Found	High	Peak Found	n/a	High
P27482	CALML3	Calmodulin-like protein 3 OS=Homo sapiens OX=9606 GN=CALML3 PE=1 SV=2	48	6	43	5	149	16.9	4.42	0.473	-1.08	0.855332	1.48895e+06	1.2841e+06	694913	190199	303378	323063	472906	2.70364e+06	43245.5	365912	524371	568933	1.48529e+06	3.47196e+06	5.87828e+06	3.84986e+06	252167	1.55967e+06	399672	1.23685e+06	7.25798e+06	521273	2.26702e+06	1.73112e+06	4.8351e+06	3.8007e+06	High	High	High	Peak Found	High	High	High	High	Peak Found	High	High
E7EMB3	CALM2	Calmodulin-2 OS=Homo sapiens OX=9606 GN=CALM2 PE=1 SV=1	23	6	84	5	196	21.7	4.56	0.692	-0.53	0.46881	4.95591e+06	7.19765e+06	2.47624e+06	4.48145e+06	2.56906e+06	3.05194e+06	1.64948e+06	5.08237e+06	853139	957037	1.96829e+06	2.5767e+06	5.23523e+06	1.14683e+07	3.28687e+07	1.36886e+07	4.48145e+06	1.29575e+07	3.59991e+06	4.34543e+06	1.36648e+07	8.67018e+06	5.85193e+06	6.39724e+06	2.17414e+07	1.32712e+07	High	High	High	High	High	High	High	High	High	High	High
A0A0J9YX35	IGHV3-64D	Immunoglobulin heavy variable 3-64D OS=Homo sapiens OX=9606 GN=IGHV3-64D PE=3 SV=1	32	5	67	1	117	12.8	7.85	1.525	0.61	0.34482				145264	20419.3	238989	263704	217963			27825.7			48020.6	47105.5	77763.9	145264	116832	306878	687852	585127	30230.3	33781.2	93182.1	70469	35217.2	n/a	n/a	n/a	Peak Found	Peak Found	High	Peak Found	Peak Found	n/a	n/a	Peak Found
P31944	CASP14	Caspase-14 OS=Homo sapiens OX=9606 GN=CASP14 PE=1 SV=2	29	7	59	7	242	27.7	5.58	1.008	0.01	0.894723	1.03857e+06	3.36715e+06	701296	1.17343e+06	1.8985e+06	2.35057e+06	3.63086e+06	1.14568e+06	496184	233731	1.17184e+06	180748	589709	2.44605e+06	1.53715e+07	3.88584e+06	1.19795e+06	9.57541e+06	2.74736e+06	9.47084e+06	3.10719e+06	5.04257e+06	1.45673e+06	3.80866e+06	1.55974e+06	1.5644e+06	High	High	High	High	High	High	High	High	High	High	High
P21333	FLNA	Filamin-A OS=Homo sapiens OX=9606 GN=FLNA PE=1 SV=4	4	7	8	7	2647	280.6	6.06	4.273	2.1	0.0053681				26599.5		14272	202140	120237	22598	28705.6	107807	236825	945403	93211.7	84100.6	69960.7	152588	105218	74020.9	592491	378359	342747	308686	429749	1.99826e+06	2.39657e+06	n/a	n/a	n/a	Peak Found	n/a	Peak Found	Peak Found	Peak Found	Peak Found	Peak Found	High
A0A0C4DH25	IGKV3D-20	Immunoglobulin kappa variable 3D-20 OS=Homo sapiens OX=9606 GN=IGKV3D-20 PE=3 SV=1	37	4	55	1	116	12.5	4.59	5.383	2.43	0.0388542	86971.3	557992	126848	1.17807e+06	597409	6.46018e+06	2.47912e+06	2.29894e+06	1.37441e+06	641029	986083	88579.3	1.92531e+06	208657	2.54722e+06	697742	1.17807e+06	3.01313e+06	7.55069e+06	6.4778e+06	6.19956e+06	1.39677e+07	3.9032e+06	3.20492e+06	747406	4.88061e+06	n/a	n/a	Peak Found	Peak Found	Peak Found	Peak Found	n/a	n/a	Peak Found	Peak Found	Peak Found
B7Z6Z4	MYL6	Myosin light polypeptide 6 OS=Homo sapiens OX=9606 GN=MYL6 PE=1 SV=1	24	6	66	6	238	26.7	5.08	0.204	-2.29	0.660636	7.67382e+06	5.39482e+06	2.78957e+06	167652	201422	612791	988261	2.39086e+06	129415	552241	2.1502e+06	2.19444e+06	7.13236e+06	1.77575e+07	2.46405e+07	1.54033e+07	269347	1.13917e+06	789818	2.65143e+06	6.43094e+06	1.3794e+06	3.37296e+06	7.03477e+06	1.8516e+07	1.80803e+07	High	High	High	Peak Found	Peak Found	High	High	High	High	High	High
O00299	CLIC1	Chloride intracellular channel protein 1 OS=Homo sapiens OX=9606 GN=CLIC1 PE=1 SV=4	39	7	23	7	241	26.9	5.17	4.922	2.3	0.0195002	342471	528286	51469	1.13387e+06	696768	2.47254e+06	1.86068e+06	4.45606e+06	289998	867920	1.60829e+06	495080	3.36004e+06	861726	2.5316e+06	367853	1.14005e+06	3.53935e+06	2.92439e+06	4.87888e+06	1.19716e+07	2.98372e+06	5.32172e+06	5.24967e+06	4.21548e+06	8.52944e+06	High	High	Peak Found	High	Peak Found	Peak Found	High	High	Peak Found	High	High
P35030	PRSS3	Trypsin-3 OS=Homo sapiens OX=9606 GN=PRSS3 PE=1 SV=2	8	6	175	1	304	32.5	7.49	0.838	-0.25	0.924113	2.25193e+06	1.34828e+07	1.19191e+07	3.79924e+06	5.91681e+06	6.39498e+06	8.39851e+06	4.89255e+06	5.81795e+06	2.46699e+06	7.4542e+06	1.70175e+06	4.40855e+06	5.2377e+06	6.15011e+07	6.55625e+07	3.80102e+06	2.98612e+07	7.51219e+06	2.19233e+07	1.31705e+07	5.91947e+07	1.50443e+07	2.42457e+07	1.44206e+07	1.12019e+07	High	High	High	High	High	High	High	High	High	High	High
P02763	ORM1	Alpha-1-acid glycoprotein 1 OS=Homo sapiens OX=9606 GN=ORM1 PE=1 SV=2	33	6	54	4	201	23.5	5.11	0.25	-2	0.473384	1.5246e+06	5.15715e+06	2.20165e+06	112078	94115.5	524170	185327	1.15103e+06	86857.2	261878	594241	336247	1.95533e+06	3.56273e+06	2.35493e+07	1.21507e+07	163725	534986	629137	564981	3.10411e+06	950831	1.64394e+06	1.99965e+06	2.8987e+06	4.99219e+06	High	High	High	Peak Found	Peak Found	High	Peak Found	High	Peak Found	High	Peak Found
P26447	S100A4	Protein S100-A4 OS=Homo sapiens OX=9606 GN=S100A4 PE=1 SV=1	40	4	97	4	101	11.7	6.11	0.511	-0.97	0.137673	7.67252e+06	5.13232e+06	1.61642e+06	2.00674e+07	5.39533e+06	9.31891e+06	3.66257e+06	1.13491e+07	265355	898432	3.23744e+06	751367	3.22862e+06	1.77185e+07	2.34069e+07	8.89132e+06	2.01597e+07	2.72739e+07	1.09625e+07	9.6511e+06	3.05404e+07	2.77489e+06	5.60152e+06	1.0594e+07	6.38648e+06	8.28517e+06	High	High	High	High	High	High	High	High	Peak Found	High	High
Q7Z3Y8	KRT27	Keratin, type I cytoskeletal 27 OS=Homo sapiens OX=9606 GN=KRT27 PE=1 SV=2	8	5	551	1	459	49.8	5.05	1.451	0.54	0.203765					285858									27214.4	8284.56	3512.93	22598	1.44177e+06	22754.7	33610.2	19847.4	14074.7	17957.2	12854.4	20650.2	12106.1	n/a	n/a	n/a	n/a	High	n/a	n/a	n/a	n/a	n/a	n/a
B4E1Z4		C3/C5 convertase OS=Homo sapiens OX=9606 PE=1 SV=1	9	8	11	8	1266	140.9	7.18	1.723	0.78	0.0958423		17645.2	46082.7	68302.5	96918.2	661137	485529	83896.7		9880.74	26474.8	16208.7	225904	154205	190737	340959	173897	606104	853748	1.3355e+06	313731	142834	122960	218260	246495	655004	n/a	Peak Found	Peak Found	Peak Found	High	High	High	High	n/a	Peak Found	Peak Found
P32119	PRDX2	Peroxiredoxin-2 OS=Homo sapiens OX=9606 GN=PRDX2 PE=1 SV=5	32	7	66	6	198	21.9	5.97	0.404	-1.31	0.502785	1.16693e+06	1.08828e+06	891952	593125	586709	699210	1.40809e+06	2.06613e+06	101501	237452	428248	92079.3	587244	2.71245e+06	5.00132e+06	4.94749e+06	654926	3.04446e+06	839302	3.68373e+06	5.5607e+06	1.09398e+06	1.4803e+06	1.43677e+06	811747	1.5692e+06	High	High	High	High	High	High	High	High	Peak Found	Peak Found	High
Q9Y5Z4	HEBP2	Heme-binding protein 2 OS=Homo sapiens OX=9606 GN=HEBP2 PE=1 SV=1	41	6	36	6	205	22.9	4.63	0.56	-0.84	0.926265	1.99715e+06	1.56953e+06	673302	233297	1.14241e+06	556565	201278	433916	151331	748184	709071	627526	2.26577e+06	4.62559e+06	7.19354e+06	3.70708e+06	282149	5.8366e+06	672953	591538	1.21828e+06	1.58467e+06	4.5988e+06	2.31952e+06	5.30793e+06	5.74366e+06	High	High	High	Peak Found	Peak Found	Peak Found	Peak Found	High	High	High	High
E7EQR4	EZR	Ezrin OS=Homo sapiens OX=9606 GN=EZR PE=1 SV=3	15	7	37	5	586	69.3	6.16	2.387	1.25	0.142088	62725.8	543353	487371	707808	1.16116e+06	897509	1.24495e+06	2.23751e+06	309818	203588	322341	950624	3.15995e+06	278419	2.5299e+06	2.71774e+06	738948	5.86059e+06	1.08375e+06	3.2631e+06	6.02011e+06	3.15747e+06	1.26958e+06	1.12597e+06	8.02108e+06	8.01038e+06	Peak Found	Peak Found	n/a	High	Peak Found	High	High	High	Peak Found	High	High
P62258	YWHAE	14-3-3 protein epsilon OS=Homo sapiens OX=9606 GN=YWHAE PE=1 SV=1	25	6	77	3	255	29.2	4.74	0.778	-0.36	0.746823	707521	493846	171978	431662	145120	321401	416198	1.18925e+06	50638.2	212429	208560	114336	772069	1.6539e+06	2.30698e+06	1.01229e+06	441396	759532	377326	1.09905e+06	3.19739e+06	523280	1.29347e+06	682362	1.00618e+06	1.95717e+06	High	High	High	High	Peak Found	High	High	High	Peak Found	Peak Found	Peak Found
P13489	RNH1	Ribonuclease inhibitor OS=Homo sapiens OX=9606 GN=RNH1 PE=1 SV=2	11	4	29	4	461	49.9	4.82	1.32	0.4	0.688639	535274	893788	301021	646107	213637	507404	770138	2.05273e+06	133917	399335	520340	229031	1.35856e+06	1.28862e+06	4.08606e+06	1.69753e+06	646107	1.07751e+06	593056	2.00885e+06	5.5106e+06	1.40077e+06	2.43153e+06	1.69118e+06	1.95272e+06	3.46894e+06	High	High	High	High	Peak Found	High	Peak Found	High	Peak Found	High	High
Q3SY84	KRT71	Keratin, type II cytoskeletal 71 OS=Homo sapiens OX=9606 GN=KRT71 PE=1 SV=3	10	8	163	2	523	57.3	6.61	2.266	1.18	0.328908	161624	2.09945e+06	2.145e+06	1.59493e+06	4.58969e+06	693453	2.44511e+06	1.82265e+06	2.00491e+06	1.46596e+06	4.584e+06	1.05817e+06	2.29058e+06	374546	9.58672e+06	1.18135e+07	1.62566e+06	2.31488e+07	846061	6.42076e+06	4.89567e+06	2.04149e+07	8.94488e+06	1.49375e+07	8.95624e+06	5.81195e+06	Peak Found	High	High	High	High	High	High	High	High	High	High
O75368	SH3BGRL	SH3 domain-binding glutamic acid-rich-like protein OS=Homo sapiens OX=9606 GN=SH3BGRL PE=1 SV=1	77	6	22	6	114	12.8	5.25	2.087	1.06	0.601849	622046	747441	255108	375544	557574	263031	130173	137104	569679	879280	976158	354640	1.82154e+06	1.48452e+06	3.4863e+06	1.44395e+06	437252	2.85912e+06	366303	379665	434792	5.80148e+06	5.38209e+06	3.19872e+06	3.05553e+06	4.66908e+06	Peak Found	High	High	Peak Found	Peak Found	Peak Found	High	High	High	High	High
P24158	PRTN3	Myeloblastin OS=Homo sapiens OX=9606 GN=PRTN3 PE=1 SV=3	31	6	15	6	256	27.8	8.35	1.098	0.13	0.227383		61223.1			33842	157052	9113.89					980514	5.3349e+06	130135	427703	96037.4	140286	321269	273373	136991	104519	128393	121178	148300	8.27329e+06	1.35238e+07	n/a	Peak Found	n/a	n/a	Peak Found	High	Peak Found	n/a	n/a	n/a	n/a
P22314	UBA1	Ubiquitin-like modifier-activating enzyme 1 OS=Homo sapiens OX=9606 GN=UBA1 PE=1 SV=3	8	6	9	6	1058	117.8	5.76	0.181	-2.46	0.413276	141890	329665	218214				14080.7	32838.7	33130.3			112369	785223	421959	1.56483e+06	1.27469e+06	55789.9	80925.9	132969	86677.6	166361	446927	87059.3	81608.5	981133	2.01454e+06	High	Peak Found	Peak Found	n/a	n/a	n/a	Peak Found	High	Peak Found	n/a	n/a
P52209	PGD	6-phosphogluconate dehydrogenase, decarboxylating OS=Homo sapiens OX=9606 GN=PGD PE=1 SV=3	14	5	17	5	483	53.1	7.23	3.888	1.96	0.0264087	69958.5	144460		628468	78308.3	761679	569232	2.64044e+06	53211	251364	219150	460119	1.35127e+06	227632	744534	134924	664000	486931	955140	1.51158e+06	7.09397e+06	616486	1.55203e+06	777537	3.88234e+06	3.42543e+06	Peak Found	Peak Found	n/a	High	Peak Found	Peak Found	High	High	Peak Found	Peak Found	Peak Found
P04080	CSTB	Cystatin-B OS=Homo sapiens OX=9606 GN=CSTB PE=1 SV=2	46	3	32	3	98	11.1	7.56	1.357	0.44	0.59499	544353	1.7703e+06	637382	557902	408264	318261	622132	1.07143e+06	986515	1.21686e+06	581936	682835	3.72623e+06	1.28303e+06	8.07376e+06	3.52903e+06	557902	2.08987e+06	375688	1.63363e+06	2.88827e+06	1.00257e+07	7.40941e+06	1.8956e+06	5.76156e+06	9.44588e+06	High	High	High	High	High	Peak Found	High	High	High	High	High
A0A2R8YDT1	GLUL	Glutamine synthetase OS=Homo sapiens OX=9606 GN=GLUL PE=1 SV=1	9	4	9	4	507	57.1	8.37	1.389	0.47	0.991507	90070.2	870109		91439			628121	631541	19071.9	12862.9	11801.4	20840	643984	245589	4.03754e+06	98642.4	115886	119843	107972	1.64514e+06	1.71031e+06	257944	93718	110313	234305	1.67197e+06	Peak Found	Peak Found	n/a	Peak Found	n/a	n/a	High	High	Peak Found	Peak Found	Peak Found
O75367	MACROH2A1	Core histone macro-H2A.1 OS=Homo sapiens OX=9606 GN=MACROH2A1 PE=1 SV=4	12	7	17	2	372	39.6	9.79	3.237	1.69	0.0795343				14380.4	18653		38271.6		123150		14682.7	56534.5	333331	32879.6	16351.7	81372.3	37997	131764	12139	114404	37337.7	1.27893e+06	20720.5	83383.9	477021	844984	n/a	n/a	n/a	Peak Found	Peak Found	n/a	Peak Found	n/a	Peak Found	n/a	Peak Found
P01768	IGHV3-30	Immunoglobulin heavy variable 3-30 OS=Homo sapiens OX=9606 GN=IGHV3-30 PE=1 SV=2	32	4	37	2	117	12.9	8.92	57.193	5.84	0.0197095		15277.7		1.6255e+06	1.32065e+06	7.93627e+06	2.86626e+06	2.01509e+06	48626.9	69504.5	2.84301e+06	623822	205399	83469.1	105539	84766.9	1.6255e+06	6.68534e+06	9.27595e+06	7.47643e+06	5.40956e+06	577114	513705	9.24023e+06	5.36996e+06	592088	n/a	n/a	n/a	High	Peak Found	High	High	High	n/a	n/a	High
C9JF17	APOD	Apolipoprotein D (Fragment) OS=Homo sapiens OX=9606 GN=APOD PE=1 SV=1	27	5	34	5	215	24.1	5.6	1.723	0.79	0.932911	292637	161326	104558	3.15173e+06	84088.2	1.00277e+07	1.32335e+06	619681	117079	219550	833529		61754.2	747273	821449	624157	3.15749e+06	490799	1.17204e+07	3.45185e+06	1.67784e+06	1.24094e+06	1.35017e+06	2.7091e+06	71730.6	230421	High	Peak Found	Peak Found	High	Peak Found	High	High	Peak Found	Peak Found	High	High
P30041	PRDX6	Peroxiredoxin-6 OS=Homo sapiens OX=9606 GN=PRDX6 PE=1 SV=3	33	6	33	6	224	25	6.38	2.941	1.56	0.078205	622473	582346	237830	947695	548787	258663	1.60994e+06	2.84751e+06	619335	543180	414530	558944	2.8625e+06	1.50649e+06	2.76105e+06	1.36336e+06	1.01717e+06	2.84316e+06	399575	4.21507e+06	7.68294e+06	6.35254e+06	3.39904e+06	1.4171e+06	4.72363e+06	7.25636e+06	High	High	Peak Found	High	High	High	High	High	Peak Found	High	High
P02766	TTR	Transthyretin OS=Homo sapiens OX=9606 GN=TTR PE=1 SV=1	34	4	22	4	147	15.9	5.76	0.456	-1.13	0.615513	293643	1.17198e+06	726238	56653.1	101601	235899	363365	331090	92011.7	121270	36020.6	63631.6	692636	717175	5.37612e+06	4.02819e+06	99149.9	571316	317216	998014	933693	1.00146e+06	774358	186850	547265	1.77662e+06	High	High	High	Peak Found	Peak Found	High	High	High	Peak Found	High	Peak Found
A0A0A0MS15	IGHV3-49	Immunoglobulin heavy variable 3-49 OS=Homo sapiens OX=9606 GN=IGHV3-49 PE=3 SV=1	30	4	34	3	119	13	8.62	4.963	2.31	0.215665	59056.6	277337		1.8918e+06	632704	4.70179e+06	2.20339e+06	2.05412e+06		59329.9	829848	81252.8	555856	224046	1.32918e+06	106904	1.8918e+06	3.19115e+06	5.49547e+06	5.76143e+06	5.51434e+06	84450.6	443196	2.7085e+06	753245	1.47892e+06	Peak Found	High	n/a	High	High	High	High	High	n/a	High	High
P01593	IGKV1D-33	Immunoglobulin kappa variable 1D-33 OS=Homo sapiens OX=9606 GN=IGKV1D-33 PE=1 SV=2	29	2	77	2	117	12.8	4.78	2.118	1.08	0.307425	51434.9	635439	169376	2.8294e+06	981321	5.48582e+06	2.4607e+06	1.83691e+06	87129	105532	1.07004e+06	99543.7	854514	169708	2.89804e+06	952844	2.8294e+06	4.94945e+06	6.41185e+06	6.41854e+06	4.93124e+06	925405	642581	3.47781e+06	872706	2.16617e+06	Peak Found	High	Peak Found	High	High	High	High	High	Peak Found	Peak Found	High
A0A494C0J7		TGc domain-containing protein OS=Homo sapiens OX=9606 PE=3 SV=1	11	6	16	6	712	78.8	6.27	4.844	2.28	0.0124508	56397.7	109573	22830.6	228802	575817	463940	774872	415386	116137	93275.4	202777	6772.73	473158	207044	541323	207148	262557	2.91613e+06	574291	2.05892e+06	1.12962e+06	1.25039e+06	578006	715109	123556	1.2294e+06	Peak Found	High	High	Peak Found	High	Peak Found	High	High	High	High	High
A0A0J9YY99		Ig-like domain-containing protein (Fragment) OS=Homo sapiens OX=9606 PE=1 SV=1	35	4	33	2	117	13	8.92	4.134	2.05	0.00220669				23522.9	22910.4	935279	68335.6	44588.7	7612.72	5603.25	30414.5			19092.9	20904.2	41534.9	27352	115552	1.09316e+06	194764	119699	93874	42767.7	98851.7	74384.2	38354.5	n/a	n/a	n/a	Peak Found	Peak Found	High	High	High	Peak Found	Peak Found	Peak Found
P14555	PLA2G2A	Phospholipase A2, membrane associated OS=Homo sapiens OX=9606 GN=PLA2G2A PE=1 SV=2	35	6	43	6	144	16.1	9.23	7.468	2.9	0.0570789	581668		14882.6	2.51111e+06	774488	1.37147e+07	3.19749e+06	5.71445e+06	349839	337406	787068	339032	1.17824e+06	1.40337e+06	111123	168375	2.63202e+06	3.99513e+06	1.60993e+07	8.40105e+06	1.53815e+07	3.63028e+06	2.11806e+06	2.58043e+06	2.89024e+06	3.03964e+06	Peak Found	n/a	Peak Found	High	Peak Found	High	High	High	High	High	High
P09467	FBP1	Fructose-1,6-bisphosphatase 1 OS=Homo sapiens OX=9606 GN=FBP1 PE=1 SV=5	17	4	7	4	338	36.8	6.99	5.965	2.58	0.0726782	59103.8	122255	19330.6	58835.6	95194.5	126722	419157	977169	439309	1.53754e+06	19384.8	6314.54	512715	208762	637550	160906	96890.6	485760	172742	1.09334e+06	2.62324e+06	4.53508e+06	9.3874e+06	125202	95604.6	1.33843e+06	Peak Found	Peak Found	Peak Found	Peak Found	Peak Found	Peak Found	High	High	Peak Found	High	Peak Found
A0A804HKE2	ACTN1	Alpha-actinin-1 OS=Homo sapiens OX=9606 GN=ACTN1 PE=1 SV=1	8	5	11	2	922	106.4	5.41	0.201	-2.31	0.231523	49290.4	109538	55630.2					9358.9		33534.5		26261.1	151929	113828	499568	306000	30882.9	14841.1	26832.4	38449	25124.2	37510.4	204190	26249.4	221583	385135	Peak Found	Peak Found	Peak Found	n/a	n/a	n/a	n/a	Peak Found	n/a	Peak Found	n/a
P16152	CBR1	Carbonyl reductase [NADPH] 1 OS=Homo sapiens OX=9606 GN=CBR1 PE=1 SV=3	23	5	18	5	277	30.4	8.32	6.342	2.66	0.0010803	66051.3	83231	20356.3	151753	114747	1.1467e+06	286134	690405	34926.3	331251	73521.7	162942	1.41903e+06	203297	439374	166498	221583	637162	1.34598e+06	823318	1.93779e+06	466114	2.05964e+06	312796	1.41278e+06	3.5972e+06	Peak Found	Peak Found	Peak Found	High	Peak Found	Peak Found	High	High	Peak Found	High	Peak Found
P16402	H1-3	Histone H1.3 OS=Homo sapiens OX=9606 GN=H1-3 PE=1 SV=2	13	4	13	4	221	22.3	11.02	0.274	-1.87	0.658918	219462	251738	73614.9	23935.9	33931.3	94902.8	29016	104221	5635.06			341976	2.21056e+06	544605	1.22037e+06	464722	91743.4	224811	137603	113176	344379	95420.1	108174	73539.4	2.8913e+06	5.60371e+06	High	High	Peak Found	Peak Found	Peak Found	Peak Found	Peak Found	Peak Found	Peak Found	n/a	High
Q13938	CAPS	Calcyphosin OS=Homo sapiens OX=9606 GN=CAPS PE=1 SV=2	22	5	24	5	275	30.2	6.04	0.276	-1.86	0.20257	2.0648e+06	1.02921e+06	376127	304416	41858	203785	135417	269666	77980.9	289961	317298	165171	521936	4.7728e+06	4.711e+06	2.08871e+06	378181	255231	319754	419901	865252	850764	1.85017e+06	1.06782e+06	1.44183e+06	1.36886e+06	High	High	Peak Found	Peak Found	Peak Found	Peak Found	Peak Found	High	Peak Found	High	High
P41218	MNDA	Myeloid cell nuclear differentiation antigen OS=Homo sapiens OX=9606 GN=MNDA PE=1 SV=1	10	4	5	4	407	45.8	9.76	0.871	-0.2	0.267237						19564.5				21245.6		359734	1.32271e+06	89045.3	78989.5	61762.9	137169	67712.1	53135	52088.5	89554.8	73058.7	182938	69118.6	3.03533e+06	3.35302e+06	n/a	n/a	n/a	n/a	n/a	Peak Found	n/a	n/a	n/a	Peak Found	n/a
P36952	SERPINB5	Serpin B5 OS=Homo sapiens OX=9606 GN=SERPINB5 PE=1 SV=2	21	6	9	6	375	42.1	6.05	2.899	1.54	0.179593		211386	18718.7	277804	65601.6	1.00907e+06	278915	1.18134e+06		160519	426083	20000.9	307086	119972	1.03414e+06	245431	384934	471097	1.26859e+06	758576	3.21655e+06	121701	1.08885e+06	1.47688e+06	325833	891028	n/a	Peak Found	Peak Found	High	Peak Found	Peak Found	Peak Found	High	n/a	Peak Found	Peak Found
P01824	IGHV4-39	Immunoglobulin heavy variable 4-39 OS=Homo sapiens OX=9606 GN=IGHV4-39 PE=1 SV=2	20	3	27	3	125	13.9	9.26	0.555	-0.85	0.228375	4.45193e+06	431735	483239	1.3255e+06	1.23418e+06	6.29326e+06	1.6772e+06	1.83123e+06	18722.2	46048.6	395349	21618.9	114902	1.0281e+07	2.00883e+06	2.66876e+06	1.3255e+06	6.22478e+06	7.35559e+06	4.37484e+06	4.91599e+06	246656	280388	1.28494e+06	214783	328773	Peak Found	Peak Found	Peak Found	High	High	High	High	High	Peak Found	Peak Found	Peak Found
P02671	FGA	Fibrinogen alpha chain OS=Homo sapiens OX=9606 GN=FGA PE=1 SV=2	6	5	7	5	866	94.9	6.01	1.217	0.28	0.183021						268809		90365.9			118544	10266.4	985776	123957	112962	126781	124535	81366.9	376034	92624.4	337822	57566	107589	465849	151163	2.52307e+06	n/a	n/a	n/a	n/a	n/a	High	n/a	Peak Found	n/a	n/a	High
P01009	SERPINA1	Alpha-1-antitrypsin OS=Homo sapiens OX=9606 GN=SERPINA1 PE=1 SV=3	16	5	29	5	418	46.7	5.59	3.291	1.72	0.303124	174465	1.55246e+06	732935	400669	630153	3.87948e+06	2.28477e+06	1.88612e+06	469794	487341	575768	201206	3.42237e+06	469192	7.09152e+06	4.07449e+06	435472	3.20502e+06	4.54986e+06	6.00028e+06	5.08065e+06	4.83807e+06	3.01475e+06	1.88556e+06	1.75322e+06	8.6756e+06	Peak Found	High	High	Peak Found	High	High	High	High	Peak Found	Peak Found	High
O14745	SLC9A3R1	Na(+)/H(+) exchange regulatory cofactor NHE-RF1 OS=Homo sapiens OX=9606 GN=SLC9A3R1 PE=1 SV=4	23	5	22	5	358	38.8	5.77	0.41	-1.28	0.449124	1.00785e+06	831560	488534	554523	182860	545708	629641	1.16955e+06	45553.2	109492	283896	293693	1.29024e+06	2.32747e+06	3.81074e+06	2.74068e+06	608991	1.0367e+06	748498	1.68964e+06	3.15987e+06	546302	770083	966160	2.55443e+06	3.29758e+06	High	High	Peak Found	High	Peak Found	High	High	High	Peak Found	Peak Found	High
P14780	MMP9	Matrix metalloproteinase-9 OS=Homo sapiens OX=9606 GN=MMP9 PE=1 SV=3	11	6	9	6	707	78.4	6.06	3.216	1.69	0.231466	546937	9956.31	41022.2	107537	105607	39582	309778	186052	185196	149636	13668.1	261252	1.66805e+06	1.34763e+06	157128	308293	234193	597499	110672	864111	587163	2.03195e+06	1.00487e+06	170680	2.20437e+06	4.22846e+06	Peak Found	Peak Found	Peak Found	Peak Found	Peak Found	Peak Found	Peak Found	Peak Found	Peak Found	Peak Found	Peak Found
P12429	ANXA3	Annexin A3 OS=Homo sapiens OX=9606 GN=ANXA3 PE=1 SV=3	18	5	10	5	323	36.4	5.92	1.624	0.7	0.0479646	101125		24507.7		27355	364372	61612.8	44837.6	11459.9	11298.9	161061	247008	729017	306973	125775	208103	132283	230682	463551	244396	269407	165182	169978	583374	2.11179e+06	1.87705e+06	Peak Found	n/a	Peak Found	n/a	Peak Found	High	Peak Found	Peak Found	Peak Found	Peak Found	High
A0A0C4DH42	IGHV3-66	Immunoglobulin heavy variable 3-66 OS=Homo sapiens OX=9606 GN=IGHV3-66 PE=3 SV=1	42	4	51	1	116	12.7	8.16	100	6.64	0.0363143				842533	429286	6.41844e+06	3.67376e+06	3.41088e+06		38212.3	1.93139e+06	76902.6	623507	3582.58	7321.55	4230.8	842533	2.16517e+06	7.50191e+06	9.58274e+06	9.15659e+06	2529.59	232673	6.27731e+06	648882	1.58057e+06	n/a	n/a	n/a	Peak Found	Peak Found	High	High	High	n/a	Peak Found	High
P20061	TCN1	Transcobalamin-1 OS=Homo sapiens OX=9606 GN=TCN1 PE=1 SV=2	11	5	39	5	433	48.2	5.03	1.206	0.27	0.438402	1.46997e+06	390050	415649	1.19282e+06	357460	4668001	960908	840951	60659.7	591449	1.58879e+06	252049	1.63921e+06	3.42032e+06	1.84747e+06	2.34508e+06	1.24802e+06	1.81839e+06	5.45598e+06	2.50986e+06	2.27661e+06	666102	3.64159e+06	5.20647e+06	2.17483e+06	4.16411e+06	High	Peak Found	High	High	High	High	High	High	Peak Found	High	High
A0A087WVQ6	CLTC	Clathrin heavy chain OS=Homo sapiens OX=9606 GN=CLTC PE=1 SV=1	4	5	6	5	1679	191.9	5.69	0.945	-0.08	0.452533	63708	13961.5			22082.6			44667.8				24150.9	1.19579e+06	191294	129754	161741	71211.2	219338	76555.1	88203	171569	112966	136972	76026	251103	3.03129e+06	Peak Found	Peak Found	n/a	n/a	Peak Found	n/a	n/a	Peak Found	n/a	n/a	n/a
P06312	IGKV4-1	Immunoglobulin kappa variable 4-1 OS=Homo sapiens OX=9606 GN=IGKV4-1 PE=1 SV=1	33	5	40	5	121	13.4	5.25	3.632	1.86	0.0121137	376574	118784	91677.1	636216	981269	2.43245e+06	1.35169e+06	1.5092e+06	24988.6	162618	546401	89151.7	911580	889883	617192	550606	674019	4.94919e+06	2.85927e+06	3.53294e+06	4.09294e+06	297069	996663	1.7838e+06	815384	2.3425e+06	Peak Found	Peak Found	Peak Found	High	High	High	High	High	Peak Found	High	High
P37837	TALDO1	Transaldolase OS=Homo sapiens OX=9606 GN=TALDO1 PE=1 SV=2	15	5	13	5	337	37.5	6.81	5.041	2.33	0.0975025	22374.7			967975	138805	297629	163984	176405	32279.6	37256.7	108589	319016	1.53519e+06	94425.9	95327.1	80752	1.03948e+06	742112	393318	478222	498207	369430	320062	403369	2.69177e+06	3.89166e+06	Peak Found	n/a	n/a	High	Peak Found	High	Peak Found	High	Peak Found	Peak Found	High
P06703	S100A6	Protein S100-A6 OS=Homo sapiens OX=9606 GN=S100A6 PE=1 SV=1	40	6	164	6	90	10.2	5.48	1.525	0.61	0.368745	1.18717e+07	1.23963e+07	2.78669e+06	4.91606e+07	7.39447e+06	1.09779e+07	1.059e+07	3.48623e+07	4.06129e+06	1.22192e+07	1.85602e+07	6.6391e+06	3.28537e+07	2.74242e+07	5.65771e+07	1.53381e+07	4.9193e+07	3.73797e+07	1.29289e+07	2.76689e+07	9.36489e+07	4.13355e+07	7.44619e+07	6.03345e+07	5.60255e+07	8.33305e+07	High	High	High	High	High	High	High	High	High	High	High
P27348	YWHAQ	14-3-3 protein theta OS=Homo sapiens OX=9606 GN=YWHAQ PE=1 SV=1	16	4	70	1	245	27.7	4.78	0.946	-0.08	0.351974	70726.7		32281.7	193516	25697.3	79483.5		190010	7337.15	26449.5	82397.4	129038	278223	163332	12778.3	177569	193516	129609	92900.7	34355.2	510087	74565.2	161050	267804	1.08879e+06	705288	Peak Found	n/a	Peak Found	Peak Found	Peak Found	Peak Found	n/a	High	Peak Found	Peak Found	Peak Found
P62979	RPS27A	Ubiquitin-40S ribosomal protein S27a OS=Homo sapiens OX=9606 GN=RPS27A PE=1 SV=2	23	5	42	5	156	18	9.64	1.404	0.49	0.544387	947691	2.14581e+06	829521	1.6645e+06	652989	1.08953e+06	1.28955e+06	1.34561e+06	849458	730562	1.92468e+06	1.32361e+06	4.07983e+06	2.22212e+06	9.84011e+06	4.59779e+06	1.71528e+06	3.34203e+06	1.30795e+06	3.40524e+06	3.64428e+06	8.64265e+06	4.48752e+06	6.29122e+06	1.11682e+07	1.03422e+07	High	High	High	High	High	High	High	High	High	High	High
P02452	COL1A1	Collagen alpha-1(I) chain OS=Homo sapiens OX=9606 GN=COL1A1 PE=1 SV=6	2	3	26	3	1464	138.8	5.8	21.517	4.43	0.0991156	9483.35			1.8516e+06	3.52695e+06	1.07014e+06	2.38533e+06	1.18638e+06	253911	156757	48843	8762.02	22550	50619.4	61201.1	55215.4	1.87208e+06	1.77887e+07	1.25079e+06	6.22196e+06	3.18486e+06	2.60125e+06	993442	163936	142215	76108.8	Peak Found	n/a	n/a	High	High	High	High	High	High	Peak Found	Peak Found
P01034	CST3	Cystatin-C OS=Homo sapiens OX=9606 GN=CST3 PE=1 SV=1	38	5	47	5	146	15.8	8.75	1.091	0.13	0.472597	2.4499e+06	1.62661e+06	1.31267e+06	2.17082e+06	914534	6.00006e+06	1.61979e+06	2.61325e+06	1.21018e+06	1.84106e+06	2.45282e+06	362377	2.62394e+06	5.71978e+06	7.43857e+06	7.24937e+06	2.18774e+06	4.6126e+06	7.02677e+06	4.28792e+06	7.03789e+06	1.23236e+07	1.12101e+07	8.00917e+06	3.12829e+06	6.68082e+06	High	High	High	High	High	High	High	High	High	High	High
P00390	GSR	Glutathione reductase, mitochondrial OS=Homo sapiens OX=9606 GN=GSR PE=1 SV=2	12	4	13	4	522	56.2	8.5	1.237	0.31	0.386577	265219	313592	182230	375490	125236	402837	376163	1.8459e+06	143531	166664	194673	102628	676445	676310	1.47277e+06	1.01103e+06	375490	680151	480079	1.02293e+06	4.95537e+06	1.50096e+06	1.04241e+06	645549	865942	1.71477e+06	Peak Found	High	Peak Found	High	Peak Found	High	High	High	Peak Found	Peak Found	Peak Found
P08758	ANXA5	Annexin A5 OS=Homo sapiens OX=9606 GN=ANXA5 PE=1 SV=2	17	5	11	5	320	35.9	5.05	0.746	-0.42	0.915879	292407	568357	316217	298284	115665	255304	266593	649432	81482.3	149106	129139	233928	2.09753e+06	771172	2.64104e+06	1.79981e+06	370790	600019	379284	705837	1.81717e+06	878968	1.00056e+06	434460	2.00306e+06	5.31719e+06	Peak Found	High	High	Peak Found	Peak Found	Peak Found	Peak Found	High	Peak Found	High	Peak Found
E9PHZ5	CTSB	Cathepsin B OS=Homo sapiens OX=9606 GN=CTSB PE=1 SV=9	13	4	28	4	371	41.3	6.58	1.185	0.24	0.859023	997727	519259	218545	1.07332e+06	231725	1.71717e+06	1.27876e+06	442035	327739	597593	705718	31651.9	187959	2.33394e+06	2.37588e+06	1.22957e+06	1.07332e+06	1.20234e+06	2.00704e+06	3.33555e+06	1.21928e+06	3.34672e+06	3.63872e+06	2.29369e+06	322428	560346	High	High	Peak Found	High	Peak Found	High	Peak Found	High	High	High	High
C9JH19	CTSD	Cathepsin D OS=Homo sapiens OX=9606 GN=CTSD PE=1 SV=2	11	5	24	5	451	48.6	7.84	3.794	1.92	0.00907751	73771.5	109846	167806	805800	930506	2.45292e+06	2.10718e+06	982954	248909	329275	555097	131068	948551	243488	528587	972917	840887	4.69316e+06	2.86699e+06	5.49643e+06	2.63877e+06	2.52959e+06	2.00494e+06	1.80415e+06	1.13445e+06	2.40455e+06	Peak Found	High	Peak Found	High	High	High	High	High	Peak Found	High	Peak Found
C9JIZ6	PSAP	Prosaposin OS=Homo sapiens OX=9606 GN=PSAP PE=1 SV=2	9	4	22	4	527	58.4	5.17	0.317	-1.66	0.319429	949205	1.51422e+06	686596	366132	125934	1.65975e+06	164093	410520	210932	144210	372606	86533.3	321731	2.20298e+06	6.94714e+06	3.80223e+06	366132	672583	1.93993e+06	431281	1.10534e+06	2.15558e+06	899006	1.21487e+06	753718	916266	High	High	High	Peak Found	Peak Found	High	Peak Found	High	Peak Found	Peak Found	High
Q08554	DSC1	Desmocollin-1 OS=Homo sapiens OX=9606 GN=DSC1 PE=1 SV=2	5	4	25	4	894	99.9	5.43	1.359	0.44	0.476858	334556	487387	422849	1.04311e+06	1.1646e+06	994672	1.68211e+06	851550	583803	341976	608013	68982.7	155214	826297	2.22282e+06	2.32593e+06	1.08032e+06	5.9104e+06	1.18549e+06	4.39283e+06	2.28907e+06	5.94394e+06	2.10575e+06	2.01848e+06	629985	416497	Peak Found	High	High	High	High	Peak Found	High	High	High	Peak Found	High
P00326	ADH1C	Alcohol dehydrogenase 1C OS=Homo sapiens OX=9606 GN=ADH1C PE=1 SV=2	14	5	20	5	375	39.8	8.29	1.009	0.01	0.879193	155472	279852	181461	509573	24092.6	70371.9	258756	683952	34190.7	141580	226410	597505	1.13902e+06	394700	1.32261e+06	1.0446e+06	519247	166860	141040	710663	1.87511e+06	383014	901100	742798	5.04157e+06	2.88739e+06	High	High	High	High	Peak Found	High	Peak Found	High	Peak Found	High	High
Q9BRA2	TXNDC17	Thioredoxin domain-containing protein 17 OS=Homo sapiens OX=9606 GN=TXNDC17 PE=1 SV=1	38	4	14	4	123	13.9	5.52	0.583	-0.78	0.595342	1.03885e+06	1.03336e+06	348770	144252	54257.1	89916.2	117911	467890	255371	246474	357851	219979	704674	2.4397e+06	4.73979e+06	1.98197e+06	178418	309827	166024	389382	1.2825e+06	2.59525e+06	1.53366e+06	1.17218e+06	1.9053e+06	1.81666e+06	High	High	High	Peak Found	Peak Found	Peak Found	Peak Found	High	High	Peak Found	High
A0A5F9ZHM4	LDHB	L-lactate dehydrogenase OS=Homo sapiens OX=9606 GN=LDHB PE=1 SV=1	11	3	23	2	341	37.4	6.25	0.036	-4.78	0.0989221	502424	797288	852116	63175.8	12037		71557.4	216920	2346.98	3207.42	12174.2	42017.5	171585	1.16347e+06	3.64644e+06	4.71686e+06	63175.8	74807.7	22312.1	204532	595529	30898.8	42919.5	44559.6	381123	460620	High	High	High	Peak Found	Peak Found	n/a	Peak Found	High	Peak Found	Peak Found	Peak Found
P01023	A2M	Alpha-2-macroglobulin OS=Homo sapiens OX=9606 GN=A2M PE=1 SV=3	4	5	10	5	1474	163.2	6.46	1.803	0.85	0.0996784		58184.1		50210.3	255951	1.42209e+06	300534	100169		13742.8		16004.4	13642.9	64285.5	302352	135665	102227	1.30172e+06	1.66215e+06	848250	275727	121866	144251	122674	212350	115424	n/a	Peak Found	n/a	Peak Found	Peak Found	High	High	Peak Found	n/a	Peak Found	n/a
P68871	HBB	Hemoglobin subunit beta OS=Homo sapiens OX=9606 GN=HBB PE=1 SV=2	24	3	38	3	147	16	7.28	4.046	2.02	0.206539	116569	988949	409337	367951	573341	577659	1.8646e+06	2.99684e+06	380684	107824	623671	1.73531e+06	1.95802e+06	346747	4.53463e+06	2.29053e+06	405785	2.91214e+06	697487	4.86366e+06	8.04511e+06	3.90099e+06	683689	2.02703e+06	1.46537e+07	4.96352e+06	Peak Found	High	High	Peak Found	Peak Found	High	High	High	High	High	High
A0A6Q8PH84	RAB7A	Ras-related protein Rab-7a OS=Homo sapiens OX=9606 GN=RAB7A PE=1 SV=1	18	3	3	3	217	24.6	8.31	1.629	0.7	0.29709	52643.2			22572.8	37543.2		27418.1	7627.75				70838.4	420288	158935	36597.6	30221.4	33006.3	202303	56625.6	79877.9	27977.8	46049.7	44606.6	19705.1	597713	1.06542e+06	Peak Found	n/a	n/a	Peak Found	Peak Found	n/a	Peak Found	Peak Found	n/a	n/a	n/a
P06576	ATP5F1B	ATP synthase subunit beta, mitochondrial OS=Homo sapiens OX=9606 GN=ATP5F1B PE=1 SV=3	16	4	6	4	529	56.5	5.4	2.942	1.56	0.0167307		30317.4			23702.7		27100.9	55615.6	113597	110636	53729.9	141925	1.28075e+06	68202.6	244398	46842.8	80757	171264	96707.8	145852	214728	1.18293e+06	763033	218372	1.23417e+06	3.24667e+06	n/a	Peak Found	n/a	n/a	Peak Found	n/a	Peak Found	Peak Found	High	Peak Found	High
J3QQX2	ARHGDIA	Rho GDP-dissociation inhibitor 1 OS=Homo sapiens OX=9606 GN=ARHGDIA PE=1 SV=1	14	3	18	3	235	25.8	7.44	0.436	-1.2	0.715567	1.01159e+06	552745	211623	215019	103261	207647	235947	646464	67930.7	151258	212312	321478	1.02721e+06	2.34236e+06	2.54352e+06	1.16812e+06	272865	541798	273313	629993	1.74571e+06	707404	963432	722010	2.71253e+06	2.60395e+06	High	High	Peak Found	High	Peak Found	High	High	High	Peak Found	Peak Found	High
A0A0A0MRZ8	IGKV3D-11	Immunoglobulin kappa variable 3D-11 OS=Homo sapiens OX=9606 GN=IGKV3D-11 PE=3 SV=6	23	2	57	1	115	12.6	5.29	35.584	5.15	0.0690167			28421	1.34235e+06	694075	3.55732e+06	2.26756e+06	1.19615e+06	44762.5	196524	700502	122312	941556	3563.79	28779.7	156333	1.34235e+06	3.50068e+06	4.15781e+06	5.91478e+06	3.21111e+06	454908	1.19662e+06	2.27674e+06	1.03203e+06	2.38682e+06	n/a	n/a	Peak Found	High	High	High	High	High	Peak Found	High	High
P01700	IGLV1-47	Immunoglobulin lambda variable 1-47 OS=Homo sapiens OX=9606 GN=IGLV1-47 PE=1 SV=2	39	4	29	4	117	12.3	5.91	1.597	0.67	0.167394	255272	721092	361369	1.85309e+06	499881	6.10598e+06	1.95912e+06	1.80531e+06	230266	209176	942776	223592	1.52062e+06	618104	3.28867e+06	1.98775e+06	1.85309e+06	2.52123e+06	7.1367e+06	5.12144e+06	4.87887e+06	2.37538e+06	1.28728e+06	3.06417e+06	1.91146e+06	3.8675e+06	Peak Found	High	High	High	High	High	High	High	Peak Found	High	High
P80748	IGLV3-21	Immunoglobulin lambda variable 3-21 OS=Homo sapiens OX=9606 GN=IGLV3-21 PE=1 SV=2	29	3	12	3	117	12.4	5.29	9.712	3.28	0.000792889				311391	224272	1.77958e+06	1.25046e+06	891900	26689	86369.6	258378	110364	325747	101100	105107	82880.3	311391	1.16109e+06	2.07998e+06	3.26173e+06	2.39878e+06	312499	525901	850757	1.00112e+06	842655	n/a	n/a	n/a	Peak Found	Peak Found	High	High	High	Peak Found	High	High
P47895	ALDH1A3	Aldehyde dehydrogenase family 1 member A3 OS=Homo sapiens OX=9606 GN=ALDH1A3 PE=1 SV=2	13	6	20	5	512	56.1	7.25	73.209	6.19	1.2695e-05	25558.8	15959.2	24856	314111	1.29477e+06	3.2592e+07	1.04149e+07	6.26921e+06	242895	2.64782e+06	3.80245e+06	154550	431027	157744	133597	183640	359651	6.57019e+06	3.81773e+07	2.71666e+07	1.68299e+07	2.51767e+06	1.62106e+07	1.24601e+07	1.39117e+06	1.09264e+06	Peak Found	Peak Found	Peak Found	Peak Found	Peak Found	Peak Found	Peak Found	High	Peak Found	Peak Found	Peak Found
P05109	S100A8	Protein S100-A8 OS=Homo sapiens OX=9606 GN=S100A8 PE=1 SV=1	25	3	89	3	93	10.8	7.03	0.873	-0.2	0.827225	4.07618e+06	3.22056e+06	5.29859e+06	1.60241e+06	2.21986e+06	5.98832e+06	3.93445e+06	6.12057e+06	928602	473595	2.43656e+06	2.69285e+06	9.35021e+06	9.4133e+06	1.46879e+07	2.91455e+07	1.6302e+06	1.11962e+07	6.99917e+06	1.02627e+07	1.64308e+07	9.43709e+06	2.8837e+06	7.9192e+06	2.27215e+07	2.37025e+07	High	High	High	High	High	High	High	High	High	High	High
H7C2N1	PTMA	Prothymosin alpha (Fragment) OS=Homo sapiens OX=9606 GN=PTMA PE=1 SV=1	16	3	12	3	148	15.8	4.23	0.469	-1.09	0.08346	445932	454780	99362.9	1.43071e+06	122247	496985	131455	457261	42638.1	23187.5	716330	90996.6	95581.9	1.04312e+06	2.07994e+06	609238	1.4708e+06	651958	580879	344490	1.22753e+06	440364	152517	2.32818e+06	814318	308711	Peak Found	High	Peak Found	High	Peak Found	High	Peak Found	High	Peak Found	Peak Found	High
P61981	YWHAG	14-3-3 protein gamma OS=Homo sapiens OX=9606 GN=YWHAG PE=1 SV=2	16	4	70	1	247	28.3	4.89	4.778	2.26	0.122789					26231.2		132309	207640	9413.72			119269	287196	12551.3	28120.3	35096.1	27270.8	132301	1285.54	345118	557416	95668.8	9336.69	20920.1	1.00636e+06	728033	n/a	n/a	n/a	n/a	Peak Found	n/a	Peak Found	High	Peak Found	n/a	n/a
A0A7P0TA71	P4HB	Protein disulfide-isomerase OS=Homo sapiens OX=9606 GN=P4HB PE=1 SV=1	7	3	5	3	557	62	5.45	0.635	-0.65	0.910298		200410	215524	61399.6	39820.4		147646	36626.2	15388.8	6241.11		247460	1.12504e+06	51357.5	956917	1.24993e+06	116881	212410	46599.8	433610	119627	226803	82821.8	98604.7	2.08799e+06	2.85193e+06	n/a	Peak Found	Peak Found	Peak Found	Peak Found	n/a	Peak Found	Peak Found	Peak Found	Peak Found	n/a
P0DUB6	AMY1A	Alpha-amylase 1A OS=Homo sapiens OX=9606 GN=AMY1A PE=1 SV=1	9	4	5	4	511	57.7	6.93	0.693	-0.53	0.933409	189639	188613		1.6155e+06	52340.6	498033		142534	459213	105806	144091	76949	82876	486896	946520	105654	1.6155e+06	307397	591328	78336.9	427587	4.67267e+06	651502	470340	736316	296210	Peak Found	Peak Found	n/a	High	Peak Found	High	n/a	Peak Found	High	Peak Found	Peak Found
P04155	TFF1	Trefoil factor 1 OS=Homo sapiens OX=9606 GN=TFF1 PE=1 SV=1	46	4	18	4	84	9.1	4.35	28.213	4.82	0.00149437					76851.7	19378.8	67860.1	1.17227e+06	1.34045e+06	1.59062e+06	914687	998291	2.98552e+06	124222	72499.9	112434	111812	484036	67153.3	205784	3.16333e+06	1.36502e+07	9.69583e+06	3.00193e+06	8.42328e+06	7.5682e+06	n/a	n/a	n/a	n/a	Peak Found	Peak Found	Peak Found	High	High	High	High
K7EKI0	EVPL	Envoplakin OS=Homo sapiens OX=9606 GN=EVPL PE=1 SV=1	3	5	5	5	2055	233.7	7.25	1.233	0.3	0.507783	184107								30433.4	15179.4	252889	5225.5	683308	566951	123308	55802.1	134734	116181	134725	81063.5	89886.8	397729	158918	888438	166337	1.73217e+06	Peak Found	n/a	n/a	n/a	n/a	n/a	n/a	n/a	Peak Found	Peak Found	Peak Found
P01624	IGKV3-15	Immunoglobulin kappa variable 3-15 OS=Homo sapiens OX=9606 GN=IGKV3-15 PE=1 SV=2	43	4	43	4	115	12.5	5.19	8.234	3.04	0.106479		190811	21056	1.65085e+06	624213	4.14805e+06	3.20169e+06	1.75277e+06		219629	1.00117e+06	125472	1.18753e+06	62808.2	897498	166498	1.65085e+06	3.18279e+06	4.84826e+06	8.35138e+06	4.70535e+06	49902.4	1.37845e+06	3.26724e+06	1.1339e+06	3.06717e+06	n/a	Peak Found	Peak Found	High	High	High	High	High	n/a	High	High
P01011	SERPINA3	Alpha-1-antichymotrypsin OS=Homo sapiens OX=9606 GN=SERPINA3 PE=1 SV=2	12	5	16	5	423	47.6	5.52	1.93	0.95	0.0343805	225694	271974	390402	865690	674848	1.42201e+06	1.79922e+06	747229	100896	334304	391719	5.43833e+06	7.18174e+06	574137	1.2453e+06	2.17493e+06	893424	3.40371e+06	1.70257e+06	4.69313e+06	2.00596e+06	1.10214e+06	2.03556e+06	1.27315e+06	4.59391e+07	1.82376e+07	Peak Found	High	High	High	High	High	High	High	Peak Found	High	Peak Found
P25705	ATP5F1A	ATP synthase subunit alpha, mitochondrial OS=Homo sapiens OX=9606 GN=ATP5F1A PE=1 SV=1	10	4	13	4	553	59.7	9.13	5.999	2.58	0.11086		118683	194203	65764.7	305109	83904.4	1.86807e+06	59764.3	580901	145444	112029	445568	1.53972e+06	52648.8	624150	1.10474e+06	116783	1.61958e+06	147577	4.89481e+06	218666	5.93074e+06	905730	410230	3.75957e+06	3.90314e+06	n/a	Peak Found	High	Peak Found	Peak Found	Peak Found	High	High	High	High	High
P01717	IGLV3-25	Immunoglobulin lambda variable 3-25 OS=Homo sapiens OX=9606 GN=IGLV3-25 PE=1 SV=2	36	3	21	3	112	12	4.5	1.976	0.98	0.382811	132574	486158	223804	1.33766e+06	209163	2.5464e+06	988285	1.4067e+06	40354.7	113820	967467	149362	1.16483e+06	313578	2.25215e+06	1.2728e+06	1.33766e+06	1.05495e+06	2.97624e+06	2.57787e+06	3.77633e+06	410112	693045	3.14442e+06	1.30178e+06	2.96173e+06	Peak Found	High	Peak Found	High	Peak Found	High	High	High	Peak Found	High	High
P28838	LAP3	Cytosol aminopeptidase OS=Homo sapiens OX=9606 GN=LAP3 PE=1 SV=3	12	5	9	5	519	56.1	7.93	0.624	-0.68	0.810746	73166	73167.1	72797.2	488750	23023.7	181582	391307	1.17518e+06		30560.9	78606.3	47518.3	190257	242938	389309	492595	488750	187133	250103	1.06051e+06	3.1548e+06	149659	267105	272204	473931	553303	Peak Found	Peak Found	Peak Found	High	Peak Found	Peak Found	High	High	n/a	Peak Found	Peak Found
A0A2U3TZU2	GPI	Glucose-6-phosphate isomerase OS=Homo sapiens OX=9606 GN=GPI PE=1 SV=1	11	5	11	5	597	67.2	8.97	4.873	2.28	0.0514537	120301	34719.8		1.16664e+06	243814	279554	518807	1.15883e+06	108495	223232	924694	439185	1.47059e+06	308477	263638	58188.5	1.21809e+06	1.24284e+06	405395	1.38621e+06	3.14475e+06	1.1508e+06	1.38955e+06	3.02307e+06	3.70572e+06	3.7279e+06	Peak Found	Peak Found	n/a	Peak Found	Peak Found	Peak Found	Peak Found	High	Peak Found	Peak Found	Peak Found
P22894	MMP8	Neutrophil collagenase OS=Homo sapiens OX=9606 GN=MMP8 PE=1 SV=1	11	4	4	4	467	53.4	6.87	1.413	0.5	0.359416	147322						54822.3	116647				246904	858944	388770	79511.4	81826.5	69699	75566	58733.2	206244	329241	74860.6	113948	68940	2.0833e+06	2.1774e+06	Peak Found	n/a	n/a	n/a	n/a	n/a	Peak Found	Peak Found	n/a	n/a	n/a
A0A0C4DG17	RPSA	40S ribosomal protein SA OS=Homo sapiens OX=9606 GN=RPSA PE=1 SV=1	25	4	7	4	300	33.3	4.87	0.262	-1.93	0.302177	30707.9	176885	118104								13788.2	16678.3	916098	126894	861358	699195	63605.8	34518.7	90319.8	45540.3	87331.9	76928	78161.9	66459.6	223800	2.32228e+06	Peak Found	Peak Found	High	n/a	n/a	n/a	n/a	High	n/a	n/a	Peak Found
O95834-2	EML2	Isoform 2 of Echinoderm microtubule-associated protein-like 2 OS=Homo sapiens OX=9606 GN=EML2	7	4	7	4	796	86.4	6.93	6.097	2.61	0.100395	22748.4	148543		124466	30695.5	161556	140598	617170	62668.8	111195	67587.8	80455	468019	92727.4	721255	68926.5	139913	224348	191910	414005	1.69533e+06	694422	695030	256098	743531	1.18641e+06	Peak Found	Peak Found	n/a	Peak Found	Peak Found	Peak Found	Peak Found	High	Peak Found	Peak Found	Peak Found
P01602	IGKV1-5	Immunoglobulin kappa variable 1-5 OS=Homo sapiens OX=9606 GN=IGKV1-5 PE=1 SV=2	25	2	36	1	117	12.8	8.28	5.309	2.41	0.597584	82574.9	51149.6		585746	233641	1.31239e+06	911240	764569		7286.77	344528		89918.8	190694	233277	36945.5	585746	1.17841e+06	1.53393e+06	2.3769e+06	2.05251e+06	30074.4	44368.8	1.11977e+06	5369.09	227941	Peak Found	Peak Found	n/a	High	Peak Found	High	High	High	n/a	Peak Found	High
Q6ZVX7	NCCRP1	F-box only protein 50 OS=Homo sapiens OX=9606 GN=NCCRP1 PE=1 SV=1	19	4	6	4	275	30.8	6.62	1.461	0.55	0.744808	347890		55229.1	165743	37136.3		455815	485430	12954.2	64641.5		79930	235871	877913	93699.7	355079	239053	246566	89478.1	1.22984e+06	1.31204e+06	195052	425563	58688.5	762346	650680	Peak Found	n/a	Peak Found	High	Peak Found	n/a	Peak Found	High	Peak Found	Peak Found	n/a
Q96KP4	CNDP2	Cytosolic non-specific dipeptidase OS=Homo sapiens OX=9606 GN=CNDP2 PE=1 SV=2	13	5	13	5	475	52.8	5.97	5.421	2.44	0.0044048	111417	23054.4	38500.6	801694	206492	704715	583223	2.97331e+06	64746.5	340208	487356	356337	1.02183e+06	340123	207353	262560	849066	1.06563e+06	842647	1.59115e+06	8.01365e+06	693904	2.07151e+06	1.61996e+06	3.00667e+06	2.61207e+06	Peak Found	Peak Found	Peak Found	High	Peak Found	Peak Found	High	High	Peak Found	High	Peak Found
O75223	GGCT	Gamma-glutamylcyclotransferase OS=Homo sapiens OX=9606 GN=GGCT PE=1 SV=1	20	4	11	4	188	21	5.14	3.081	1.62	0.0276092	37138.8	36700.6	52436.3	574416	289344	278296	504640	422189	130947	130755	191460	56445.3	299911	135214	208089	348690	584545	1.49003e+06	359920	1.33643e+06	1.14391e+06	1.33532e+06	830056	623745	508571	790543	Peak Found	Peak Found	Peak Found	High	High	High	High	High	Peak Found	Peak Found	High
O60437	PPL	Periplakin OS=Homo sapiens OX=9606 GN=PPL PE=1 SV=4	3	5	6	5	1756	204.6	5.6	1.758	0.81	0.437795		28186.2	72574.1	9461.57	44048.8		9002.12	11452.1	52656.6	30259.3	65431.8	8669.71	600761	97894.6	225485	463689	81497	302723	95649.7	151193	104905	646030	261147	288516	143823	1.52291e+06	n/a	Peak Found	Peak Found	Peak Found	Peak Found	n/a	Peak Found	Peak Found	Peak Found	Peak Found	Peak Found
P59665	DEFA1	Neutrophil defensin 1 OS=Homo sapiens OX=9606 GN=DEFA1 PE=1 SV=1	20	4	48	4	94	10.2	6.99	3.068	1.62	0.0311751	1.43112e+06	1.25923e+06	238598	709689	1.26829e+06	5.96126e+06	812470	1.78992e+06	465721	643590	9.92577e+06	1.01217e+07	5.32752e+07	3.31517e+06	5.77167e+06	1.33971e+06	743980	6.46654e+06	7.00508e+06	2.13645e+06	4.83998e+06	4.78891e+06	3.97979e+06	3.22927e+07	8.54035e+07	1.35051e+08	Peak Found	High	High	Peak Found	High	High	Peak Found	High	High	High	High
P0DP04	IGHV3-43D	Immunoglobulin heavy variable 3-43D OS=Homo sapiens OX=9606 GN=IGHV3-43D PE=3 SV=1	25	3	34	1	118	13	5.41	7.575	2.92	0.575197				892722	52972.7	1.90257e+06	594705	676638			225188		14349.9	28965.1	41612.1	29893.6	892722	267176	2.22373e+06	1.55124e+06	1.81645e+06	21290.4	11700.4	731896	3202.55	36376.7	n/a	n/a	n/a	High	Peak Found	High	High	High	n/a	n/a	High
Q13835	PKP1	Plakophilin-1 OS=Homo sapiens OX=9606 GN=PKP1 PE=1 SV=2	5	3	11	3	747	82.8	9.13	2.705	1.44	0.334236		42389.8	294463	91232.7	288004	68024.8	448555	405063	43041.8	37116.4	79177.1	44451	524094	51402.8	250145	1.63231e+06	122402	1.49242e+06	108596	1.21155e+06	1.09231e+06	473381	278691	267204	375065	1.32856e+06	n/a	Peak Found	High	Peak Found	Peak Found	Peak Found	High	High	Peak Found	Peak Found	Peak Found
P26038	MSN	Moesin OS=Homo sapiens OX=9606 GN=MSN PE=1 SV=3	7	4	18	2	577	67.8	6.4	2.345	1.23	0.0469795	98802.2	187332		319579	708645	310998	128784	227200	65839.6	61709.7	965495	2.07481e+08	3.19114e+08	262794	860901	60847.5	330883	3.57634e+06	402548	358293	633644	691601	375747	3.13801e+06	1.75067e+09	8.0895e+08	Peak Found	Peak Found	n/a	Peak Found	Peak Found	Peak Found	Peak Found	Peak Found	Peak Found	Peak Found	High
P49788	RARRES1	Retinoic acid receptor responder protein 1 OS=Homo sapiens OX=9606 GN=RARRES1 PE=1 SV=2	17	4	12	4	294	33.3	8.51	6.621	2.73	0.0082057	59829.7	35916	12483.3	546631	251877	1.91468e+06	1.40238e+06	225002	18800.8	137718	753880	173669	131045	178603	222593	111823	559341	1.32006e+06	2.23788e+06	3.68873e+06	652663	252704	838560	2.45022e+06	1.47343e+06	406908	Peak Found	Peak Found	Peak Found	High	Peak Found	High	High	High	Peak Found	Peak Found	High
A0A0C4DH38	IGHV5-51	Immunoglobulin heavy variable 5-51 OS=Homo sapiens OX=9606 GN=IGHV5-51 PE=3 SV=1	32	3	24	3	117	12.7	8.27	66.32	6.05	0.0957734				2.54453e+06	1.39735e+06	7.36594e+06	1.93431e+06	1.77499e+06			1.11252e+06	101372	686595	59530.1	51220.2	48801.9	2.55462e+06	7.07257e+06	8.60934e+06	5.04551e+06	4.76501e+06	36250.2	78896.1	3.66215e+06	880576	1.79128e+06	n/a	High	n/a	High	High	High	High	High	n/a	n/a	High
Q6MZM9	PRR27	Proline-rich protein 27 OS=Homo sapiens OX=9606 GN=PRR27 PE=2 SV=1	23	3	12	3	219	22.7	4.87	0.226	-2.15	0.44818	651242	242025	315884	59611.4	100018	170109	21866.1	492497	22701.3	610526	279705		94308.4	1.51522e+06	1.11684e+06	1.76211e+06	90973.2	541839	214500	78446.9	1.35468e+06	275870	3.73548e+06	950801	30186.9	293414	High	Peak Found	Peak Found	Peak Found	Peak Found	Peak Found	Peak Found	High	Peak Found	High	High
P37802	TAGLN2	Transgelin-2 OS=Homo sapiens OX=9606 GN=TAGLN2 PE=1 SV=3	23	4	20	4	199	22.4	8.25	0.931	-0.1	0.893639	1.41403e+06	832483	255932	337340	81456.4	42591.6	257506	1.78357e+06	201064	404009	600240	499197	1.67144e+06	3.30875e+06	3.84154e+06	1.4548e+06	343735	452584	101618	671687	4.78803e+06	2.04335e+06	2.48114e+06	1.98814e+06	4.23441e+06	4.23937e+06	High	High	Peak Found	Peak Found	Peak Found	Peak Found	Peak Found	High	Peak Found	High	Peak Found
P55072	VCP	Transitional endoplasmic reticulum ATPase OS=Homo sapiens OX=9606 GN=VCP PE=1 SV=4	8	5	15	5	806	89.3	5.26	0.519	-0.95	0.420587	885982	277882	132304	609880	86270.2	313692	279782	502345	24068.5	46620.4	126748	348243	1.17995e+06	2.08286e+06	1.29407e+06	763865	640916	515807	411635	739882	1.35739e+06	314936	314419	476566	2.97876e+06	3.00598e+06	Peak Found	Peak Found	Peak Found	High	Peak Found	Peak Found	High	High	Peak Found	Peak Found	High
A0A075B6P5	IGKV2-28	Immunoglobulin kappa variable 2-28 OS=Homo sapiens OX=9606 GN=IGKV2-28 PE=3 SV=1	32	3	36	2	120	12.9	5.94	2.589	1.37	0.0781146	657196	874540	359223	3.36674e+06	1.73014e+06	9.68664e+06	4.03163e+06	4.42156e+06	61706.4	549002	2.03585e+06	347684	2.64629e+06	1.51945e+06	4.00291e+06	2.00695e+06	3.36674e+06	8.75604e+06	1.13218e+07	1.05162e+07	1.18698e+07	653750	3.37196e+06	6.61681e+06	2.94676e+06	6.72905e+06	Peak Found	n/a	n/a	High	Peak Found	High	Peak Found	High	n/a	Peak Found	High
P68431	H3C1	Histone H3.1 OS=Homo sapiens OX=9606 GN=H3C1 PE=1 SV=2	30	4	11	4	136	15.4	11.12	0.442	-1.18	0.787759	415694	149179	68987.8	264268			39940	18287.3	32680.5	26205	553539	592047	5.21948e+06	997040	741386	443907	337730	65497.6	93479.1	142399	125627	385830	253679	1.85469e+06	4.99551e+06	1.32312e+07	High	High	Peak Found	Peak Found	n/a	n/a	Peak Found	High	Peak Found	Peak Found	High
A0A075B7B8	IGHV3OR16-12	Immunoglobulin heavy variable 3/OR16-12 (non-functional) (Fragment) OS=Homo sapiens OX=9606 GN=IGHV3OR16-12 PE=1 SV=1	19	2	33	1	117	12.9	6.51	27.854	4.8	0.106045				1.01364e+06	409674	2836352	790173	621457		29794.7	325352	30584.8	160219	42276.2	34090.4	31059.6	1.01364e+06	2.06625e+06	3.31514e+06	2.06111e+06	1.66832e+06	13452	181419	1.05744e+06	258066	406150	n/a	n/a	n/a	High	High	High	High	High	n/a	Peak Found	High
P42357	HAL	Histidine ammonia-lyase OS=Homo sapiens OX=9606 GN=HAL PE=1 SV=1	4	3	3	3	657	72.7	6.95	1.099	0.14	0.351722												41356.6	307700	76388.5	67769.8	81899.1	67397.3	79084.2	92194.8	86026	57805	47363	35501.5	66115.8	400369	780011	n/a	n/a	n/a	n/a	n/a	n/a	n/a	n/a	n/a	n/a	n/a
P23396	RPS3	40S ribosomal protein S3 OS=Homo sapiens OX=9606 GN=RPS3 PE=1 SV=2	15	3	10	3	243	26.7	9.66	2.869	1.52	0.0568119			28989.2		15527.7				63750.6	43421.1	60237.8	342367	1.00728e+06	45032.9	66783.3	192647	83830.5	141396	88517	81978.8	44946.1	678867	289060	214669	2.91915e+06	2.55343e+06	n/a	n/a	Peak Found	n/a	Peak Found	n/a	n/a	n/a	Peak Found	High	High
P01714	IGLV3-19	Immunoglobulin lambda variable 3-19 OS=Homo sapiens OX=9606 GN=IGLV3-19 PE=1 SV=2	24	2	23	2	112	12	4.96	0.532	-0.91	0.397685	446137	713840	495089	5.89948e+06	527573	4.6278e+06	1.20279e+06	1.24009e+06	80328.3	129104	487333	134896	617021	1.07025e+06	3.2556e+06	2.72329e+06	5.89948e+06	2.6609e+06	5.409e+06	3.13739e+06	3.32905e+06	816352	786111	1.58391e+06	1.13821e+06	1.56413e+06	Peak Found	High	Peak Found	High	High	High	High	High	Peak Found	Peak Found	High
P25815	S100P	Protein S100-P OS=Homo sapiens OX=9606 GN=S100P PE=1 SV=2	24	2	56	2	95	10.4	4.88	0.532	-0.91	0.046604	5.15741e+06	3.76344e+06	4.37812e+06	9.58845e+06	592853	2.23367e+06	1.21532e+06	4.54935e+06	963477	1.24819e+06	1.89151e+06	1.96949e+06	7.74402e+06	1.19102e+07	1.71639e+07	2.40823e+07	9.58845e+06	2.99015e+06	2.61072e+06	3.17007e+06	1.22128e+07	9.79152e+06	7.60017e+06	6.14771e+06	1.6618e+07	1.96309e+07	High	High	High	High	High	High	High	High	High	High	High
Q14240	EIF4A2	Eukaryotic initiation factor 4A-II OS=Homo sapiens OX=9606 GN=EIF4A2 PE=1 SV=2	6	2	5	2	407	46.4	5.48	2.728	1.45	0.103289		66198	56507.6	30924	30568.6	63748.8	86308	125932	94821.1	63892	77007.5	171199	1.23995e+06	51593.6	332584	325920	55445.3	174453	102361	244519	366783	963638	399496	276427	1.44453e+06	3.14324e+06	n/a	Peak Found	Peak Found	Peak Found	Peak Found	Peak Found	Peak Found	Peak Found	Peak Found	High	Peak Found
A0A5K1VW95	MDH1	Malate dehydrogenase OS=Homo sapiens OX=9606 GN=MDH1 PE=1 SV=1	9	3	11	3	353	38.6	7.3	4.668	2.22	0.0326799	150292	194204	70862.4	379610	88960.7	137722	2.12401e+06	1.18751e+06	178794	155356	200490	367843	910841	360013	903835	415279	379610	453598	190420	5.54032e+06	3.18791e+06	1.85325e+06	963027	676504	3.10375e+06	2.30896e+06	Peak Found	Peak Found	Peak Found	Peak Found	Peak Found	Peak Found	High	High	Peak Found	High	High
F6TLX2	GLOD4	Glyoxalase domain-containing protein 4 OS=Homo sapiens OX=9606 GN=GLOD4 PE=1 SV=1	9	4	9	4	502	54.7	8.7	1.534	0.62	0.310985	96142.3	228204	151954	222157	81403.8	325204	255033	515549	388452	59937.1	284797	71476.5	421830	224906	1.06132e+06	835839	222157	413440	380100	665234	1.38401e+06	3.94772e+06	364954	925633	603097	1.06933e+06	Peak Found	Peak Found	Peak Found	High	Peak Found	High	High	High	Peak Found	Peak Found	Peak Found
A0A0C4DH69	IGKV1-9	Immunoglobulin kappa variable 1-9 OS=Homo sapiens OX=9606 GN=IGKV1-9 PE=3 SV=1	29	2	9	2	117	12.7	8.29	6.926	2.79	0.0257924				135797		478259	499420	139160			138750	37013.8	631489	18593.5	71149.5	40889.2	140061	32087.7	569062	1.3027e+06	373579	62067.3	71028.9	484485	312311	1.60081e+06	n/a	n/a	n/a	Peak Found	n/a	High	High	Peak Found	n/a	n/a	High
P28325	CST5	Cystatin-D OS=Homo sapiens OX=9606 GN=CST5 PE=1 SV=1	28	3	7	3	142	16.1	7.17	1.089	0.12	0.194161									146527		1.01431e+06			41216.5	69045.7	82969.9	48365.4	50879.2	93895.1	62945.2	33335	1.49847e+06	44578.8	3.29667e+06	52283.8	91248	n/a	n/a	n/a	n/a	n/a	n/a	n/a	n/a	High	n/a	High
J3QRS3	MYL12A	Myosin regulatory light chain 12A OS=Homo sapiens OX=9606 GN=MYL12A PE=1 SV=1	18	3	17	3	177	20.4	4.75	0.271	-1.88	0.722786	627675	329965	267534	79575.6	18147.1	118763		388591	38617	47890.1	460612	557758	1.27367e+06	1.4782e+06	1.53156e+06	1.49569e+06	102829	158660	138810	87787	1.0832e+06	402969	307726	1.49706e+06	4.7204e+06	3.24086e+06	High	High	Peak Found	Peak Found	Peak Found	Peak Found	n/a	High	Peak Found	Peak Found	High
P31949	S100A11	Protein S100-A11 OS=Homo sapiens OX=9606 GN=S100A11 PE=1 SV=2	28	3	55	3	105	11.7	7.12	0.667	-0.58	0.265848	8.66019e+06	2.95616e+06	1.02794e+06	7.31377e+06	1.30982e+06	2.29252e+06	1.26285e+06	6.03261e+06	286139	874079	3.22043e+06	1.56688e+06	4399102	1.99993e+07	1.34821e+07	5.6543e+06	7.31377e+06	6.62706e+06	2.69916e+06	3.33632e+06	1.62068e+07	2.94482e+06	5.34724e+06	1.04944e+07	1.32209e+07	1.11516e+07	High	High	High	High	Peak Found	High	High	High	High	High	High
P10599	TXN	Thioredoxin OS=Homo sapiens OX=9606 GN=TXN PE=1 SV=3	21	2	47	2	105	11.7	4.92	0.499	-1	0.76512	4.4602e+06	2.95155e+06	2.13926e+06	369510	1.08886e+06	352079	1.09971e+06	4.62318e+06	658294	493723	1.92301e+06	804813	766141	1.03001e+07	1.34611e+07	1.17672e+07	380577	5.49186e+06	411511	2.86851e+06	1.24111e+07	6.69004e+06	3.00626e+06	6.25009e+06	6.80278e+06	1.96451e+06	High	High	High	High	High	High	High	High	High	High	High
P08311	CTSG	Cathepsin G OS=Homo sapiens OX=9606 GN=CTSG PE=1 SV=2	13	3	10	3	255	28.8	11.19	6.275	2.65	0.000588487		18866	31502.4	71914.8	787399	526511	400570	126826	26257	50671.6	227413	626488	2.43173e+06	75418.2	115034	204832	132368	3.97137e+06	615389	1.0833e+06	384497	300876	315567	774281	5.28612e+06	6.16435e+06	n/a	Peak Found	Peak Found	Peak Found	Peak Found	High	Peak Found	Peak Found	Peak Found	Peak Found	High
P14550	AKR1A1	Aldo-keto reductase family 1 member A1 OS=Homo sapiens OX=9606 GN=AKR1A1 PE=1 SV=3	15	4	21	4	325	36.6	6.79	1.518	0.6	0.21573	38770.7	335206	222201	817254	295140	452534	343490	1.12902e+06	150850	507748	257066	260900	1.59566e+06	129685	1.52877e+06	1.24928e+06	831393	1.51141e+06	550142	934659	3.03089e+06	1.54663e+06	3.09673e+06	866318	2.2014e+06	4.05637e+06	High	High	Peak Found	High	Peak Found	Peak Found	High	High	Peak Found	High	High
P09972	ALDOC	Fructose-bisphosphate aldolase C OS=Homo sapiens OX=9606 GN=ALDOC PE=1 SV=2	15	3	5	2	364	39.4	6.87	4.222	2.08	0.00496731					15177.5	46803.8	120232	295315		13450.1		99161.6	331494	17137.2	18159.3	38789.8	20717.6	76549.9	54704.5	313616	792781	36108.3	81897	17746.4	836696	840328	n/a	n/a	n/a	n/a	Peak Found	Peak Found	Peak Found	High	n/a	Peak Found	n/a
P46940	IQGAP1	Ras GTPase-activating-like protein IQGAP1 OS=Homo sapiens OX=9606 GN=IQGAP1 PE=1 SV=1	3	3	3	3	1657	189.1	6.48	2.359	1.24	0.0151315								36809.9		26968.8	17883.7	166086	464790	54503	24604.3	47870.8	47520	54511	48905.8	79646.5	130974	62717.6	199762	112533	1.40138e+06	1.17823e+06	n/a	n/a	n/a	n/a	n/a	n/a	n/a	Peak Found	n/a	Peak Found	Peak Found
A0A0B4J1X8	IGHV3-43	Immunoglobulin heavy variable 3-43 OS=Homo sapiens OX=9606 GN=IGHV3-43 PE=3 SV=1	25	3	22	1	118	13.1	5.41	3.029	1.6	0.452357				177195	39874.6	316349								20381.4	7811.35	1535.11	177195	201114	369750	6492.53	38224.3	3682.36	39971	37936.6	40484.4	22737.9	n/a	n/a	n/a	Peak Found	Peak Found	High	n/a	n/a	n/a	n/a	n/a
P07384	CAPN1	Calpain-1 catalytic subunit OS=Homo sapiens OX=9606 GN=CAPN1 PE=1 SV=1	4	2	7	2	714	81.8	5.67	0.515	-0.96	0.630794	64189.2	123705	47712.6	37077.1	36386.9	163789	61381.8	749577		4965.62			34148.3	188612	593924	271549	40972.2	183523	191438	169861	2.01226e+06	61749	69041	72459.7	29640.8	116444	Peak Found	Peak Found	Peak Found	Peak Found	Peak Found	High	High	High	n/a	Peak Found	n/a
P18669	PGAM1	Phosphoglycerate mutase 1 OS=Homo sapiens OX=9606 GN=PGAM1 PE=1 SV=2	14	2	5	2	254	28.8	7.18	0.763	-0.39	0.734606	92588.9	81274.8	40937.1	26485.6	26366.1	153818	127089	444180		151247			740001	220986	390437	251288	57193.3	157930	179784	331502	1.19241e+06	28537.5	920939	77606.5	49644.7	1.90392e+06	Peak Found	Peak Found	Peak Found	Peak Found	Peak Found	Peak Found	Peak Found	High	n/a	High	n/a
P52566	ARHGDIB	Rho GDP-dissociation inhibitor 2 OS=Homo sapiens OX=9606 GN=ARHGDIB PE=1 SV=3	28	3	13	3	201	23	5.21	3.17	1.66	0.517627	74224.8	701254	1.37642e+06	91642.5	535879	288586	1.04043e+06	516851	699084	226970	180812	536122	1.25064e+06	225879	3.25025e+06	7.63835e+06	118928	2.73179e+06	381216	2.71609e+06	1.418e+06	7.12186e+06	1.4025e+06	635159	4.52364e+06	3.17034e+06	Peak Found	High	High	Peak Found	Peak Found	High	Peak Found	High	Peak Found	Peak Found	High
P22532	SPRR2D	Small proline-rich protein 2D OS=Homo sapiens OX=9606 GN=SPRR2D PE=2 SV=2	49	3	25	3	72	7.9	8.37	10.803	3.43	0.579483	22037	2.53532e+06			146788	45680	868450	776703	230015	186040	177095		25884.9	73738.8	1.15628e+07	71032.8	39659.1	781856	71332.1	2.2984e+06	2.12164e+06	2.37784e+06	1.13279e+06	601926	81900.8	78532.7	Peak Found	High	n/a	n/a	High	Peak Found	High	High	High	High	High
A0A075B6S2	IGKV2D-29	Immunoglobulin kappa variable 2D-29 OS=Homo sapiens OX=9606 GN=IGKV2D-29 PE=3 SV=1	20	2	32	1	120	13.1	7.12	0.105	-3.25	0.0504485	87638.8	200521		467639	51077.7	188220								202388	914513	42794.2	467639	257619	219992	1327.27	32415.5	42391.7	22838.9	22307.6	39077.5	29597.1	Peak Found	Peak Found	n/a	High	Peak Found	High	n/a	n/a	n/a	n/a	n/a
P28676	GCA	Grancalcin OS=Homo sapiens OX=9606 GN=GCA PE=1 SV=2	12	2	7	2	217	24	5.21	0.99	-0.01	0.151152						35560.4					314508	265495	453302	77942	5459.55	76575.5	66974.9	39087	43167.3	45415.8	70901.7	38312.5	77131.6	1.05339e+06	2.24017e+06	1.14911e+06	n/a	n/a	n/a	n/a	n/a	Peak Found	n/a	n/a	n/a	n/a	High
P09651	HNRNPA1	Heterogeneous nuclear ribonucleoprotein A1 OS=Homo sapiens OX=9606 GN=HNRNPA1 PE=1 SV=5	9	3	3	3	372	38.7	9.13	1.567	0.65	0.186169												39352.5	193631	34566.1	51300.1	42492.9	18502.7	49362.4	60049.3	73546.5	6271.91	33323.9	63438.4	59025.6	341975	490849	n/a	n/a	n/a	n/a	n/a	n/a	n/a	n/a	n/a	n/a	n/a
A0A0B4J2D9	IGKV1D-13	Immunoglobulin kappa variable 1D-13 OS=Homo sapiens OX=9606 GN=IGKV1D-13 PE=3 SV=1	25	2	11	1	117	12.6	7.84	9.342	3.22	0.1755		28037.5	78622.4	2.97491e+06	736855	3.79151e+06	81097.5	1.32442e+06	104243	549354	763998	62355.1	397042	19467.9	163350	432471	2.97491e+06	3.71645e+06	4.43153e+06	244763	3.55545e+06	1.09342e+06	3.34499e+06	2.48311e+06	526134	1.00649e+06	n/a	n/a	Peak Found	Peak Found	Peak Found	High	Peak Found	Peak Found	n/a	High	High
Q9H299	SH3BGRL3	SH3 domain-binding glutamic acid-rich-like protein 3 OS=Homo sapiens OX=9606 GN=SH3BGRL3 PE=1 SV=1	31	3	20	3	93	10.4	4.93	3.328	1.73	0.264174	384968	520798	231309		657062		870510	464261	407311	583967	1.41207e+06	1.1845e+06	3.10524e+06	897004	2.37519e+06	1.27234e+06	6991.75	3.314e+06	53280	2.27066e+06	1.24632e+06	4.17573e+06	3.55575e+06	4.58943e+06	9.99442e+06	7.87169e+06	High	High	High	n/a	Peak Found	n/a	Peak Found	High	High	High	High
P00966	ASS1	Argininosuccinate synthase OS=Homo sapiens OX=9606 GN=ASS1 PE=1 SV=2	9	4	17	4	412	46.5	8.02	2.675	1.42	0.0201319	44931	78056.6	21233.2	220340	98244.3	234493	369289	691303	4166.97	69858	110162	162123	501782	187229	373051	156665	234314	560318	296887	975389	1.89755e+06	100010	453972	392820	1.38321e+06	1.30296e+06	Peak Found	High	Peak Found	Peak Found	Peak Found	Peak Found	High	High	Peak Found	High	Peak Found
E5RJD8	TBCA	Tubulin-specific chaperone A OS=Homo sapiens OX=9606 GN=TBCA PE=1 SV=1	31	3	10	3	119	14.3	5.12	0.838	-0.25	0.767186	659978	364657	94392.4	79532	33247.6	96140.2	112438	304592	41091.4	123792	295142	101417	465526	1.52411e+06	1.70383e+06	544695	112856	192367	150525	293287	837441	435733	763928	959256	870277	1.18009e+06	Peak Found	High	High	Peak Found	Peak Found	Peak Found	Peak Found	High	Peak Found	High	High
A0A7P0TAT8	HSP90B1	Endoplasmin OS=Homo sapiens OX=9606 GN=HSP90B1 PE=1 SV=1	4	3	3	2	814	93.7	4.91	3.207	1.68	0.108251							28728.1			10222.4	42984	33888.8	154652	22628.6	25529.7	16644.7	6759.17	14831	3840.12	74935.1	33758.6	7279.86	62243.8	139705	285944	392039	n/a	n/a	n/a	n/a	n/a	n/a	Peak Found	n/a	n/a	Peak Found	Peak Found
P19652	ORM2	Alpha-1-acid glycoprotein 2 OS=Homo sapiens OX=9606 GN=ORM2 PE=1 SV=2	13	3	18	1	201	23.6	5.11	0.088	-3.51	0.190297	89464.6	175324	84329.1											206604	799600	463862	6041.42	27089.8	23730.1	27645	40976.7	23565.3	16839	27334.6	8302.59	27702.8	Peak Found	High	High	n/a	n/a	n/a	n/a	n/a	n/a	n/a	n/a
Q01518	CAP1	Adenylyl cyclase-associated protein 1 OS=Homo sapiens OX=9606 GN=CAP1 PE=1 SV=5	7	3	8	3	475	51.9	8.06	3.061	1.61	0.272225	58217.3	161824	59456.7	235325		1.34442e+06	851664	206828		31953.2	260924	481573	1.18189e+06	177081	750069	341206	246806	50612.4	1.57136e+06	2.25935e+06	635805	84581.7	222852	888188	4.06337e+06	2.99605e+06	Peak Found	Peak Found	Peak Found	Peak Found	n/a	High	Peak Found	High	n/a	Peak Found	High
P00441	SOD1	Superoxide dismutase [Cu-Zn] OS=Homo sapiens OX=9606 GN=SOD1 PE=1 SV=2	17	2	5	2	154	15.9	6.13	0.214	-2.23	0.22131	307005	1.40641e+06	320647			51415.3			75610.1	41333	77857.2	35806.1	79569.3	708978	6.41418e+06	1.76375e+06	31443.5	18580.1	68297.9	58854.4	18466.1	768403	265577	253048	338786	238957	Peak Found	High	High	n/a	n/a	Peak Found	n/a	n/a	Peak Found	Peak Found	Peak Found
A6NIZ1		Ras-related protein Rap-1b-like protein OS=Homo sapiens OX=9606 PE=2 SV=1	13	2	3	2	184	20.9	5.48	8.98	3.17	0.0396846			46646.5		61222.7			318305	34732.1	106929	139142	112250	361970	57998.6	50060.8	279934	29713.9	320664	44261.3	44136.5	896319	373142	668085	483893	947134	917584	n/a	n/a	Peak Found	n/a	Peak Found	n/a	n/a	Peak Found	Peak Found	Peak Found	Peak Found
A0A0C4DH73	IGKV1-12	Immunoglobulin kappa variable 1-12 OS=Homo sapiens OX=9606 GN=IGKV1-12 PE=3 SV=1	29	3	4	1	117	12.6	8.31	1.678	0.75	0.353623				115770	76456.4	175500	136128	92323.8			20410			40467.9	38610.1	12391.5	115770	385620	205126	355079	247846	33223.6	16530.1	66335.7	11878.3	20155.7	n/a	n/a	n/a	Peak Found	Peak Found	High	High	Peak Found	n/a	n/a	Peak Found
E9PGN7	SERPING1	Plasma protease C1 inhibitor OS=Homo sapiens OX=9606 GN=SERPING1 PE=1 SV=1	7	3	9	3	543	59.5	6.76	2.442	1.29	0.323025		82259.5	25847	112234	67434.9	693560	212465	204582	4684.04	13541.8		34800.8	130264	73546.6	381938	172818	112234	340119	810636	554199	549204	62395	94917.5	73053.6	326011	343928	n/a	Peak Found	Peak Found	Peak Found	Peak Found	High	High	High	Peak Found	Peak Found	n/a
P13987	CD59	CD59 glycoprotein OS=Homo sapiens OX=9606 GN=CD59 PE=1 SV=1	20	2	12	2	128	14.2	6.48	26.099	4.71	0.047751				610954	106163	719569	275333	297720	50984.5	151993	272656	97462.4	332687	28987.6	34251.2	18691.8	610954	561412	841036	718186	799236	518140	925478	886173	822358	843352	n/a	n/a	n/a	High	High	High	Peak Found	High	Peak Found	High	High
A0A0B4J1V6	IGHV3-73	Immunoglobulin heavy variable 3-73 OS=Homo sapiens OX=9606 GN=IGHV3-73 PE=3 SV=1	25	2	9	1	119	12.8	9.17	6.967	2.8	0.221598				97153.3	97810.9	295244	146228	122686			78247.3			2910.21	33756.6	39475.9	97153.3	493325	345083	381425	329355	33167.4	10307.4	254316	40981.4	4667.75	n/a	n/a	n/a	Peak Found	Peak Found	High	High	High	n/a	n/a	High
P11413	G6PD	Glucose-6-phosphate 1-dehydrogenase OS=Homo sapiens OX=9606 GN=G6PD PE=1 SV=4	7	3	5	3	515	59.2	6.84	4.421	2.14	0.271337		897399	17138.1	67379.6	32024.9	66815	1.20905e+07	5.49154e+06	10027.3	62013.4	122214	164761	635590	69932.4	4.11347e+06	148605	76566.1	192609	122360	3.15371e+07	1.47454e+07	178462	411070	471561	1.39021e+06	1.6112e+06	n/a	Peak Found	Peak Found	Peak Found	Peak Found	Peak Found	Peak Found	High	Peak Found	Peak Found	High
A0A075B7D4	IGKV1OR2-108	Immunoglobulin kappa variable 1/OR2-108 (non-functional) (Fragment) OS=Homo sapiens OX=9606 GN=IGKV1OR2-108 PE=1 SV=1	29	3	3	1	117	12.5	6.48	2.304	1.2	0.0534826				123609	19084.6	168433	237833	122841		15229.9	38511.4		105622	90448.6	63648.7	88198.4	142507	133551	234218	656474	352795	41785.1	147626	205813	82689.9	325735	n/a	n/a	n/a	n/a	n/a	n/a	n/a	n/a	n/a	n/a	n/a
P69905	HBA1	Hemoglobin subunit alpha OS=Homo sapiens OX=9606 GN=HBA1 PE=1 SV=2	17	2	17	2	142	15.2	8.68	5.842	2.55	0.052508		71207.4	9005.8	108650	106296	64635.8	671295	912859	20378.9	22207.6	164919	118438	43431.4	42910.2	360198	75340.8	114743	561731	88050.3	1.75102e+06	2.4506e+06	207104	135221	543179	999347	142165	n/a	High	Peak Found	Peak Found	High	Peak Found	High	High	Peak Found	Peak Found	High
P52907	CAPZA1	F-actin-capping protein subunit alpha-1 OS=Homo sapiens OX=9606 GN=CAPZA1 PE=1 SV=3	10	2	7	1	286	32.9	5.69	2.048	1.03	0.0850244						29624.3						30638.3	224556	11756.3	24322.5	39409.8	9522.62	38457.8	34625	28661.2	39998.8	32452.8	8292.73	32303.8	258517	569242	n/a	n/a	n/a	n/a	n/a	Peak Found	n/a	n/a	n/a	n/a	n/a
H0YI00	LACRT	Extracellular glycoprotein lacritin (Fragment) OS=Homo sapiens OX=9606 GN=LACRT PE=1 SV=1	24	2	26	1	85	8.7	7.18	1.038	0.05	0.693727	355391	259707	542356	1.14678e+06	72829.6	2.28529e+06	163985	411514	113087	227526	808306	199356	477333	820718	1.18444e+06	2.98329e+06	1.14678e+06	367328	2.67106e+06	427744	1.10472e+06	1.14927e+06	1.3854e+06	2.62712e+06	1.68211e+06	1.21003e+06	High	High	High	High	Peak Found	High	High	High	High	High	High
Q09666	AHNAK	Neuroblast differentiation-associated protein AHNAK OS=Homo sapiens OX=9606 GN=AHNAK PE=1 SV=2	1	2	2	2	5890	628.7	6.15	1.206	0.27	0.690204													217767	43259.9	39528.8	44675.4	47614.2	53027.4	32620.6	6972.7	38439.9	60881.4	37913.6	58026	68508.7	552034	n/a	n/a	n/a	n/a	n/a	n/a	n/a	n/a	n/a	n/a	n/a
P56537	EIF6	Eukaryotic translation initiation factor 6 OS=Homo sapiens OX=9606 GN=EIF6 PE=1 SV=1	12	2	2	2	245	26.6	4.68	0.401	-1.32	0.281809		189329	79375.9		10576.9	17779.2		38333.4			16870.5		81815.3	37084.8	900607	447154	57162.1	64096.1	39540.3	35266.4	118251	75556	29127.7	68455.3	35180.8	219735	n/a	High	Peak Found	n/a	Peak Found	Peak Found	n/a	Peak Found	n/a	n/a	Peak Found
P22626	HNRNPA2B1	Heterogeneous nuclear ribonucleoproteins A2/B1 OS=Homo sapiens OX=9606 GN=HNRNPA2B1 PE=1 SV=2	10	3	7	3	353	37.4	8.95	0.676	-0.56	0.964565	199961	113415	45661.2	32871.7	30944.8	46439.9	45989.6	129089	26925.4	15129.7	63339.8	97598.8	290695	497602	530788	255037	46241	174612	69732.3	136005	364685	277470	112740	240803	850803	774014	High	Peak Found	Peak Found	Peak Found	Peak Found	Peak Found	Peak Found	Peak Found	Peak Found	Peak Found	Peak Found
Q7Z406	MYH14	Myosin-14 OS=Homo sapiens OX=9606 GN=MYH14 PE=1 SV=2	2	3	7	2	1995	227.7	5.6	3.014	1.59	0.308344		9180.01		704210	488327	211491	563780	57731.2	12488.3	38802.5		5503.98	76280.4	41318.5	63684.4	64627.9	741508	2.48339e+06	275075	1.48801e+06	164248	166741	262097	41237.9	78569.8	193369	n/a	Peak Found	n/a	High	Peak Found	Peak Found	High	High	Peak Found	Peak Found	n/a
P14174	MIF	Macrophage migration inhibitory factor OS=Homo sapiens OX=9606 GN=MIF PE=1 SV=4	17	2	33	2	115	12.5	7.88	0.82	-0.29	0.834053	1.97878e+06	1.3931e+06	140448	369006	232233	468539	728041	891883	367274	456223	384348	56247.3	611380	4.6037e+06	6.3535e+06	780388	369006	1.1713e+06	547631	1.89904e+06	2.39428e+06	3.73249e+06	2.77792e+06	1.24919e+06	474598	1.55362e+06	High	High	High	High	Peak Found	High	High	High	High	High	High
P28799	GRN	Progranulin OS=Homo sapiens OX=9606 GN=GRN PE=1 SV=2	3	2	3	2	593	63.5	6.83	0.903	-0.15	0.682762		188994						9926.86				80756.9	306513	28736.4	898382	64274	65068.1	58423.8	22473.2	70837.8	62328.2	21952.4	50411.2	10909	681403	777003	n/a	Peak Found	n/a	n/a	n/a	n/a	n/a	Peak Found	n/a	n/a	n/a
P49189	ALDH9A1	4-trimethylaminobutyraldehyde dehydrogenase OS=Homo sapiens OX=9606 GN=ALDH9A1 PE=1 SV=3	7	3	15	2	494	53.8	5.87	1.163	0.22	0.276794		19811.3		74982		20792.7	118817	173840				20124.7	131230	21500.6	95183.2	37605.6	111100	69595.5	61264.1	338013	507015	61129.6	8647.22	54515.2	208250	374480	n/a	Peak Found	n/a	Peak Found	n/a	Peak Found	High	High	n/a	n/a	n/a
P24666	ACP1	Low molecular weight phosphotyrosine protein phosphatase OS=Homo sapiens OX=9606 GN=ACP1 PE=1 SV=3	13	2	11	2	158	18	6.74	0.425	-1.24	0.47186	708847	745278	225769	78618.6	43613.5	70157.5	143350	430734	155078	105256	173909	71486	311061	1.63697e+06	3.39898e+06	1.24187e+06	116787	219972	82000.4	373918	1.15632e+06	1.57601e+06	640900	565232	605597	827046	High	High	Peak Found	Peak Found	Peak Found	Peak Found	Peak Found	High	High	Peak Found	High
P61026	RAB10	Ras-related protein Rab-10 OS=Homo sapiens OX=9606 GN=RAB10 PE=1 SV=1	17	3	8	1	200	22.5	8.38	1.689	0.76	0.523472	99204.3	126620	33103.1	134386	53916.2	104079	189835	305657	45661.7		121709	125636	110381	248919	577473	220430	134386	271935	152145	537018	820544	498159	50316.7	395574	1.062e+06	318201	n/a	n/a	n/a	n/a	n/a	n/a	n/a	n/a	n/a	n/a	n/a
P04899	GNAI2	Guanine nucleotide-binding protein G(i) subunit alpha-2 OS=Homo sapiens OX=9606 GN=GNAI2 PE=1 SV=3	7	2	5	2	355	40.4	5.54	0.635	-0.65	0.669285	210088											96765.4	453250	489160	72885.7	74904.4	48546	36272.4	44803.2	46940.3	40826	59395.2	12461.7	47284.8	816478	1.14898e+06	Peak Found	n/a	n/a	n/a	n/a	n/a	n/a	n/a	n/a	n/a	n/a
K7ELL7	PRKCSH	Glucosidase 2 subunit beta OS=Homo sapiens OX=9606 GN=PRKCSH PE=1 SV=1	5	2	4	2	535	60.2	4.41	2.308	1.21	0.287151	29405.4			123795	67644.3	413022	37845.2	95615.8				23993.5	74294	107743	55143.4	76621.4	138397	341175	482742	106887	256683	24194.6	54730.8	58359.8	240368	209679	Peak Found	n/a	n/a	Peak Found	Peak Found	High	Peak Found	Peak Found	n/a	n/a	n/a
A0A0B4J2H0	IGHV1-69D	Immunoglobulin heavy variable 1-69D OS=Homo sapiens OX=9606 GN=IGHV1-69D PE=1 SV=1	20	2	18	1	117	12.7	8.47	6.554	2.71	0.314769	91692.7	33120		2.69839e+06	398141	6.43995e+06	868162	587068	128261	19201	248637	43707.3	11719.5	217212	193358	34719.4	2.69839e+06	2.03205e+06	7.52704e+06	2.26454e+06	1.576e+06	1.34311e+06	147398	842089	368789	38870.8	n/a	n/a	n/a	High	High	High	High	High	n/a	Peak Found	High
P27105	STOM	Stomatin OS=Homo sapiens OX=9606 GN=STOM PE=1 SV=3	9	3	6	3	288	31.7	7.88	0.733	-0.45	0.593568				63806.8		189795	17190.7					250592	938210	33673.7	66028.4	74789.8	75603.9	39246.8	258654	83766.2	51518.7	11220.6	6908.35	21000.4	2.11442e+06	2.37834e+06	n/a	n/a	n/a	Peak Found	n/a	Peak Found	Peak Found	n/a	n/a	n/a	n/a
Q9HD89	RETN	Resistin OS=Homo sapiens OX=9606 GN=RETN PE=1 SV=1	24	2	4	2	108	11.4	6.86	1.762	0.82	0.5055		86533.4				72736.5		17701.1		26077.6	62754.9	240781	1.42571e+06	67336.9	402632	71068.1	73161.2	46779.7	127086	65750.3	58403	24900.3	193803	225364	2.03164e+06	3.61414e+06	n/a	Peak Found	n/a	n/a	n/a	Peak Found	n/a	Peak Found	n/a	Peak Found	High
A0A590UJG9	MSMB	Beta-microseminoprotein OS=Homo sapiens OX=9606 GN=MSMB PE=1 SV=1	14	1	8	1	118	13.4	8.5	2.682	1.42	0.259966	336327	132247		209766			592679	266914	3.0733e+06	317051	293493	105307	607428	776693	603135	25562.4	209766	35353.6	38764.1	1.54596e+06	716538	3.1233e+07	1.93051e+06	953897	888552	1.53981e+06	High	Peak Found	n/a	Peak Found	n/a	n/a	High	Peak Found	High	High	High
P16401	H1-5	Histone H1.5 OS=Homo sapiens OX=9606 GN=H1-5 PE=1 SV=3	7	2	4	2	226	22.6	10.92	1.175	0.23	0.123122						12374.4	114800	9782.48	2536.67			260180	879636	59085.8	52068	26263.1	38096.6	51690.8	20525.9	305126	52320.1	52227.5	19915.8	72731.4	2.23492e+06	2.22985e+06	n/a	n/a	n/a	n/a	n/a	Peak Found	Peak Found	Peak Found	Peak Found	n/a	n/a
A0A0C4DH31	IGHV1-18	Immunoglobulin heavy variable 1-18 OS=Homo sapiens OX=9606 GN=IGHV1-18 PE=3 SV=1	20	2	21	1	117	12.8	8.84	13.288	3.73	0.235543		25031.7		2.67083e+06	546290	5721919	860960	917812		27473.7	229584	43537	304408	26331.3	114162	29540.8	2.67083e+06	2.7553e+06	6.68781e+06	2.24575e+06	2.46389e+06	7800.38	167286	746183	367352	771666	n/a	Peak Found	n/a	High	High	High	High	High	n/a	Peak Found	High
Q9BS40	LXN	Latexin OS=Homo sapiens OX=9606 GN=LXN PE=1 SV=2	12	2	12	2	222	25.7	5.78	0.53	-0.92	0.181427	476740	750706	259055	289074	105556	97670.3	290567	501397		251880	34106.7	75275.2	452318	1.10096e+06	3.42373e+06	1.42496e+06	289074	545094	139928	757922	1.34601e+06	30939.8	1.53369e+06	117066	663363	1.17532e+06	High	High	High	High	Peak Found	Peak Found	Peak Found	High	n/a	High	Peak Found
Q96P63	SERPINB12	Serpin B12 OS=Homo sapiens OX=9606 GN=SERPINB12 PE=1 SV=1	8	3	13	3	405	46.2	5.53	0.891	-0.17	0.579862	11234	305250	244793	398595	653210	360452	1.40202e+06	873235	239254	66805.6	203022	21501.5	4227.59	59809.7	1.43188e+06	1.37555e+06	398595	3.29457e+06	421298	3.65708e+06	2.34422e+06	2.43147e+06	460394	659853	228194	54765.8	Peak Found	High	High	High	High	Peak Found	High	High	High	Peak Found	High
P07741	APRT	Adenine phosphoribosyltransferase OS=Homo sapiens OX=9606 GN=APRT PE=1 SV=2	14	2	4	2	180	19.6	6.02	2.609	1.38	0.0800821	19241.9	10586.9	12324.2	14898.5			64307.1	108476		35047.3	9182.78	150424	491233	52681.1	88715.6	81329.1	38848.6	64271.4	39154.8	170761	319342	26100	235902	72453.3	1.26923e+06	1.24526e+06	Peak Found	Peak Found	Peak Found	Peak Found	n/a	n/a	Peak Found	High	n/a	Peak Found	Peak Found
P40306	PSMB10	Proteasome subunit beta type-10 OS=Homo sapiens OX=9606 GN=PSMB10 PE=1 SV=1	7	1	2	1	273	28.9	7.81	1.773	0.83	0.172868													208672	4443.88	9192.82	18081.2	13630.5	8476.98	14937.1	31509.4	36624.1	25015.2	7791.12	4624.01	19842.6	528977	n/a	n/a	n/a	n/a	n/a	n/a	n/a	n/a	n/a	High	n/a
P29373	CRABP2	Cellular retinoic acid-binding protein 2 OS=Homo sapiens OX=9606 GN=CRABP2 PE=1 SV=2	21	3	5	3	138	15.7	5.4	0.126	-2.98	0.0245717	395066	259220	196208	158047	23079.8		12206.9	80311.3			27429.4	40992.3	325388	953381	1.22283e+06	1.07926e+06	198548	159559	56578.2	114317	249755	52795.6	66485.3	128134	392842	873065	High	High	Peak Found	Peak Found	Peak Found	n/a	Peak Found	High	n/a	n/a	Peak Found
P01040	CSTA	Cystatin-A OS=Homo sapiens OX=9606 GN=CSTA PE=1 SV=1	43	3	9	3	98	11	5.5	11.701	3.55	1.08034e-05				81973.6	167151	97751	342171	340176	216004	114037	453368	266737	474349	90468.2	69971.4	71760	132539	855043	139312	897186	942787	2.19518e+06	761836	1.47352e+06	2.25065e+06	1.20517e+06	n/a	n/a	n/a	Peak Found	Peak Found	Peak Found	High	High	High	Peak Found	High
P50395	GDI2	Rab GDP dissociation inhibitor beta OS=Homo sapiens OX=9606 GN=GDI2 PE=1 SV=2	7	2	7	2	445	50.6	6.47	1.265	0.34	0.567909	92323.2	128450	74187.4	79479.2		83197.8	135754	269114	35992.7	75089.8	81426.2	198275	779522	219025	588352	443137	100216	35758.7	105497	393950	764524	382848	476946	282244	1.69743e+06	1.97607e+06	Peak Found	Peak Found	Peak Found	Peak Found	n/a	Peak Found	Peak Found	High	Peak Found	Peak Found	High
P55058	PLTP	Phospholipid transfer protein OS=Homo sapiens OX=9606 GN=PLTP PE=1 SV=1	5	2	7	2	493	54.7	7.01	1.897	0.92	0.875121		32588.2		874534	35572	1.87833e+06	96286.7	69882.6			464969	4486.49	9276.36	56317.4	173656	30494.7	874534	196437	2.1954e+06	251157	187602	32607.1	15738.8	1.51122e+06	42363.7	50744.3	n/a	Peak Found	n/a	Peak Found	Peak Found	High	Peak Found	Peak Found	n/a	n/a	High
Q6UWP8	SBSN	Suprabasin OS=Homo sapiens OX=9606 GN=SBSN PE=1 SV=2	12	2	3	2	590	60.5	7.01	0.169	-2.57	0.0188424	141742	711475	329552	533022	98930	29017.3	172543	69633.7	36959.5		51005.4		14675.4	338359	3.28187e+06	1.81476e+06	533022	498969	70510.7	450067	186934	375608	27864.5	165775	48143.4	50068	Peak Found	High	Peak Found	High	Peak Found	Peak Found	High	Peak Found	Peak Found	n/a	Peak Found
P07203	GPX1	Glutathione peroxidase 1 OS=Homo sapiens OX=9606 GN=GPX1 PE=1 SV=4	16	2	6	2	203	22.1	6.55	0.186	-2.43	0.186884	791193	217194	85151	52096.3	25087.8	61708.4	95117.2	263914		49323.6	35265.3		145863	1.82713e+06	1.03137e+06	499137	73835.8	133356	89504.4	281743	708485	23899.2	300329	126429	53299.4	391355	High	High	Peak Found	Peak Found	Peak Found	Peak Found	Peak Found	High	n/a	Peak Found	Peak Found
O00764	PDXK	Pyridoxal kinase OS=Homo sapiens OX=9606 GN=PDXK PE=1 SV=1	9	2	3	2	312	35.1	6.13	16.823	4.07	4.47797e-05	21646.1	26035.9		140518	260291	1.01895e+06	944669	691297	1.47628e+06	1.26724e+06	940023	23653	499781	80759.7	157497	70692.8	156017	1.35361e+06	1.1979e+06	2.48942e+06	1.88832e+06	1.50209e+07	7.73643e+06	3.07643e+06	226246	1.26693e+06	Peak Found	Peak Found	n/a	Peak Found	Peak Found	Peak Found	Peak Found	High	Peak Found	Peak Found	Peak Found
P31327	CPS1	Carbamoyl-phosphate synthase [ammonia], mitochondrial OS=Homo sapiens OX=9606 GN=CPS1 PE=1 SV=2	3	3	5	3	1500	164.8	6.74	0.118	-3.08	0.0839403	228053	250802	147453				30051.9			97783.5				526651	1.14877e+06	844035	65863.2	81873.2	82703.2	126225	62605.8	78616.2	601616	69627.6	31538.7	54599.1	High	High	High	n/a	n/a	n/a	Peak Found	n/a	n/a	Peak Found	n/a
P31151	S100A7	Protein S100-A7 OS=Homo sapiens OX=9606 GN=S100A7 PE=1 SV=4	22	2	10	2	101	11.5	6.77	0.523	-0.93	0.499776	111087	397501	2.11685e+06	70243.1	105575	191151	318062	128444	110424	34389.5	186034		41997.9	259693	1.81288e+06	1.1644e+07	70243.1	543299	223419	829641	358919	1.1222e+06	223347	604641	58163	141379	Peak Found	High	High	Peak Found	Peak Found	High	High	Peak Found	High	Peak Found	Peak Found
P27797	CALR	Calreticulin OS=Homo sapiens OX=9606 GN=CALR PE=1 SV=1	6	2	2	2	417	48.1	4.44	1.062	0.09	0.591523			37898.9			28089.1	31788.3					67434.6	373159	67547.8	49258.7	236167	37907.7	28426.3	52889.8	116697	79149.3	61133.2	40499.2	61237.8	568993	945947	n/a	n/a	Peak Found	n/a	n/a	Peak Found	Peak Found	n/a	n/a	n/a	n/a
Q15847	ADIRF	Adipogenesis regulatory factor OS=Homo sapiens OX=9606 GN=ADIRF PE=1 SV=1	18	1	7	1	76	7.9	5.31	0.098	-3.35	0.151038	1.32018e+06	329559	197959	35090.2			48234.9	214593	16170.6	24561.3	214314			3.04876e+06	1.50301e+06	1.08889e+06	35090.2	11101.6	39507.3	125817	576080	164337	149553	696553	35775.1	35719.1	High	High	Peak Found	Peak Found	n/a	n/a	Peak Found	High	Peak Found	Peak Found	High
P03973	SLPI	Antileukoproteinase OS=Homo sapiens OX=9606 GN=SLPI PE=1 SV=2	19	2	18	2	132	14.3	8.75	0.636	-0.65	0.080032	1.77233e+06	239709	316588	807733	74678.4	1.0201e+06	21104.5	326808	264768	399472	549051			4.09291e+06	1.09324e+06	1.74143e+06	807733	376652	1.1923e+06	55049.6	877325	2.69076e+06	2.43237e+06	1.7845e+06	7660.93	27533.7	High	Peak Found	High	High	Peak Found	High	Peak Found	High	High	High	High
Q6UX06	OLFM4	Olfactomedin-4 OS=Homo sapiens OX=9606 GN=OLFM4 PE=1 SV=1	6	3	3	3	510	57.2	5.69	2.023	1.02	0.0670225		24143				90220.1	27999.8	80018.2		47775.3		44502.6	326850	45456.4	153812	38750	90616.8	100482	129824	99957.6	234278	75343.3	303293	65365.4	407547	828556	n/a	Peak Found	n/a	n/a	n/a	Peak Found	Peak Found	Peak Found	n/a	Peak Found	n/a
G3V5Z7	PSMA6	Proteasome subunit alpha type OS=Homo sapiens OX=9606 GN=PSMA6 PE=1 SV=1	12	2	4	2	252	28.1	6.76	1.018	0.03	0.554519		19244.1	34341.3	137406	25010.2		273799	385661				42077.2	353991	61744	124961	188898	173292	149820	45950.2	742598	1.04056e+06	34819.9	46174.9	51737.1	389843	897356	n/a	Peak Found	Peak Found	Peak Found	Peak Found	n/a	Peak Found	High	n/a	n/a	n/a
P22735	TGM1	Protein-glutamine gamma-glutamyltransferase K OS=Homo sapiens OX=9606 GN=TGM1 PE=1 SV=4	3	2	5	2	817	89.7	6.04	1.274	0.35	0.77018	45933.3	148552	423554	132595	176801	43022	247093	154125	62393.6	26197.1	77482.6	23374.4	210164	146123	677501	2.32981e+06	155733	891725	83559.5	644523	413753	634087	180558	251830	232329	572494	Peak Found	Peak Found	High	High	Peak Found	Peak Found	High	Peak Found	Peak Found	Peak Found	Peak Found
P31997	CEACAM8	Carcinoembryonic antigen-related cell adhesion molecule 8 OS=Homo sapiens OX=9606 GN=CEACAM8 PE=1 SV=2	5	1	1	1	349	38.1	7.39	2.325	1.22	0.18469													240788	11288.8	3112.88	9638.11	41783	4740.7	30032.7	24177.8	35102.4	20862.7	12303.1	24247.4	41580.9	610390	n/a	n/a	n/a	n/a	n/a	n/a	n/a	n/a	n/a	n/a	n/a
P61158	ACTR3	Actin-related protein 3 OS=Homo sapiens OX=9606 GN=ACTR3 PE=1 SV=3	7	2	3	2	418	47.3	5.88	3.936	1.98	0.0628362				9505.1								103489	442883	5479.12	29572.2	1549.9	9505.1	8502.66	5177.04	31229.6	21438.7	28402.3	24799.2	35635.3	873205	1.1227e+06	n/a	n/a	n/a	Peak Found	n/a	n/a	n/a	n/a	n/a	n/a	n/a
O00151	PDLIM1	PDZ and LIM domain protein 1 OS=Homo sapiens OX=9606 GN=PDLIM1 PE=1 SV=4	5	2	7	2	329	36	7.02	0.708	-0.5	0.559282	297861	349193	148604	61535.5	10814		14885.6	237540	76902.1	81217.7	156205	99943.2	327596	703733	1.59256e+06	819525	71921	76211.2	45329.1	73555.8	648724	814093	537425	532736	843291	830446	Peak Found	High	High	Peak Found	Peak Found	n/a	Peak Found	High	Peak Found	Peak Found	Peak Found
Q96S96	PEBP4	Phosphatidylethanolamine-binding protein 4 OS=Homo sapiens OX=9606 GN=PEBP4 PE=1 SV=3	10	1	3	1	227	25.7	6.54	3.173	1.67	0.422423				198666		334037		86709.5	18438.7	11867.5	27078.1			25694	13105.6	20188	198666	30520.3	390424	12900.9	232774	187387	72260.5	88007.9	15213.4	27486.2	n/a	n/a	n/a	Peak Found	n/a	High	n/a	Peak Found	Peak Found	Peak Found	Peak Found
P11215	ITGAM	Integrin alpha-M OS=Homo sapiens OX=9606 GN=ITGAM PE=1 SV=2	4	3	5	3	1152	127.1	7.23	4.839	2.27	0.0133241					59635.4		81675.5				72586.8	173800	326202	88435.8	62426.1	38031.3	45536.4	317536	68022.1	258019	53408.7	85858.3	68503.2	262693	1.46647e+06	838971	n/a	n/a	n/a	n/a	Peak Found	n/a	Peak Found	n/a	n/a	n/a	High
P61978	HNRNPK	Heterogeneous nuclear ribonucleoprotein K OS=Homo sapiens OX=9606 GN=HNRNPK PE=1 SV=1	9	2	4	2	463	50.9	5.54	0.076	-3.72	0.207213	72580.5	552566	394945						18495.6			68376.7	230325	175741	2.55016e+06	2.20361e+06	40133	36767.2	47595	29152.8	43881.9	225163	47241	34784	576942	583867	Peak Found	High	High	n/a	n/a	n/a	n/a	n/a	Peak Found	n/a	n/a
O75874	IDH1	Isocitrate dehydrogenase [NADP] cytoplasmic OS=Homo sapiens OX=9606 GN=IDH1 PE=1 SV=2	6	2	3	2	414	46.6	7.01	1.672	0.74	0.399744		44413.8	31864.1	182753	28335	106368	322867	784690			113485	38358.1	154010	62654	206097	204914	184959	154063	124324	842176	2.10652e+06	43848.9	32453.7	385252	325451	390410	n/a	Peak Found	Peak Found	Peak Found	Peak Found	Peak Found	Peak Found	High	n/a	n/a	Peak Found
P30085	CMPK1	UMP-CMP kinase OS=Homo sapiens OX=9606 GN=CMPK1 PE=1 SV=3	11	2	4	2	196	22.2	5.57	1.515	0.6	0.743178	174838	116446	79137.4	35567.4	20826.9	36992.7	10732.7	329382	94541.2	226407	60370	79184.7	345384	416851	541310	466286	50390.8	146037	58200	54637.2	884235	960793	1.37858e+06	202134	668137	896314	Peak Found	High	Peak Found	Peak Found	Peak Found	Peak Found	Peak Found	High	Peak Found	Peak Found	Peak Found
P01042	KNG1	Kininogen-1 OS=Homo sapiens OX=9606 GN=KNG1 PE=1 SV=2	5	2	3	2	644	71.9	6.81	0.957	-0.06	0.838114	45657.1	269398	156761		21374.5	246926	68973.2	153461	34416.1		52893	35248.1	593651	105438	1.22864e+06	862283	9460.93	107806	288608	179911	411970	349760	33042.1	171910	297413	1.50489e+06	Peak Found	High	High	n/a	Peak Found	High	Peak Found	Peak Found	Peak Found	n/a	Peak Found
P62820	RAB1A	Ras-related protein Rab-1A OS=Homo sapiens OX=9606 GN=RAB1A PE=1 SV=3	19	3	8	1	205	22.7	6.21	1.024	0.03	0.99411													256375	39622.1	36208.2	19344.2	13989.6	2356.17	7938.9	23675.6	32267.5	27101.5	31533.6	15278.1	29873.2	649904	n/a	n/a	n/a	n/a	n/a	n/a	n/a	n/a	n/a	n/a	n/a
P80303	NUCB2	Nucleobindin-2 OS=Homo sapiens OX=9606 GN=NUCB2 PE=1 SV=3	5	2	5	2	420	50.2	5.12	0.127	-2.98	0.0897832	150709	77369.7	56824.5	44665.9		498725		44205.7		27648.8	18600.4			348038	352859	312569	44665.9	12334.5	582912	35376.8	118671	25259.5	168352	60454.1	19410.3	41875	High	High	Peak Found	Peak Found	n/a	High	n/a	Peak Found	n/a	Peak Found	Peak Found
Q9BQ50-1	TREX2	Isoform 1 of Three prime repair exonuclease 2 OS=Homo sapiens OX=9606 GN=TREX2	6	1	1	1	279	30.6	6.83	0.736	-0.44	0.951577								35561.5					162393	31457.2	13899.1	33492.6	32861	23650.6	38527.6	18359.4	95465.7	7524.46	12041.3	3127.44	24464	411662	n/a	n/a	n/a	n/a	n/a	n/a	n/a	Peak Found	n/a	n/a	n/a
P60981	DSTN	Destrin OS=Homo sapiens OX=9606 GN=DSTN PE=1 SV=3	7	1	5	1	165	18.5	7.85	0.54	-0.89	0.772896	473915	366451	117141	105923	84753.5	62881.4	165629	507773	52323.6	127636	117806	53785.2	433475	1.09443e+06	1.67127e+06	644349	105923	427468	73496.1	432032	1.36313e+06	531748	777171	382887	453824	1.09885e+06	Peak Found	Peak Found	Peak Found	Peak Found	Peak Found	Peak Found	Peak Found	High	Peak Found	High	High
P58546	MTPN	Myotrophin OS=Homo sapiens OX=9606 GN=MTPN PE=1 SV=2	14	1	7	1	118	12.9	5.52	0.386	-1.37	0.357306	779495	1203935	255543	128781	129941		136138	501874	47294.3	100746	249392	68072.7	360149	1.80012e+06	5.49077e+06	1.40564e+06	128781	655379	29692.9	355106	1.34729e+06	480637	613440	810563	574377	912967	High	High	Peak Found	Peak Found	Peak Found	n/a	Peak Found	High	Peak Found	Peak Found	Peak Found
O43852	CALU	Calumenin OS=Homo sapiens OX=9606 GN=CALU PE=1 SV=2	4	2	4	2	315	37.1	4.64	0.337	-1.57	0.0106295	178918	44099.9	56438.5	131039	23235.1	235235	52580.4	31090.2		7771.65	32213.4			446402	202422	347505	147632	117190	282078	137152	89480.8	12036.8	69213.2	127373	58123.1	32509.6	High	Peak Found	Peak Found	Peak Found	Peak Found	High	Peak Found	Peak Found	n/a	Peak Found	Peak Found
Q14508	WFDC2	WAP four-disulfide core domain protein 2 OS=Homo sapiens OX=9606 GN=WFDC2 PE=1 SV=2	39	2	5	2	124	13	4.84	8.477	3.08	0.0957141		11891.7		718885	189774	427170	213886	77232.2	138454	63966.3	192646	26604.1	380446	14656.3	70397.3	63902	744786	964285	519238	568574	240471	1.43986e+06	410606	634446	261039	964419	n/a	Peak Found	n/a	Peak Found	Peak Found	High	Peak Found	Peak Found	High	Peak Found	High
Q16651	PRSS8	Prostasin OS=Homo sapiens OX=9606 GN=PRSS8 PE=1 SV=1	8	2	5	2	343	36.4	5.85	2.176	1.12	0.503339		47717.2	21510.5	178552	78074.5	757372	218597	299049		29547.8	109418			43864	248145	122638	217859	393781	885220	570195	802806	42438.4	186391	355626	22726.6	47791.3	n/a	Peak Found	Peak Found	Peak Found	Peak Found	High	High	Peak Found	n/a	Peak Found	Peak Found
O95436	SLC34A2	Sodium-dependent phosphate transport protein 2B OS=Homo sapiens OX=9606 GN=SLC34A2 PE=1 SV=3	2	1	6	1	690	75.7	8.15	1.008	0.01	0.249441				242445	170488	393487	507401	499901						42699.4	25835.2	11947.9	242445	859886	459910	1.32352e+06	1.342e+06	25133.5	20208.1	33491.3	30750.8	25397.8	n/a	n/a	n/a	Peak Found	High	High	High	High	n/a	n/a	n/a
P02749	APOH	Beta-2-glycoprotein 1 OS=Homo sapiens OX=9606 GN=APOH PE=1 SV=3	8	2	7	2	345	38.3	7.97	0.404	-1.31	0.410404	136947	595851	725488	73289.4	85122.5	326264	157048	235159	12922.7	12721.7	79770.8	13778.4	222787	327232	2.71749e+06	3.99063e+06	78526.2	452667	381339	409647	631291	148891	101902	297293	152194	604677	Peak Found	High	High	Peak Found	Peak Found	High	Peak Found	High	Peak Found	Peak Found	Peak Found
P02753	RBP4	Retinol-binding protein 4 OS=Homo sapiens OX=9606 GN=RBP4 PE=1 SV=3	14	2	2	2	201	23	6.07	4.045	2.02	0.0932067						75427	15491	81584.5	25539.9	44520.4	50593.5		3221.56	25170.4	18874.2	9215.34	32668.1	6360.09	88159.5	40407.2	219016	259554	271083	164437	12568.9	8166.55	n/a	n/a	n/a	n/a	n/a	Peak Found	Peak Found	Peak Found	Peak Found	High	Peak Found
A0A7I2V3W8	NPEPPS	Aminopeptidase OS=Homo sapiens OX=9606 GN=NPEPPS PE=1 SV=1	3	2	2	2	924	104	5.86	1.844	0.88	0.434096	24861.3	20685.8	45184.5	57815.1	32631.6	31897.7	73699.2	153778		38011.3	24202	31009.9	181823	68157.8	126168	285076	92876.2	165992	76226.7	199619	439616	48607.3	231449	84928.2	261652	460917	Peak Found	Peak Found	Peak Found	Peak Found	Peak Found	Peak Found	Peak Found	High	n/a	Peak Found	Peak Found
P12277	CKB	Creatine kinase B-type OS=Homo sapiens OX=9606 GN=CKB PE=1 SV=1	7	2	2	2	381	42.6	5.59	5.022	2.33	0.0379504				9630.95	20841.2		18336.9		14281.9	16978.1			230018	19903.8	10855.6	59838.7	13154.4	121554	57096.3	81256.9	55232.8	184393	129711	5836.29	48602.3	583089	n/a	n/a	n/a	Peak Found	Peak Found	n/a	Peak Found	n/a	Peak Found	Peak Found	n/a
A0A7P0TAE9	CANX	Calnexin OS=Homo sapiens OX=9606 GN=CANX PE=1 SV=1	5	2	3	2	626	71.3	4.72	0.063	-4	0.37288	240837	384019	181777	5570.21					30348.4	32163.5		98059.8	288168	556174	1.75139e+06	1.02622e+06	15663.2	47354	22473.9	30190.4	42710.3	315430	238181	36903.5	853071	766317	Peak Found	High	High	Peak Found	n/a	n/a	n/a	n/a	Peak Found	Peak Found	n/a
E5RJR5	SKP1	S-phase kinase-associated protein 1 OS=Homo sapiens OX=9606 GN=SKP1 PE=1 SV=1	12	2	2	2	163	18.7	4.7	1.316	0.4	0.143968								49180.4				34043.4	47893.8	58058.8	40916.4	12893.7	40598.2	59501.5	36046.1	52655.1	150773	53654.6	18168.3	43400.3	287248	143144	n/a	n/a	n/a	n/a	n/a	n/a	n/a	High	n/a	n/a	n/a
A0A0G2JS65	MUC4	Mucin-4 OS=Homo sapiens OX=9606 GN=MUC4 PE=1 SV=1	0	2	2	2	7418	734.2	5.24	1.395	0.48	0.0993063									11775.7	6057.16	19204.4	92667.8	405542	42010.9	16938.9	60579.8	53391.2	22190.8	66850.2	60240.2	31593.3	155388	49948.6	66081.2	802468	1.02804e+06	n/a	n/a	n/a	n/a	n/a	n/a	n/a	n/a	Peak Found	Peak Found	Peak Found
A0A0C4DGQ5	CAPNS1	Calcium-activated neutral proteinase small subunit OS=Homo sapiens OX=9606 GN=CAPNS1 PE=1 SV=1	8	2	6	2	322	33.8	6.23	0.489	-1.03	0.960241		75637.6		74359.8		18874.7		164712				28270.8	98534	8319.41	344959	42139.9	74359.8	42567.1	22060.9	15188.2	442174	10311.4	27394.5	27381.6	238540	249781	n/a	High	n/a	Peak Found	n/a	Peak Found	n/a	High	n/a	n/a	n/a
J3KPD9	NME1-NME2	NME1-NME2 readthrough OS=Homo sapiens OX=9606 GN=NME1-NME2 PE=1 SV=1	13	2	4	2	197	22.4	9.54	1.258	0.33	0.241042		28824.8		22271.1		10199.2			7106.68		30790.4	88886.5	411069	48363.1	146533	16466.6	33195.9	46006	31088	37795.2	32760.6	109457	50404.7	119943	749998	1.04205e+06	n/a	Peak Found	n/a	Peak Found	n/a	Peak Found	n/a	n/a	Peak Found	n/a	Peak Found
A0A0A0MSS8	AKR1C3	Aldo-keto reductase family 1 member C3 OS=Homo sapiens OX=9606 GN=AKR1C3 PE=1 SV=1	8	2	7	2	323	36.8	7.94	1.663	0.73	0.137105	103827	118138	41737.2	273298	62839.7	117984	155090	111753	50719.1	133111	131684	113912	615887	262631	551862	266049	287958	337386	174338	441225	312882	522520	826503	460330	968952	1.56126e+06	Peak Found	High	Peak Found	Peak Found	Peak Found	Peak Found	High	High	Peak Found	High	High
P09758	TACSTD2	Tumor-associated calcium signal transducer 2 OS=Homo sapiens OX=9606 GN=TACSTD2 PE=1 SV=3	5	1	1	1	323	35.7	8.87	2.008	1.01	0.151844												35736.9	160040	10433.5	24727.3	8731.39	30156.4	4122.43	25607.9	33003.6	33800.3	32246.9	14364.8	27888.4	301538	405697	n/a	n/a	n/a	n/a	n/a	n/a	n/a	n/a	n/a	n/a	n/a
Q6UXB3	LYPD2	Ly6/PLAUR domain-containing protein 2 OS=Homo sapiens OX=9606 GN=LYPD2 PE=1 SV=1	11	1	7	1	125	13.1	5.96	3.734	1.9	0.0161178	51673.1	52900.6	26072.3	301582	254575	594254	665053	755297	32999.7	156189	75324.2	25061.3	53790.3	119331	241263	143414	301582	1.28399e+06	694567	1.73474e+06	2.02761e+06	335365	951030	244815	211460	136357	Peak Found	Peak Found	Peak Found	High	Peak Found	High	High	High	Peak Found	Peak Found	Peak Found
I3L504	EIF5A	Eukaryotic translation initiation factor 5A-1 OS=Homo sapiens OX=9606 GN=EIF5A PE=1 SV=1	16	2	4	2	186	20.5	5.25	0.41	-1.28	0.663114	62821.2	81161.1	42552.5					59562.7		52572.8		60125.5	232151	145076	386816	234064	40307.5	44530.7	50804.7	50236.8	159898	75623.1	320114	25624.2	507321	588496	High	High	Peak Found	n/a	n/a	n/a	n/a	Peak Found	n/a	Peak Found	n/a
P21281	ATP6V1B2	V-type proton ATPase subunit B, brain isoform OS=Homo sapiens OX=9606 GN=ATP6V1B2 PE=1 SV=3	5	2	3	2	511	56.5	5.81	1.078	0.11	0.604881			2792.68	127020								47874.5	281948	47077.8	61047.1	52656.8	147435	63788.2	61108.7	35132.1	52064.9	61291.6	43991.1	50544.6	403951	714729	n/a	n/a	Peak Found	Peak Found	n/a	n/a	n/a	n/a	n/a	n/a	n/a
D5H3J5	HLA-B	HLA class I histocompatibility antigen B alpha chain OS=Homo sapiens OX=9606 GN=HLA-B PE=1 SV=1	9	2	2	1	362	40.5	6.04	1.451	0.54	0.64818			44060.9		15148.1							51142.5	226503	28268	49837.9	270618	41902.6	97723.4	31121.2	29764.1	35642.3	66314.2	57813.2	74888.4	431525	574178	n/a	n/a	n/a	n/a	n/a	n/a	n/a	n/a	n/a	n/a	n/a
O60506	SYNCRIP	Heterogeneous nuclear ribonucleoprotein Q OS=Homo sapiens OX=9606 GN=SYNCRIP PE=1 SV=2	4	2	2	2	623	69.6	8.59	0.098	-3.36	0.108656		276893	194507										52337.7	32094.8	1.26282e+06	1.06991e+06	39821.1	9012.2	31465.5	39323.1	20129.5	23522.3	5771.42	17867.1	14720	132675	n/a	High	Peak Found	n/a	n/a	n/a	n/a	n/a	n/a	n/a	n/a
P40394	ADH7	All-trans-retinol dehydrogenase [NAD(+)] ADH7 OS=Homo sapiens OX=9606 GN=ADH7 PE=1 SV=2	4	1	1	1	386	41.5	7.85	2.557	1.35	0.120235				107821	124435		290834	361544	185114		25561.3			30224.4	15739.5	34922.2	107821	627609	32045	758618	970574	1.88125e+06	42158.9	83078.3	13820.3	10642.1	n/a	n/a	n/a	Peak Found	Peak Found	n/a	Peak Found	High	Peak Found	n/a	Peak Found
Q8NBJ4	GOLM1	Golgi membrane protein 1 OS=Homo sapiens OX=9606 GN=GOLM1 PE=1 SV=1	8	3	7	3	401	45.3	4.97	2.054	1.04	0.0224877	12902.5	44465.1	25531.6	249916	75240.6	842689	71996.8	195686	81044.1	65611.8	229087	53747.2	155335	90003	264136	196032	292388	419661	984939	249840	532433	861552	411017	744569	467313	427229	Peak Found	Peak Found	Peak Found	Peak Found	Peak Found	High	High	Peak Found	Peak Found	High	High
P49368	CCT3	T-complex protein 1 subunit gamma OS=Homo sapiens OX=9606 GN=CCT3 PE=1 SV=4	2	1	2	1	545	60.5	6.49	3.078	1.62	0.280489	21651.1	27610.7		42243.4	58106.8		54227.2	157128				32178.1	207112	49999.8	125924	8748.19	42243.4	293071	25249.6	141448	421815	38753.5	16295.2	12210.2	271510	525022	Peak Found	Peak Found	n/a	Peak Found	Peak Found	n/a	Peak Found	High	n/a	n/a	n/a
P08263	GSTA1	Glutathione S-transferase A1 OS=Homo sapiens OX=9606 GN=GSTA1 PE=1 SV=3	9	2	10	2	222	25.6	8.88	12.422	3.63	0.174613				2.91171e+06	53505.3	188224	355986	225584	393792	326330	384986	107076	466895	41246.9	74644	75827.6	2.91171e+06	289000	223823	934541	608610	4.03663e+06	2.01457e+06	1.26171e+06	903479	1.18357e+06	n/a	n/a	n/a	High	Peak Found	High	High	Peak Found	Peak Found	High	Peak Found
C9JC84	FGG	Fibrinogen gamma chain OS=Homo sapiens OX=9606 GN=FGG PE=1 SV=1	5	2	4	2	461	52.3	5.63	2.014	1.01	0.417448				1.79024e+06	2.06522e+06	853786	1.07868e+06	451476			16449.9			18832	32944.4	21383.7	1.79024e+06	1.04163e+07	997909	2.81367e+06	1.212e+06	39980.7	14781.6	53464.7	34481.3	37328.1	n/a	n/a	n/a	Peak Found	Peak Found	High	High	Peak Found	n/a	n/a	Peak Found
Q15907	RAB11B	Ras-related protein Rab-11B OS=Homo sapiens OX=9606 GN=RAB11B PE=1 SV=4	11	2	3	2	218	24.5	5.94	0.91	-0.14	0.455269												66868.3	612770	73239.3	56227.7	52316.9	29165.2	61617.3	49365.6	45735.6	15772	35046.1	72082.4	18427.3	564215	1.55335e+06	n/a	n/a	n/a	n/a	n/a	n/a	n/a	n/a	n/a	n/a	n/a
A0A7I2V3S6	FKBP1A	Peptidylprolyl isomerase OS=Homo sapiens OX=9606 GN=FKBP1A PE=1 SV=1	10	1	20	1	129	14.9	9.52	1.144	0.19	0.958536	643385	897257	269417		18664.1		232039	737166	289453	391812	505732	201224	997490	1.4858e+06	4.09211e+06	1.48196e+06	17528.9	94135.3	5614.32	605257	1.97894e+06	2.94162e+06	2.38572e+06	1.64371e+06	1.69787e+06	2.52861e+06	High	High	High	n/a	Peak Found	n/a	High	High	High	High	High
A8K2U0	A2ML1	Alpha-2-macroglobulin-like protein 1 OS=Homo sapiens OX=9606 GN=A2ML1 PE=1 SV=3	2	2	3	2	1454	161	5.73	0.237	-2.08	0.156326	19494.1	87510.3	446418		7443.38									83281.4	399107	2.45557e+06	39506.2	55723.1	24854.8	76913.8	30225.8	67150.6	33840.9	26282.6	43161	57814.8	Peak Found	Peak Found	High	n/a	Peak Found	n/a	n/a	n/a	n/a	n/a	n/a
A0A075B6S9	IGKV1-37	Probable non-functional immunoglobulinn kappa variable 1-37 OS=Homo sapiens OX=9606 GN=IGKV1-37 PE=1 SV=7	15	1	6	1	117	12.7	9.25	15.596	3.96	0.083326				229192	84968.9	453619	180061	144560			140275	30429.5	187716	33251.8	22707.9	15978.5	229192	428554	530192	469675	388075	8106.26	22650.7	455916	256755	475855	n/a	n/a	n/a	Peak Found	Peak Found	High	High	High	n/a	n/a	High
A0A075B6R9	IGKV2D-24	Probable non-functional immunoglobulin kappa variable 2D-24 OS=Homo sapiens OX=9606 GN=IGKV2D-24 PE=1 SV=1	11	1	2	1	120	13.1	8.87	7.647	2.93	0.0235727		23162.7		27433.5	43999.9	27635.5	628713	266800	14263.8	5159.16		417723	248655	15980.2	105638	30702.4	27433.5	221921	32300.6	1.63995e+06	716232	144958	31413.9	24443.4	3.52462e+06	630334	n/a	Peak Found	n/a	Peak Found	Peak Found	Peak Found	High	Peak Found	Peak Found	Peak Found	n/a
Q8WVV4-1	POF1B	Isoform 1 of Protein POF1B OS=Homo sapiens OX=9606 GN=POF1B	2	1	1	1	595	68.7	6.35	0.357	-1.48	0.277329		45758.4	10539.6										194188	34144.2	208690	57974.3	23868.1	13605.2	13868	13581	41441.4	15903.6	33595.4	36986.1	7030.06	492262	n/a	Peak Found	Peak Found	n/a	n/a	n/a	n/a	n/a	n/a	n/a	n/a
O00391	QSOX1	Sulfhydryl oxidase 1 OS=Homo sapiens OX=9606 GN=QSOX1 PE=1 SV=3	4	2	3	2	747	82.5	8.92	0.902	-0.15	0.429179	66317.3	647640	277661	167462	47143.4	440322	177719	277848	68079.6	133014	130204			173078	2.95368e+06	1.52731e+06	167462	257848	514650	463566	745891	691872	809919	423184	29761	45081.3	Peak Found	High	Peak Found	Peak Found	Peak Found	High	Peak Found	Peak Found	Peak Found	Peak Found	Peak Found
Q14764	MVP	Major vault protein OS=Homo sapiens OX=9606 GN=MVP PE=1 SV=4	2	2	5	2	893	99.3	5.48	0.676	-0.56	0.81407	78447.1	66028.1	34209.9	430918	687021	184188	32432.1	58457.7	5165.02		24105.6	147620	295150	201850	301134	202039	430918	3.50698e+06	241127	84596.6	166784	57507.4	46890.7	78346.9	1.24557e+06	748197	Peak Found	Peak Found	Peak Found	Peak Found	Peak Found	Peak Found	Peak Found	High	Peak Found	n/a	Peak Found
Q15056	EIF4H	Eukaryotic translation initiation factor 4H OS=Homo sapiens OX=9606 GN=EIF4H PE=1 SV=5	9	1	1	1	248	27.4	7.23	1.941	0.96	0.688412			98333.1										121415	24629	9733.49	540892	10713.5	10157.2	37720	31523.2	2095.53	38652.6	39372.5	4405.28	21706.8	307785	n/a	n/a	Peak Found	n/a	n/a	n/a	n/a	n/a	n/a	n/a	n/a
P20160	AZU1	Azurocidin OS=Homo sapiens OX=9606 GN=AZU1 PE=1 SV=3	5	1	2	1	251	26.9	9.5	0.766	-0.39	0.81351		34638.3										59171.5	429462	29931.4	157975	29571.3	38465.4	27506.1	25676	3445.44	24208.4	25982.5	26638	13214.3	499271	1.08867e+06	n/a	Peak Found	n/a	n/a	n/a	n/a	n/a	n/a	n/a	n/a	n/a
Q00839	HNRNPU	Heterogeneous nuclear ribonucleoprotein U OS=Homo sapiens OX=9606 GN=HNRNPU PE=1 SV=6	2	1	1	1	825	90.5	6																														n/a	n/a	n/a	n/a	n/a	n/a	n/a	n/a	n/a	n/a	n/a
Q07654	TFF3	Trefoil factor 3 OS=Homo sapiens OX=9606 GN=TFF3 PE=1 SV=3	31	2	8	2	80	8.6	5.92	6.443	2.69	0.0209368				18416.1		39916.9			226305	281771	108729	94440.6	277015	16025	67661.9	64229.2	46841	22623	81572.4	50412.7	53282.3	2.29986e+06	1.71569e+06	353386	796862	702224	n/a	n/a	n/a	Peak Found	n/a	Peak Found	n/a	n/a	High	High	Peak Found
O75891	ALDH1L1	Cytosolic 10-formyltetrahydrofolate dehydrogenase OS=Homo sapiens OX=9606 GN=ALDH1L1 PE=1 SV=2	3	2	3	2	902	98.8	5.94	1.32	0.4	0.0343627		18532					1.53526e+06	2.28049e+06				186190	676251	53353.1	93153.3	58976.4	19033.1	53654.8	74026	4.02581e+06	6.12384e+06	46152.6	45781.2	68305.5	1.57101e+06	1.71428e+06	n/a	Peak Found	n/a	n/a	n/a	n/a	Peak Found	High	n/a	n/a	n/a
P47755	CAPZA2	F-actin-capping protein subunit alpha-2 OS=Homo sapiens OX=9606 GN=CAPZA2 PE=1 SV=3	6	2	6	1	286	32.9	5.85	1.813	0.86	0.101355	155926	134251	62379.5	76641.8	78403.9	387242	87143	239234	76907.5	109099	423894	336171	1.3904e+06	360085	649682	372890	76641.8	395443	452610	236426	642229	781587	664301	1.37772e+06	2.83651e+06	3.52462e+06	Peak Found	n/a	n/a	Peak Found	Peak Found	Peak Found	n/a	Peak Found	Peak Found	Peak Found	Peak Found
G8JLG2	CDSN	Corneodesmosin OS=Homo sapiens OX=9606 GN=CDSN PE=1 SV=1	3	1	7	1	529	51.6	8.44	0.534	-0.9	0.738352		315329	239898	203635	236811	99972.1	546016	243244	145062	45487.7	75015.2	29422.5	94990.8	25178.9	1.43812e+06	1.31959e+06	203635	1.19439e+06	116848	1.42424e+06	652994	1.47423e+06	276973	243811	248259	240799	n/a	Peak Found	Peak Found	Peak Found	High	Peak Found	High	High	High	Peak Found	Peak Found
P05089	ARG1	Arginase-1 OS=Homo sapiens OX=9606 GN=ARG1 PE=1 SV=2	7	2	7	2	322	34.7	7.21	2.489	1.32	0.104586	116551	386886	201981	298498	552956	355981	2.43045e+07	9.00449e+06	182153	120017	283532	169843	274790	269156	1.76446e+06	1.11102e+06	298498	2.78892e+06	416072	6.33965e+07	2.41728e+07	1.85117e+06	730779	921523	1.43308e+06	696584	Peak Found	High	High	Peak Found	High	Peak Found	Peak Found	High	High	Peak Found	High
Q15181	PPA1	Inorganic pyrophosphatase OS=Homo sapiens OX=9606 GN=PPA1 PE=1 SV=2	10	2	7	2	289	32.6	5.86	2.185	1.13	0.336104	121578	64411.4		61330		72677.9	67747.3	343783		76256.5	88231.3	118836	311513	280766	293760	8993.41	61330	41709.6	84946.3	176714	922895	23261.9	464322	286765	1.00271e+06	789677	High	Peak Found	n/a	Peak Found	n/a	Peak Found	High	High	n/a	High	Peak Found
P01033	TIMP1	Metalloproteinase inhibitor 1 OS=Homo sapiens OX=9606 GN=TIMP1 PE=1 SV=1	10	2	12	2	207	23.2	8.1	7.534	2.91	0.0333639	289584	17488.1	16025	144621	72500.2	822283	119603	142034	142363	241975	321504	101169	571555	668747	112527	106281	144621	373866	961088	335530	411563	1.44679e+06	1.47337e+06	1.04494e+06	853634	1.44887e+06	High	Peak Found	Peak Found	Peak Found	Peak Found	High	High	High	Peak Found	High	High
O95336	PGLS	6-phosphogluconolactonase OS=Homo sapiens OX=9606 GN=PGLS PE=1 SV=2	9	2	2	2	258	27.5	6.05	1.741	0.8	0.0591643												75310.9	486352	37791.9	40227.2	49496.9	33723.6	40534.6	76798.2	41630.7	67898.4	39056.5	55999.8	76488.9	635451	1.23289e+06	n/a	n/a	n/a	n/a	n/a	n/a	n/a	n/a	n/a	n/a	n/a
P35268	RPL22	60S ribosomal protein L22 OS=Homo sapiens OX=9606 GN=RPL22 PE=1 SV=2	10	1	1	1	128	14.8	9.19	1.184	0.24	0.552137												43660.7	381147	32420.4	31263.2	12941.3	15442.2	4316.47	6997.5	26020.3	34148.5	40454.1	10959	7860.81	368396	966197	n/a	n/a	n/a	n/a	n/a	n/a	n/a	n/a	n/a	n/a	n/a
P15153	RAC2	Ras-related C3 botulinum toxin substrate 2 OS=Homo sapiens OX=9606 GN=RAC2 PE=1 SV=1	11	2	2	1	192	21.4	7.61	1.476	0.56	0.0685773					52005.5			73960.7				180697	54602.7	22042.4	32198.6	4225.76	36343	262298	25623.7	21745.7	198549	20980.2	22861.1	39320.1	1.52466e+06	138416	n/a	n/a	n/a	n/a	Peak Found	n/a	n/a	High	n/a	n/a	n/a
P09960	LTA4H	Leukotriene A-4 hydrolase OS=Homo sapiens OX=9606 GN=LTA4H PE=1 SV=2	5	2	2	2	611	69.2	6.18	1.039	0.06	0.528024												54130.5	173373	35054.6	3038.58	32022.1	41018.7	13878.7	3022.32	35368.7	8408.94	42563.4	34821.3	14575.4	456737	439496	n/a	n/a	n/a	n/a	n/a	n/a	n/a	n/a	n/a	n/a	n/a
P18124	RPL7	60S ribosomal protein L7 OS=Homo sapiens OX=9606 GN=RPL7 PE=1 SV=1	4	1	1	1	248	29.2	10.65	0.818	-0.29	0.845847		30523.2										11549	450458	29692.6	139207	6487.35	40554.1	31013.7	1575.93	42408.6	12728.7	28402.5	6914.15	13593.3	97447.1	1.1419e+06	n/a	Peak Found	n/a	n/a	n/a	n/a	n/a	n/a	n/a	n/a	n/a
A0A087WVJ0	MUC1	Mucin-1 (Fragment) OS=Homo sapiens OX=9606 GN=MUC1 PE=1 SV=1	10	2	5	2	228	25.6	6.71	1.273	0.35	0.494859		13150.2	48471.7	372643	31922.3	23736.9	458122	586752				107380	650101	20753.4	59974.1	266624	372643	161005	27743.7	1.19498e+06	1.57515e+06	40079.7	27295	41138.3	906044	1.64799e+06	n/a	Peak Found	Peak Found	Peak Found	Peak Found	Peak Found	High	High	n/a	n/a	n/a
Q9BRF8	CPPED1	Serine/threonine-protein phosphatase CPPED1 OS=Homo sapiens OX=9606 GN=CPPED1 PE=1 SV=3	4	1	5	1	314	35.5	6.2	0.46	-1.12	0.0676234	282214	186262	68667.2	166473	45219.6	107287	138660	310197				39328	121815	651728	849481	377712	166473	228072	125397	361684	832731	21477.1	31084	18549	331838	308798	High	High	Peak Found	Peak Found	Peak Found	Peak Found	Peak Found	High	n/a	n/a	n/a
P16949	STMN1	Stathmin OS=Homo sapiens OX=9606 GN=STMN1 PE=1 SV=3	9	1	1	1	149	17.3	5.97	0.858	-0.22	0.410113												30927.4	117566	9958.4	4389.36	30873.3	11878	7790.82	9228.59	9330.99	6327.27	13152.2	3483.36	33661.8	260956	298027	n/a	n/a	n/a	n/a	n/a	n/a	n/a	n/a	n/a	n/a	n/a
P18206	VCL	Vinculin OS=Homo sapiens OX=9606 GN=VCL PE=1 SV=4	2	2	2	2	1134	123.7	5.66	2.08	1.06	0.183473						43806	28295.6	27712				64536.7	289740	35102.7	52097.4	34259	48275.3	11959.9	85635.1	89929.8	98330.5	16472.9	52917.4	54215.3	544541	734482	n/a	n/a	n/a	n/a	n/a	Peak Found	Peak Found	Peak Found	n/a	n/a	n/a
Q9BVC6	TMEM109	Transmembrane protein 109 OS=Homo sapiens OX=9606 GN=TMEM109 PE=1 SV=1	5	1	1	1	243	26.2	10.48	0.804	-0.32	0.623662			64568.3				22981.7				7292.96	18564.8	194827	41952.4	40071.6	355165	29306.5	36286.8	20041.1	59946	19770.2	15393.8	32952.5	23703.2	156644	493880	n/a	n/a	Peak Found	n/a	n/a	n/a	Peak Found	n/a	n/a	n/a	Peak Found
O75594	PGLYRP1	Peptidoglycan recognition protein 1 OS=Homo sapiens OX=9606 GN=PGLYRP1 PE=1 SV=1	8	1	1	1	196	21.7	8.59	1.702	0.77	0.113432												39746	205102	7319.55	37860.1	10950.2	29245.1	21574.1	30464.5	19376.2	35901.4	15893.9	41967.8	22487.6	335365	519927	n/a	n/a	n/a	n/a	n/a	n/a	n/a	n/a	n/a	n/a	n/a
G5E977	NAPRT	Nicotinate phosphoribosyltransferase OS=Homo sapiens OX=9606 GN=NAPRT PE=1 SV=1	2	1	1	1	584	62.1	6.73																														n/a	n/a	n/a	n/a	n/a	n/a	n/a	High	n/a	n/a	n/a
P62753	RPS6	40S ribosomal protein S6 OS=Homo sapiens OX=9606 GN=RPS6 PE=1 SV=1	8	2	3	2	249	28.7	10.84	0.935	-0.1	0.763898		41251.1						10987.9		10431.6	14783.1	60460.2	345744	61309.2	213571	12891.3	53340.7	19533.1	20556.3	18607.7	53481	38816.8	77288.3	62581	542908	876452	n/a	Peak Found	n/a	n/a	n/a	n/a	n/a	Peak Found	n/a	Peak Found	Peak Found
P30153	PPP2R1A	Serine/threonine-protein phosphatase 2A 65 kDa regulatory subunit A alpha isoform OS=Homo sapiens OX=9606 GN=PPP2R1A PE=1 SV=4	5	2	2	2	589	65.3	5.11	1.372	0.46	0.522301												7107.69	65981.4	2120.89	12313.5	40120.4	31300.3	27220.3	3225.56	7683.37	17547.4	14417.1	36086.8	26941.4	59972.6	167261	n/a	n/a	n/a	n/a	n/a	n/a	n/a	n/a	n/a	n/a	n/a
Q9NZH8	IL36G	Interleukin-36 gamma OS=Homo sapiens OX=9606 GN=IL36G PE=1 SV=1	7	1	1	1	169	18.7	5.14	1.762	0.82	0.354485													565527	36759.5	4360.37	4312.48	19582	42364.5	40111.4	16280.9	1428.2	18446.3	14285.5	14184.3	11608.6	1.43359e+06	n/a	n/a	n/a	n/a	n/a	n/a	n/a	n/a	n/a	n/a	n/a
P08294	SOD3	Extracellular superoxide dismutase [Cu-Zn] OS=Homo sapiens OX=9606 GN=SOD3 PE=1 SV=2	7	1	1	1	240	25.8	6.61	2.79	1.48	0.133946						39736.5	24109.8	80270	5481.57	10689.7				19366	33596.8	14311.5	7094.56	6556.57	46444.2	62888.6	215487	55707.5	65089.3	10249.4	14745.4	39603.5	n/a	n/a	n/a	n/a	n/a	Peak Found	Peak Found	High	Peak Found	Peak Found	n/a
A0A7P0T8I6	CTSZ	Cathepsin X OS=Homo sapiens OX=9606 GN=CTSZ PE=1 SV=1	7	2	2	2	334	37.1	7.78	1.077	0.11	0.308624	22746.2	7207.39						15357.6	13912.7	10157.9		90526.5	437260	65116.9	75278.2	45711	66014	52903.1	32451.5	15900.2	53823.2	180543	91775.7	70632.3	763836	1.10844e+06	Peak Found	Peak Found	n/a	n/a	n/a	n/a	n/a	Peak Found	Peak Found	Peak Found	n/a
P62857	RPS28	40S ribosomal protein S28 OS=Homo sapiens OX=9606 GN=RPS28 PE=1 SV=1	17	1	4	1	69	7.8	10.7	0.352	-1.51	0.776945	481145	961452	382241			28749.4			163353	167174	165308	104384	544990	1.11113e+06	4.38488e+06	2.10256e+06	1953.06	29979.5	33602.5	31709.6	24505.8	1.66011e+06	1.01792e+06	537276	880764	1.38153e+06	High	High	Peak Found	n/a	n/a	Peak Found	n/a	n/a	Peak Found	Peak Found	High
P40121	CAPG	Macrophage-capping protein OS=Homo sapiens OX=9606 GN=CAPG PE=1 SV=2	4	1	5	1	348	38.5	6.19	15.422	3.95	0.0187127		43566.2		19544.1	48980.6		257084	291686	34531.4	59765.4	73612.5	46784.6	478411	17001	198692	28491	19544.1	247042	36632	670584	783040	350932	363909	239252	394755	1.21276e+06	n/a	Peak Found	n/a	Peak Found	Peak Found	n/a	High	High	Peak Found	Peak Found	High
A0A0C4DH26	IGKV6D-41	Probable non-functional immunoglobulin kappa variable 6D-41 OS=Homo sapiens OX=9606 GN=IGKV6D-41 PE=1 SV=1	10	1	4	1	115	12.6	7.12	6.981	2.8	0.268482				343158	231355	566939	142486	203031	4866.62		38118.2		9247.12	28617.6	7143.27	11006.6	343158	1.16688e+06	662641	371663	545043	49457.9	25936	123890	3763.72	23441.2	n/a	n/a	n/a	High	Peak Found	High	Peak Found	High	Peak Found	n/a	Peak Found
F5H423		Uncharacterized protein OS=Homo sapiens OX=9606 PE=3 SV=1	11	2	4	2	210	23.3	8.6	12.803	3.68	0.0238098							31389	93425.6		17511.6	63579.4	52355.4	124713	17639.9	3932.32	33324.5	2491.59	3542.4	24887.4	81876	250803	37663.8	106627	206643	441760	316145	n/a	n/a	n/a	n/a	n/a	n/a	Peak Found	High	n/a	Peak Found	Peak Found
O15143	ARPC1B	Actin-related protein 2/3 complex subunit 1B OS=Homo sapiens OX=9606 GN=ARPC1B PE=1 SV=3	8	2	3	2	372	40.9	8.35	0.238	-2.07	0.215586	1.00345e+06	759170	837676	334288	480863	41378.3	337492	98030.6	674674	45755.7	219355	77435.8	267269	2.31731e+06	3.49533e+06	4.61655e+06	334288	2.43197e+06	80838.9	880324	306117	6.88419e+06	304645	712936	653380	677520	Peak Found	Peak Found	Peak Found	Peak Found	Peak Found	Peak Found	Peak Found	High	Peak Found	Peak Found	Peak Found
Q13630	GFUS	GDP-L-fucose synthase OS=Homo sapiens OX=9606 GN=GFUS PE=1 SV=1	7	2	3	2	321	35.9	6.6	3.984	1.99	0.00598393						24414.8	10268.9	42632.3	20713.9	24337.6	21938.2	73416.5	409670	55271.6	20778.8	20414.6	54368.4	58198.4	69258.1	55197.4	133910	236198	150651	90493.4	619466	1.0385e+06	n/a	n/a	n/a	High	n/a	Peak Found	Peak Found	Peak Found	Peak Found	Peak Found	Peak Found
P61160	ACTR2	Actin-related protein 2 OS=Homo sapiens OX=9606 GN=ACTR2 PE=1 SV=1	3	1	2	1	394	44.7	6.74	1.546	0.63	0.499591												66105.2	139746	24218.8	16165.9	36100.8	13236	30586.6	41793.9	10450.6	8601.07	1901.38	37883.1	23791.5	557776	354251	n/a	n/a	n/a	n/a	n/a	n/a	n/a	n/a	n/a	n/a	n/a
P48637	GSS	Glutathione synthetase OS=Homo sapiens OX=9606 GN=GSS PE=1 SV=1	4	2	4	2	474	52.4	5.92	5.502	2.46	4.88789e-05	13254.5	8414.01	12404	13034.8	50047.9	170749	62692.5	400123	10606.3	42249.7	114906	19462	175213	41021	51308.3	73753.7	34707.7	252425	199572	177558	1.07414e+06	127935	299762	373462	180673	444161	Peak Found	Peak Found	Peak Found	Peak Found	Peak Found	Peak Found	Peak Found	High	Peak Found	Peak Found	Peak Found
Q9UM07	PADI4	Protein-arginine deiminase type-4 OS=Homo sapiens OX=9606 GN=PADI4 PE=1 SV=2	3	2	3	2	663	74	6.58	0.754	-0.41	0.898529	34584.8	14237.6	28175.4	45386.4	20945.2		70190	24570.4				33324.3	178126	104887	79445.4	167849	80639.8	126495	53117.5	209074	69368.9	61340.5	38281.8	66657.8	281180	451545	Peak Found	Peak Found	Peak Found	Peak Found	Peak Found	n/a	Peak Found	Peak Found	n/a	n/a	n/a
P62269	RPS18	40S ribosomal protein S18 OS=Homo sapiens OX=9606 GN=RPS18 PE=1 SV=3	7	1	5	1	152	17.7	10.99	0.309	-1.7	0.390125	46155.8	8310.42	10128.2	1.49151e+06								133438	322971	106589	37901.2	55711.2	1.49151e+06	23382.6	20845	38140.9	18198.2	17976.3	23798.9	28208	1.12591e+06	818722	Peak Found	Peak Found	Peak Found	Peak Found	n/a	n/a	n/a	n/a	n/a	n/a	High
P10153	RNASE2	Non-secretory ribonuclease OS=Homo sapiens OX=9606 GN=RNASE2 PE=1 SV=2	9	1	1	1	161	18.3	8.73																														n/a	n/a	n/a	n/a	n/a	n/a	n/a	n/a	n/a	n/a	n/a
H3BVE0	BOLA2-SMG1P6	BOLA2-SMG1P6 readthrough (Fragment) OS=Homo sapiens OX=9606 GN=BOLA2-SMG1P6 PE=1 SV=1	6	1	3	1	249	27.6	6.71	4.923	2.3	0.270443		97441.6	20900.4		13600.9	44250.3	25628.5	101024	47699.3	59174.3	92202	61570.6	129255	32231.2	444401	114965	28079.7	68598.2	51719.9	66850.1	271202	484753	360310	299671	519514	327657	n/a	High	Peak Found	n/a	Peak Found	Peak Found	Peak Found	Peak Found	Peak Found	High	Peak Found
Q15149	PLEC	Plectin OS=Homo sapiens OX=9606 GN=PLEC PE=1 SV=3	1	2	2	2	4684	531.5	5.96	1.262	0.34	0.332482				16295.3		34680.9	14873.2					7481.69	142966	39109.2	36004.2	13624.6	53615.6	39346.1	60963	47359.1	11146.1	21726.4	36088.1	75763.6	67759.2	362414	n/a	n/a	n/a	Peak Found	n/a	Peak Found	Peak Found	n/a	n/a	n/a	n/a
A6NFX8	NUDT5	ADP-sugar pyrophosphatase OS=Homo sapiens OX=9606 GN=NUDT5 PE=1 SV=1	6	1	1	1	232	25.9	5.19	3.328	1.73	0.00401176												14410.2	93907.5	13865.2	8294.25	21284.6	8210.53	20620.5	26144	23972.4	40854.7	41064	35694.2	30723.4	121589	238053	n/a	n/a	n/a	n/a	n/a	n/a	n/a	n/a	n/a	n/a	n/a
A0A140T930	HLA-C	HLA class I histocompatibility antigen, C alpha chain OS=Homo sapiens OX=9606 GN=HLA-C PE=1 SV=1	9	2	2	1	397	44.4	7.46	0.752	-0.41	0.387554												10745.4	73035.3	37795.1	26237.7	40381.6	31210.3	32945	20266.4	33537.8	25833.9	9096.97	1843.36	6855.02	90666.6	185142	n/a	n/a	n/a	n/a	n/a	n/a	n/a	n/a	n/a	n/a	n/a
Q9H0E2	TOLLIP	Toll-interacting protein OS=Homo sapiens OX=9606 GN=TOLLIP PE=1 SV=1	5	1	1	1	274	30.3	5.97	1.08	0.11	0.701563													83558	19483.6	28329.8	36867.5	4084.69	36158.9	4242.9	13453.7	11496.5	25375.5	39962.3	30624.3	7086.28	211817	n/a	n/a	n/a	n/a	n/a	n/a	n/a	n/a	n/a	n/a	n/a
P61604	HSPE1	10 kDa heat shock protein, mitochondrial OS=Homo sapiens OX=9606 GN=HSPE1 PE=1 SV=2	25	2	2	2	102	10.9	8.92	1.187	0.25	0.307141												66656.7	134034	37873.3	43005.3	60311.9	46576.5	26621.7	53119.5	40670.8	54623.8	62178.7	20436.1	52461	562430	339772	n/a	n/a	n/a	n/a	n/a	n/a	n/a	n/a	n/a	n/a	n/a
O43490	PROM1	Prominin-1 OS=Homo sapiens OX=9606 GN=PROM1 PE=1 SV=1	2	1	1	1	865	97.1	7.27	1.156	0.21	0.452519					15081.5	336804								30149.7	5861.85	42336.6	25051	76065.9	393658	31756.9	41839.2	27585.7	41194	8045.84	9983.84	13201.2	n/a	n/a	n/a	n/a	Peak Found	High	n/a	n/a	n/a	n/a	n/a
Q5JXB2	UBE2NL	Putative ubiquitin-conjugating enzyme E2 N-like OS=Homo sapiens OX=9606 GN=UBE2NL PE=1 SV=1	7	1	5	1	153	17.4	5.92	49.668	5.63	0.057009		29640.4			44586.7	22063.3			11536.8	59183.3	140087	134206	342308	3239.74	135181	6327.71	2230.16	224880	25787.6	27913	2925.06	117244	360364	455303	1.13239e+06	867740	n/a	Peak Found	n/a	n/a	Peak Found	Peak Found	n/a	n/a	Peak Found	Peak Found	High
Q15365	PCBP1	Poly(rC)-binding protein 1 OS=Homo sapiens OX=9606 GN=PCBP1 PE=1 SV=2	6	2	3	2	356	37.5	7.09	0.25	-2	0.568296	158154	96112.4								9091.93		96381.8	539931	385415	441543	19375.1	51585.4	9759.55	35318.4	55446.1	17657.7	32277.3	87382.1	17479.8	813241	1.36871e+06	Peak Found	High	n/a	n/a	n/a	n/a	n/a	n/a	n/a	Peak Found	n/a
Q6NX70	SCGB2A2	Mammaglobin-A OS=Homo sapiens OX=9606 GN=SCGB2A2 PE=1 SV=1	11	1	12	1	120	13.3	4.59	0.813	-0.3	0.862369	1.30919e+06	678394		407108	79907.3	958262	113979	642235	227354	148157	76617.2	73468.2	408378	3.02337e+06	3.09394e+06	37551.4	407108	403025	1.12002e+06	297306	1.7241e+06	2.31053e+06	902124	249018	619903	1.03523e+06	High	High	n/a	High	Peak Found	High	Peak Found	High	Peak Found	Peak Found	Peak Found
P62913	RPL11	60S ribosomal protein L11 OS=Homo sapiens OX=9606 GN=RPL11 PE=1 SV=2	8	1	1	1	178	20.2	9.6	0.689	-0.54	0.871912													303376	32047.6	9813.4	34543.6	23331.1	34621.9	11049.8	36940.8	7391.93	7169.85	9228.62	18841.3	33232.2	769050	n/a	n/a	n/a	n/a	n/a	n/a	n/a	n/a	n/a	n/a	n/a
P04179	SOD2	Superoxide dismutase [Mn], mitochondrial OS=Homo sapiens OX=9606 GN=SOD2 PE=1 SV=3	6	1	1	1	222	24.7	8.25	1.707	0.77	0.15444												20815.1	182523	17433.5	36318.4	11987.9	9644.24	24674.9	22361	23955.6	30525.7	7103.51	42783	11700.4	175632	462691	n/a	n/a	n/a	n/a	n/a	n/a	n/a	n/a	n/a	n/a	n/a
A0A7I2YQC0	NPM1	Nucleophosmin OS=Homo sapiens OX=9606 GN=NPM1 PE=1 SV=1	7	1	3	1	323	35.7	4.82	0.01	-6.58	0.0551111	220829	1.11924e+06	787937											509969	5.10452e+06	4.33413e+06	20231.2	11519.4	24677.3	15566.7	6236.81	36689.3	27185.7	7942.3	5136.51	23639.7	Peak Found	High	High	n/a	n/a	n/a	n/a	n/a	n/a	n/a	n/a
Q06210	GFPT1	Glutamine--fructose-6-phosphate aminotransferase [isomerizing] 1 OS=Homo sapiens OX=9606 GN=GFPT1 PE=1 SV=3	2	1	1	1	699	78.8	7.11	4.281	2.1	0.23349		32393		58296.9	22067.3	52121.6	48085.6	195554	24902.6	14100.3	33253.3			10381.6	147734	10934.5	58296.9	111300	60919.9	125428	524970	253078	85856.2	108078	11431.1	24358	n/a	Peak Found	n/a	Peak Found	Peak Found	Peak Found	Peak Found	High	Peak Found	Peak Found	Peak Found
P60953	CDC42	Cell division control protein 42 homolog OS=Homo sapiens OX=9606 GN=CDC42 PE=1 SV=2	10	2	2	1	191	21.2	6.55	1.325	0.41	0.254258	58597	14243.2			42289.5	11645.2	7350.27	110082		10390.3	10545.2	76056.2	311726	135321	107690	41552.2	48096.9	239755	39879.4	41481.6	297695	42330.2	95365	55488.3	656687	797464	Peak Found	n/a	n/a	n/a	Peak Found	Peak Found	Peak Found	High	n/a	Peak Found	Peak Found
P40926	MDH2	Malate dehydrogenase, mitochondrial OS=Homo sapiens OX=9606 GN=MDH2 PE=1 SV=3	6	1	1	1	338	35.5	8.68	0.04	-4.64	0.0129726	214173	385917	204348	97054.3	41292.6									494598	1.76005e+06	1.12404e+06	97054.3	208266	41022.3	22858.8	36213.5	6848.61	29571.2	24331.6	29997	32161.4	Peak Found	Peak Found	High	Peak Found	Peak Found	n/a	n/a	n/a	n/a	n/a	n/a
O15144	ARPC2	Actin-related protein 2/3 complex subunit 2 OS=Homo sapiens OX=9606 GN=ARPC2 PE=1 SV=1	7	2	3	2	300	34.3	7.36	2.932	1.55	0.0383881				21468.8	7111.84		47475.1		29654.1	16827.8	22641.6	191188	618762	44900.9	64392	48004.6	42118.6	41437.6	35913.1	153095	46961.7	304724	136101	80349.3	1.61319e+06	1.56854e+06	n/a	n/a	n/a	Peak Found	Peak Found	n/a	Peak Found	n/a	Peak Found	Peak Found	Peak Found
P08123	COL1A2	Collagen alpha-2(I) chain OS=Homo sapiens OX=9606 GN=COL1A2 PE=1 SV=7	1	2	16	2	1366	129.2	8.95	4.702	2.23	0.286903				10275038	9.69813e+06	3.35537e+06	7.85315e+06	3.795e+06	12499.9	30673	70139.7	17193.7	22906.6	46619.1	26620	50411.5	1.02966e+07	4.89451e+07	3.92734e+06	2.04844e+07	1.01878e+07	163036	186767	227965	145075	58067.4	n/a	n/a	n/a	High	High	High	High	High	Peak Found	Peak Found	Peak Found
P05387	RPLP2	60S acidic ribosomal protein P2 OS=Homo sapiens OX=9606 GN=RPLP2 PE=1 SV=1	10	1	6	1	115	11.7	4.54	0.41	-1.29	0.912169	409165	532915	191165	21503.3	24535.4	69973.5	70394.3	164144	52656.3	67077.2	91334.6	414147	826039	944901	2.43046e+06	1.05152e+06	21503.3	123748	81785.3	183618	440650	535130	408430	296851	3.49445e+06	2.09398e+06	High	High	High	Peak Found	Peak Found	Peak Found	Peak Found	High	Peak Found	Peak Found	Peak Found
P05386	RPLP1	60S acidic ribosomal protein P1 OS=Homo sapiens OX=9606 GN=RPLP1 PE=1 SV=1	14	1	1	1	114	11.5	4.32	0.715	-0.48	0.801987													366319	30607.6	23721.5	38609	21549.8	8362.13	2830.09	11484	19255.7	37108.2	34259.7	12821.9	35779.8	928609	n/a	n/a	n/a	n/a	n/a	n/a	n/a	n/a	n/a	n/a	n/a
F5GYJ8	OTUB1	Ubiquitinyl hydrolase 1 OS=Homo sapiens OX=9606 GN=OTUB1 PE=1 SV=1	5	1	4	1	286	32.3	4.96	4.013	2	0.144766			32303.5	36690.6	14458.3	27062.5	43289.2	132384		34290.6	26447.7	28716.3	131522	18959.7	21573.4	177689	36690.6	72922.7	31630.8	112917	355389	23432.6	208794	85959.1	242300	333405	n/a	n/a	Peak Found	Peak Found	Peak Found	Peak Found	Peak Found	High	n/a	High	Peak Found
P51659	HSD17B4	Peroxisomal multifunctional enzyme type 2 OS=Homo sapiens OX=9606 GN=HSD17B4 PE=1 SV=3	2	1	1	1	736	79.6	8.84	1.183	0.24	0.0874073				50564.8	44381		45181.1	9294.8				18287.5	233637	30298.2	36813.3	28304.5	50564.8	223843	31036	117852	24952.1	27748.6	38298.9	39518.9	154304	592263	n/a	n/a	n/a	Peak Found	Peak Found	n/a	Peak Found	Peak Found	n/a	n/a	n/a
Q13310	PABPC4	Polyadenylate-binding protein 4 OS=Homo sapiens OX=9606 GN=PABPC4 PE=1 SV=1	3	1	1	1	644	70.7	9.26	0.448	-1.16	0.7281			90004.5		26001				20132.4				128135	4731.83	31248.9	495079	36295	131140	38982.4	6678.59	1404.5	204599	15096.9	14775.1	9863.34	324818	n/a	n/a	Peak Found	n/a	Peak Found	n/a	n/a	n/a	Peak Found	n/a	n/a
O75348	ATP6V1G1	V-type proton ATPase subunit G 1 OS=Homo sapiens OX=9606 GN=ATP6V1G1 PE=1 SV=3	9	1	2	1	118	13.7	8.79	0.676	-0.56	0.197593	300655	12755	8331.75	25830.9										694316	58171.5	45829.7	25830.9	36640.9	9070.25	30966.8	41579.2	34907.2	35229.5	19793.4	39097.2	9446.85	High	Peak Found	Peak Found	Peak Found	n/a	n/a	n/a	n/a	n/a	n/a	n/a
P63313	TMSB10	Thymosin beta-10 OS=Homo sapiens OX=9606 GN=TMSB10 PE=1 SV=2	32	1	1	1	44	5	5.36																														n/a	n/a	n/a	n/a	n/a	n/a	n/a	n/a	n/a	n/a	n/a
A0A075B6I6	IGLV1-50	Probable non-functional immunoglobulin lambda variable 1-50 OS=Homo sapiens OX=9606 GN=IGLV1-50 PE=1 SV=1	14	1	6	1	118	12.3	6.49	0.685	-0.55	0.463253	453865	217963	24926.3	314905	62199.5	345728	223246	118329		29577.9	144714	45430.7	217537	1.04813e+06	994061	137110	314905	313713	404089	582320	317656	39962.8	180098	470344	383330	551450	Peak Found	Peak Found	Peak Found	High	Peak Found	Peak Found	High	Peak Found	n/a	Peak Found	High
P25788	PSMA3	Proteasome subunit alpha type-3 OS=Homo sapiens OX=9606 GN=PSMA3 PE=1 SV=2	5	1	4	1	255	28.4	5.33	1.761	0.82	0.0704628	216859	62980.5	52560.4	332999	255946	155293	257609	289174	47685.9	107449	107772	59715.9	215508	500801	287234	289114	332999	1.2909e+06	181507	671954	776295	484617	654252	350277	503865	546306	Peak Found	Peak Found	Peak Found	High	Peak Found	Peak Found	Peak Found	High	Peak Found	Peak Found	High
P48147	PREP	Prolyl endopeptidase OS=Homo sapiens OX=9606 GN=PREP PE=1 SV=2	2	1	1	1	710	80.6	5.86	0.634	-0.66	0.6955													87986.4	22341.9	16319.3	20545.1	28802.8	9757.98	3576.13	22233.1	40466.9	12905.7	6728.75	26983.3	13585.4	223043	n/a	n/a	n/a	n/a	n/a	n/a	n/a	n/a	n/a	n/a	n/a
P22528	SPRR1B	Cornifin-B OS=Homo sapiens OX=9606 GN=SPRR1B PE=1 SV=2	25	2	9	2	89	9.9	8.48	3.703	1.89	0.380228	81304.1	519953	54022.7	128463	1.43277e+06	414036	1.77038e+06	1.67184e+06	344434	152317	273350			191373	2.40215e+06	329267	128463	7.22641e+06	483927	4.61791e+06	4.4881e+06	3.51031e+06	929637	888430	56895.6	26714.6	Peak Found	High	Peak Found	Peak Found	High	Peak Found	High	High	High	Peak Found	Peak Found
P21964	COMT	Catechol O-methyltransferase OS=Homo sapiens OX=9606 GN=COMT PE=1 SV=2	12	2	2	2	271	30	5.47	1.58	0.66	0.16508				33673.4	81999.3		28795.3	42017.4					86867.6	24232.9	29824.2	12704	33673.4	413577	42483.5	75110.5	112797	36852.7	35839.5	8800.64	5692.88	220207	n/a	n/a	n/a	Peak Found	Peak Found	n/a	Peak Found	Peak Found	n/a	High	n/a
Q16378-2	PRR4	Isoform 2 of Proline-rich protein 4 OS=Homo sapiens OX=9606 GN=PRR4	45	2	4	2	65	7.3	6.93	1.607	0.68	0.214372					31691.3		11106.3					41744.7	1.2273e+06	12854.7	2269.59	29494.7	38367.7	159840	1481.38	28970	27276.9	34661	7597.16	31291.7	352229	3.11117e+06	n/a	n/a	n/a	n/a	Peak Found	n/a	Peak Found	n/a	n/a	High	n/a
Q96QA5	GSDMA	Gasdermin-A OS=Homo sapiens OX=9606 GN=GSDMA PE=1 SV=4	3	1	1	1	445	49.3	5.29	1.066	0.09	0.751801													484957	34113.3	20630.5	34150.1	21450.3	28840.4	18061.6	24584.6	34644	39608.5	32307.5	2316.24	22476.7	1.22935e+06	n/a	n/a	n/a	n/a	n/a	n/a	n/a	n/a	n/a	n/a	n/a
P08571	CD14	Monocyte differentiation antigen CD14 OS=Homo sapiens OX=9606 GN=CD14 PE=1 SV=2	4	1	1	1	375	40.1	6.23	1.144	0.19	0.206787												28014	112296	34788	8355.64	23124.4	40893.9	35219.9	32455.9	19483.4	32876.1	31018	20673.7	23584.8	236374	284667	n/a	n/a	n/a	n/a	n/a	n/a	n/a	n/a	n/a	n/a	n/a
P23490	LORICRIN	Loricrin OS=Homo sapiens OX=9606 GN=LORICRIN PE=1 SV=2	4	1	3	1	312	25.7	8.09	7.196	2.85	0.0920969			14597.3	277001	318243	141021	383858	216053	25786.9	20951.1	58543.7	40357.1	48451.7	3491.34	16519.3	80293.9	277001	1.60511e+06	164826	1.00127e+06	580000	262064	127570	190276	340521	122824	n/a	n/a	Peak Found	Peak Found	High	Peak Found	High	Peak Found	Peak Found	Peak Found	Peak Found
Q04760	GLO1	Lactoylglutathione lyase OS=Homo sapiens OX=9606 GN=GLO1 PE=1 SV=4	9	1	1	1	184	20.8	5.31	2.054	1.04	0.774616	101300							125506		16988.8				233937	17364.5	10576.9	5596.74	33034.8	13225.7	27834.7	336923	4516.68	103444	14675.4	14843.5	37951.9	Peak Found	n/a	n/a	n/a	n/a	n/a	n/a	High	n/a	Peak Found	n/a
P02760	AMBP	Protein AMBP OS=Homo sapiens OX=9606 GN=AMBP PE=1 SV=1	5	2	3	2	352	39	6.25	2.952	1.56	0.0787577	40711.9	25596.4			25024		283967	141768	11688.2	43157.4	13354.1	32422.4	166993	98431.1	124656	16845	82054.9	148403	47887	775094	415228	146256	265280	62585.1	273570	423322	Peak Found	Peak Found	n/a	n/a	Peak Found	n/a	Peak Found	Peak Found	Peak Found	High	Peak Found
P28065	PSMB9	Proteasome subunit beta type-9 OS=Homo sapiens OX=9606 GN=PSMB9 PE=1 SV=2	5	1	2	1	219	23.3	5.03	6.82	2.77	0.319773		33196.7	74875				207011	290981	58213.8	156157	321737	6188.9	69535.2	24365.6	151400	411858	41406.2	23978.8	19520.1	539974	781147	591609	950832	1.0457e+06	52220.1	176270	n/a	Peak Found	Peak Found	n/a	n/a	n/a	Peak Found	High	Peak Found	Peak Found	High
P04844	RPN2	Dolichyl-diphosphooligosaccharide--protein glycosyltransferase subunit 2 OS=Homo sapiens OX=9606 GN=RPN2 PE=1 SV=3	2	1	1	1	631	69.2	5.69	0.162	-2.62	0.340946	32553.2	86543.6	62824.6						86210.6	201477	21354.5			75176.5	394698	345574	22209	11536.6	40681.9	5161.98	26159.8	876131	1.22679e+06	69405.5	16794.3	16860.4	Peak Found	Peak Found	High	n/a	n/a	n/a	n/a	n/a	Peak Found	Peak Found	Peak Found
Q15942	ZYX	Zyxin OS=Homo sapiens OX=9606 GN=ZYX PE=1 SV=1	3	1	1	1	572	61.2	6.67																														n/a	n/a	n/a	n/a	n/a	n/a	n/a	n/a	n/a	n/a	n/a
Q9H4A4	RNPEP	Aminopeptidase B OS=Homo sapiens OX=9606 GN=RNPEP PE=1 SV=2	2	1	1	1	650	72.5	5.74	1.492	0.58	0.402594												27241.8	179465	14559.4	17026.6	42412.1	20632.4	4056.68	28053.1	39805.5	21148.2	27755.6	9065.02	27965.1	229858	454937	n/a	n/a	n/a	n/a	n/a	n/a	n/a	n/a	n/a	n/a	n/a
A0A0U1RRM4	PTBP1	Polypyrimidine tract-binding protein 1 OS=Homo sapiens OX=9606 GN=PTBP1 PE=1 SV=1	4	1	2	1	588	62.4	9.1	0.027	-5.23	0.0539778	78496.6	336441	241004											181275	1.5344e+06	1.32567e+06	18152.4	42451.5	7591.57	11649.1	30443.7	6313.76	2024.93	13069.9	33950.3	18877.4	Peak Found	High	High	n/a	n/a	n/a	n/a	n/a	n/a	n/a	n/a
P53999	SUB1	Activated RNA polymerase II transcriptional coactivator p15 OS=Homo sapiens OX=9606 GN=SUB1 PE=1 SV=3	9	1	4	1	127	14.4	9.6	0.679	-0.56	0.803144		171333	43821.2			40520.3		10980.2	5797.64	8391.57	68459	62701.1	124247	14266.6	781395	241043	23517.8	18563	47360.4	10101.7	29476.5	58919.6	51095.9	222502	529053	314963	n/a	High	Peak Found	n/a	n/a	Peak Found	n/a	Peak Found	Peak Found	Peak Found	High
Q0VD83	APOBR	Apolipoprotein B receptor OS=Homo sapiens OX=9606 GN=APOBR PE=1 SV=3	1	1	1	1	1097	115.6	4.4																														n/a	n/a	n/a	n/a	n/a	n/a	n/a	n/a	n/a	n/a	n/a
P50995	ANXA11	Annexin A11 OS=Homo sapiens OX=9606 GN=ANXA11 PE=1 SV=1	2	1	2	1	505	54.4	7.65	2.666	1.41	0.122413	26600.9			22012.8		22697.4		84124.6		15062	57724.6	179584	200426	61430.6	35465.7	33371.9	22012.8	35814.9	26528.8	11424.4	225835	19593.5	91711.8	187614	1.51528e+06	508075	Peak Found	n/a	n/a	Peak Found	n/a	Peak Found	n/a	Peak Found	n/a	Peak Found	High
P62318	SNRPD3	Small nuclear ribonucleoprotein Sm D3 OS=Homo sapiens OX=9606 GN=SNRPD3 PE=1 SV=1	8	1	1	1	126	13.9	10.32																														n/a	n/a	n/a	n/a	n/a	n/a	n/a	n/a	n/a	n/a	n/a
P17655	CAPN2	Calpain-2 catalytic subunit OS=Homo sapiens OX=9606 GN=CAPN2 PE=1 SV=6	3	1	1	1	700	79.9	4.98	0.235	-2.09	0.150301	56693	59721.6		17727.5		20675		225413						130923	272372	31490.6	17727.5	36014.2	24165.1	17148.3	605127	6706.41	4972.7	5077.27	9948.9	15057.5	Peak Found	Peak Found	n/a	Peak Found	n/a	Peak Found	n/a	High	n/a	n/a	n/a
P80723	BASP1	Brain acid soluble protein 1 OS=Homo sapiens OX=9606 GN=BASP1 PE=1 SV=2	6	1	3	1	227	22.7	4.63	1.618	0.69	0.147099					32702.7	64097.2		36067.5			240762			18178.8	9937.35	25133.8	28296.2	164941	74917.1	7611.83	96824	34385.3	34590.9	782512	4845.73	23257.6	n/a	n/a	n/a	n/a	Peak Found	Peak Found	n/a	Peak Found	n/a	n/a	High
P35754	GLRX	Glutaredoxin-1 OS=Homo sapiens OX=9606 GN=GLRX PE=1 SV=2	10	1	5	1	106	11.8	8.09	0.265	-1.91	0.245508	936570	632122	192269	85550.5	75404.2	241406	168944	295898	80920.2	121174	123491			2.16286e+06	2.88291e+06	1.0576e+06	85550.5	380313	282156	440677	794347	822367	737826	401363	31556.1	16837.9	Peak Found	High	High	Peak Found	Peak Found	Peak Found	High	High	Peak Found	Peak Found	Peak Found
P62241	RPS8	40S ribosomal protein S8 OS=Homo sapiens OX=9606 GN=RPS8 PE=1 SV=2	7	1	1	1	208	24.2	10.32	2.934	1.55	0.0660479													203306	26497.5	4975.75	9289.78	10299.8	41778.8	4380.56	21671.5	27758.4	28704.2	30374.2	23879	29536.5	515374	n/a	n/a	n/a	n/a	n/a	n/a	n/a	n/a	n/a	n/a	n/a
A0A075B6H9	IGLV4-69	Immunoglobulin lambda variable 4-69 OS=Homo sapiens OX=9606 GN=IGLV4-69 PE=1 SV=1	8	1	4	1	119	12.8	6.51	1.363	0.45	0.577925	15236.5			1.81452e+06		191774	25995.4	19962.2		11183.8	11892.3			35186.2	27504.2	17768.3	1.81452e+06	3524.61	224146	67807	53589	42397.2	68097.7	38651.7	20359.2	22139.2	Peak Found	n/a	n/a	High	n/a	Peak Found	Peak Found	Peak Found	n/a	Peak Found	Peak Found
O75083	WDR1	WD repeat-containing protein 1 OS=Homo sapiens OX=9606 GN=WDR1 PE=1 SV=4	3	1	2	1	606	66.2	6.65	0.469	-1.09	0.337386	47714.6	46339		64400.9		143572	81699.1	224170						110189	211338	20234.3	64400.9	4488.92	167808	213106	601789	40418.2	2634.04	30998.6	3370.31	39482.5	Peak Found	Peak Found	n/a	Peak Found	n/a	Peak Found	Peak Found	High	n/a	n/a	n/a
P09525	ANXA4	Annexin A4 OS=Homo sapiens OX=9606 GN=ANXA4 PE=1 SV=4	3	1	1	1	319	35.9	6.13	2.893	1.53	0.119066							51887.9	22422.7	14487.8	10678.1		26024.1	166100	14595.4	8039.07	42456.5	34605.2	22075.4	2086.23	135346	60194.4	147235	65018.5	36075	219584	421058	n/a	n/a	n/a	n/a	n/a	n/a	Peak Found	Peak Found	Peak Found	Peak Found	n/a
O94760	DDAH1	N(G),N(G)-dimethylarginine dimethylaminohydrolase 1 OS=Homo sapiens OX=9606 GN=DDAH1 PE=1 SV=3	4	1	1	1	285	31.1	5.81	0.433	-1.21	0.0646459	68157.6	118778	8420.03		36296.5									157399	541711	46315.3	40059.4	183067	3072.6	16120.1	38297.3	41800.3	13234.3	36971.2	39751.4	2646.63	Peak Found	High	Peak Found	n/a	Peak Found	n/a	n/a	n/a	n/a	n/a	n/a
Q96C19	EFHD2	EF-hand domain-containing protein D2 OS=Homo sapiens OX=9606 GN=EFHD2 PE=1 SV=1	5	1	1	1	240	26.7	5.2																														High	n/a	n/a	n/a	n/a	n/a	n/a	n/a	n/a	n/a	n/a
O95969	SCGB1D2	Secretoglobin family 1D member 2 OS=Homo sapiens OX=9606 GN=SCGB1D2 PE=2 SV=1	10	1	1	1	90	9.9	8.25	0.276	-1.86	0.251939		239116		255159			25756.6							25983	1.09053e+06	13355.8	255159	12812.2	29439.5	67184.3	20183	23011.7	18576.7	22461.2	25136.7	17048.7	n/a	High	n/a	Peak Found	n/a	n/a	Peak Found	n/a	n/a	n/a	n/a
O75342	ALOX12B	Arachidonate 12-lipoxygenase, 12R-type OS=Homo sapiens OX=9606 GN=ALOX12B PE=1 SV=1	2	1	5	1	701	80.3	7.64	0.202	-2.3	0.117182	237968	252521	300610	142609	137764	44493.3	217776	138214	22585	14286.6	49532.9	16138.1	43367.3	549549	1.15167e+06	1.65354e+06	142609	694834	52004	568052	371038	229525	86990.3	160990	136169	109935	Peak Found	Peak Found	High	High	High	Peak Found	Peak Found	High	Peak Found	Peak Found	Peak Found
Q06323	PSME1	Proteasome activator complex subunit 1 OS=Homo sapiens OX=9606 GN=PSME1 PE=1 SV=1	6	1	1	1	249	28.7	6.02	1.522	0.61	0.10362								375449		31064.1	27609.3			4289.05	20347.3	38556.4	27953.8	40588.8	36291.2	32776.3	1.0079e+06	17283.2	189148	89734.4	27492.8	19673.4	n/a	n/a	n/a	n/a	n/a	n/a	n/a	High	n/a	Peak Found	Peak Found
O43653	PSCA	Prostate stem cell antigen OS=Homo sapiens OX=9606 GN=PSCA PE=1 SV=2	9	1	10	1	114	12	4.94	5.679	2.51	0.123903	77965.2		111009	115122	212752	625604	481455	663889		1.13721e+06	125707	96904.2	199544	180048	9538.23	610616	115122	1.07305e+06	731209	1.25584e+06	1.78223e+06	15309.8	6.92442e+06	408567	817649	505838	High	n/a	Peak Found	Peak Found	Peak Found	High	High	High	n/a	High	High
Q16698	DECR1	2,4-dienoyl-CoA reductase [(3E)-enoyl-CoA-producing], mitochondrial OS=Homo sapiens OX=9606 GN=DECR1 PE=1 SV=1	7	1	1	1	335	36	9.28	1.074	0.1	0.845319							34546.1					7538.52	34556.7	30361.1	29213.3	30942	32071.4	42450.4	20742.7	90111.1	32920.9	8247.62	3399.56	29988	63607.8	87600.3	n/a	n/a	n/a	n/a	n/a	n/a	Peak Found	n/a	n/a	n/a	n/a
A0A2R8YEP4	BLVRB	Flavin reductase (NADPH) OS=Homo sapiens OX=9606 GN=BLVRB PE=1 SV=1	7	1	1	1	245	26.3	7.14	0.694	-0.53	0.208961	19629.1	121568					22257.3	11351.8					14268.5	45330.2	554435	42488.1	24164.9	15914.2	42121.3	58056.4	30474.3	7510.28	32748	8387.66	22594	36170.3	Peak Found	High	n/a	n/a	n/a	n/a	Peak Found	Peak Found	n/a	n/a	n/a
Q5T9B7	AK1	Adenylate kinase isoenzyme 1 OS=Homo sapiens OX=9606 GN=AK1 PE=1 SV=1	6	1	2	1	210	23.4	8.6	0.335	-1.58	0.736362	87031.9	72332.4										11890	57471.5	200986	329885	39363.8	3078.32	42039.5	28451.1	34668.3	28775.4	29818.1	6953.2	26342.8	100324	145689	High	Peak Found	n/a	n/a	n/a	n/a	n/a	n/a	n/a	n/a	n/a
O14907	TAX1BP3	Tax1-binding protein 3 OS=Homo sapiens OX=9606 GN=TAX1BP3 PE=1 SV=2	14	1	2	1	124	13.7	8.48	0.087	-3.52	0.118539	190592	232619	55476.5					164435	34872.3	75847.2				440142	1.0609e+06	305155	32813.3	5424.69	23190.4	32009.5	441431	354396	461830	27067.3	39866.7	4722.93	Peak Found	High	Peak Found	n/a	n/a	n/a	n/a	Peak Found	Peak Found	Peak Found	n/a
P13928	ANXA8	Annexin A8 OS=Homo sapiens OX=9606 GN=ANXA8 PE=1 SV=3	5	1	1	1	327	36.9	5.78	0.575	-0.8	0.291596													134026	32556.5	40625.6	33780.2	23263.6	27128.8	18276.1	19072.6	30741.3	3532.5	6058.27	41834	2138.46	339752	n/a	n/a	n/a	n/a	n/a	n/a	n/a	n/a	n/a	n/a	n/a
Q9NNW7	TXNRD2	Thioredoxin reductase 2, mitochondrial OS=Homo sapiens OX=9606 GN=TXNRD2 PE=1 SV=3	2	1	7	1	524	56.5	7.5	22.657	4.5	0.192556			7881.16	2.26791e+06		1.17176e+06	128199	107555	14245.4	110259	1.77408e+06	408376	864720	19936.9	20254.6	43351.2	2.26791e+06	10080.6	1.36956e+06	334397	288734	144772	671363	5.76603e+06	3.44576e+06	2.19204e+06	n/a	n/a	Peak Found	High	n/a	High	Peak Found	Peak Found	Peak Found	Peak Found	High
Q8NFU4	FDCSP	Follicular dendritic cell secreted peptide OS=Homo sapiens OX=9606 GN=FDCSP PE=1 SV=1	11	1	2	1	85	9.7	9.32	0.143	-2.8	0.11356	319925	268273	218113	44415.1	79929.6	115348			43070.8	10161.3	79769.4	21048.6	18792.2	738816	1.22351e+06	1.19976e+06	44415.1	403138	134819	7386.25	4785.24	437716	61871.9	259263	177602	47637.6	Peak Found	High	Peak Found	Peak Found	Peak Found	Peak Found	n/a	n/a	Peak Found	Peak Found	Peak Found
Q99828	CIB1	Calcium and integrin-binding protein 1 OS=Homo sapiens OX=9606 GN=CIB1 PE=1 SV=4	9	1	1	1	191	21.7	4.78																														n/a	n/a	n/a	n/a	n/a	n/a	n/a	n/a	n/a	n/a	n/a
O60664	PLIN3	Perilipin-3 OS=Homo sapiens OX=9606 GN=PLIN3 PE=1 SV=3	4	1	1	1	434	47	5.44	1.035	0.05	0.957884													98950.8	18682.8	20208.8	42261.2	12226.7	20117.6	3977.53	9538.98	29320.5	27454.1	12277.4	20044	26301.2	250837	n/a	n/a	n/a	n/a	n/a	n/a	n/a	n/a	n/a	n/a	n/a
A0A0A0MRJ6	PCMT1	Protein-L-isoaspartate O-methyltransferase OS=Homo sapiens OX=9606 GN=PCMT1 PE=1 SV=1	6	1	1	1	285	30.3	7.52																														n/a	n/a	n/a	n/a	n/a	n/a	n/a	n/a	n/a	n/a	n/a
J3KTI2	MIEN1	Migration and invasion enhancer 1 OS=Homo sapiens OX=9606 GN=MIEN1 PE=1 SV=1	9	1	1	1	116	12.4	4.41	0.051	-4.3	0.251795	147856	139832	64657.7											341450	637731	355657	1467.82	27210.7	12487.3	17675.7	3495.73	2611.07	26543.9	23680.3	15047.5	31725.8	Peak Found	High	Peak Found	n/a	n/a	n/a	n/a	n/a	n/a	n/a	n/a
Q9NR99	MXRA5	Matrix-remodeling-associated protein 5 OS=Homo sapiens OX=9606 GN=MXRA5 PE=1 SV=3	0	1	7	1	2828	312	8.32	0.108	-3.22	0.244701	609526	1.27262e+06	722523	52729.3	26453.5		58388.8	94732.8	62229.7	145086	203492	109380	76220.9	1.4076e+06	5.80402e+06	3.97431e+06	52729.3	133423	5987.62	152303	254313	632421	883425	661379	922914	193218	High	High	High	Peak Found	Peak Found	n/a	Peak Found	High	Peak Found	Peak Found	High
P01721	IGLV6-57	Immunoglobulin lambda variable 6-57 OS=Homo sapiens OX=9606 GN=IGLV6-57 PE=1 SV=2	9	1	2	1	117	12.6	4.78	0.422	-1.25	0.236461	10760.5	15034.5	13599.5	622514		423473	9093.58	11252						24849.8	68567.7	74805.6	622514	26816.6	494957	23719.9	30206.3	4859.21	40365.1	22860.4	32751.5	33512.8	Peak Found	Peak Found	Peak Found	High	n/a	High	Peak Found	Peak Found	n/a	n/a	n/a
P32320	CDA	Cytidine deaminase OS=Homo sapiens OX=9606 GN=CDA PE=1 SV=2	12	1	1	1	146	16.2	6.92	0.858	-0.22	0.51979												14710.8	74154.9	42207.9	1918.64	36618.2	8399.44	8260.23	41658.1	27380.2	15040.6	3402.02	14536.1	9016.86	124125	187981	n/a	n/a	n/a	n/a	n/a	n/a	n/a	n/a	n/a	n/a	n/a
A2A274	ACO2	Aconitate hydratase, mitochondrial OS=Homo sapiens OX=9606 GN=ACO2 PE=1 SV=1	2	1	1	1	805	87.8	7.37																														n/a	n/a	n/a	n/a	n/a	n/a	n/a	n/a	n/a	n/a	n/a
O75955	FLOT1	Flotillin-1 OS=Homo sapiens OX=9606 GN=FLOT1 PE=1 SV=3	3	1	1	1	427	47.3	7.49	1.45	0.54	0.541864		26017		13849.2							24291.3	40384.8	130741	26516.6	118655	2202.37	13849.2	27785.6	2921.05	6845.49	16681.1	40982.1	15186	78950.4	340755	331425	n/a	Peak Found	n/a	Peak Found	n/a	n/a	n/a	n/a	n/a	n/a	Peak Found
Q9UI42	CPA4	Carboxypeptidase A4 OS=Homo sapiens OX=9606 GN=CPA4 PE=1 SV=2	2	1	3	1	421	47.3	6.7	1.414	0.5	0.864159	24479.9	72227.9	113129	58557.6	128497	161198	238494	129738	45464.8		49736.6	23277.1		56532.5	329409	622277	58557.6	648093	188409	622094	348284	462045	18139.8	161652	196405	34593	Peak Found	Peak Found	High	Peak Found	Peak Found	High	High	Peak Found	Peak Found	n/a	Peak Found
Q14847	LASP1	LIM and SH3 domain protein 1 OS=Homo sapiens OX=9606 GN=LASP1 PE=1 SV=2	5	1	3	1	261	29.7	7.05	1.677	0.75	0.831216		55710.6	68171.2	33899.1			26190.4	140930	25631.1	23081.1	47896.8	69522.8	221853	22227.6	254078	374983	33899.1	1640.32	38171.1	68315.7	378330	260481	140540	155672	586613	562391	n/a	Peak Found	Peak Found	Peak Found	n/a	n/a	Peak Found	High	Peak Found	Peak Found	High
O15231	ZNF185	Zinc finger protein 185 OS=Homo sapiens OX=9606 GN=ZNF185 PE=1 SV=3	4	1	1	1	689	73.5	7.01	0.723	-0.47	0.460539												20389.7	42812.9	39009.9	30717.5	1460.89	25242.6	42746.1	16036.1	11712.3	12187.9	20141.6	39346.3	9199.65	172042	108529	n/a	n/a	n/a	n/a	n/a	n/a	n/a	n/a	n/a	n/a	n/a
M0QXB5	ETHE1	Persulfide dioxygenase ETHE1, mitochondrial OS=Homo sapiens OX=9606 GN=ETHE1 PE=1 SV=1	5	1	1	1	260	28.4	6.52	0.877	-0.19	0.605813													62725	20974.4	12014.4	25621.6	30058.3	20332.1	4122.44	5463.4	40519.4	42686.3	3568.42	33258	5121.81	159006	n/a	n/a	n/a	n/a	n/a	n/a	n/a	n/a	n/a	n/a	n/a
A0A087X0X3	HNRNPM	Heterogeneous nuclear ribonucleoprotein M OS=Homo sapiens OX=9606 GN=HNRNPM PE=1 SV=1	3	1	1	1	730	77.5	8.78																														n/a	n/a	n/a	n/a	n/a	n/a	n/a	n/a	n/a	n/a	n/a
A0A494C0X7	ITGB2	Integrin beta OS=Homo sapiens OX=9606 GN=ITGB2 PE=1 SV=1	1	1	6	1	769	84.7	6.98	4.815	2.27	0.0499257						42857			5167.88		160665	150535	510287	27536.7	3930.32	33990.7	1595.04	11797.9	50091.5	23592.2	22529	52519.5	18046.2	522187	1.27017e+06	1.29356e+06	n/a	n/a	n/a	n/a	n/a	High	n/a	n/a	Peak Found	n/a	High
C9JV77	AHSG	Alpha-2-HS-glycoprotein OS=Homo sapiens OX=9606 GN=AHSG PE=1 SV=1	3	1	2	1	368	39.4	5.72	0.02	-5.62	0.0293198	177175	466316	213439											409157	2.12672e+06	1.17405e+06	28357.3	12073.3	31274.6	2137.41	28503	32207.1	3688.05	7168.42	14072.2	38640.3	Peak Found	High	Peak Found	n/a	n/a	n/a	n/a	n/a	n/a	n/a	n/a
J3QQ67	RPL18	60S ribosomal protein L18 (Fragment) OS=Homo sapiens OX=9606 GN=RPL18 PE=1 SV=1	7	1	1	1	190	21.8	11.72	1.179	0.24	0.554991				18500.9									87337.1	41063.9	2884.63	31362.4	18500.9	18662.7	33369.5	28407	4803.93	42604.1	30469.3	23970.6	6931.36	221397	n/a	n/a	n/a	Peak Found	n/a	n/a	n/a	n/a	n/a	n/a	n/a
P22090	RPS4Y1	40S ribosomal protein S4, Y isoform 1 OS=Homo sapiens OX=9606 GN=RPS4Y1 PE=1 SV=2	4	1	1	1	263	29.4	10.24																														n/a	n/a	n/a	n/a	n/a	n/a	n/a	n/a	n/a	n/a	n/a
B0QYD3	APOBEC3B	DNA dC->dU-editing enzyme APOBEC-3B OS=Homo sapiens OX=9606 GN=APOBEC3B PE=1 SV=1	2	1	3	1	490	57.2	6.81	0.032	-4.98	0.194962	425333	868412	559471		36615.8	47154.3	54151.5	229042		20889.4	12326.4			982239	3.96055e+06	3.07743e+06	16718.3	184678	55114.1	141250	614870	41598.8	127195	40062.7	31935.7	26261	Peak Found	Peak Found	Peak Found	n/a	Peak Found	Peak Found	Peak Found	High	n/a	Peak Found	Peak Found
E9PRY8	EEF1D	Elongation factor 1-delta OS=Homo sapiens OX=9606 GN=EEF1D PE=1 SV=1	2	1	1	1	697	76.5	7.05	12.757	3.67	0.000603189				70006.1	198611	85863.5	231328	294225	32984.4		89351.5	61310	194710	33860.9	38990	38393.6	70006.1	1.00172e+06	100358	603401	789854	335211	28240.7	290406	517316	493583	n/a	n/a	n/a	Peak Found	Peak Found	Peak Found	Peak Found	Peak Found	Peak Found	n/a	Peak Found
P17213	BPI	Bactericidal permeability-increasing protein OS=Homo sapiens OX=9606 GN=BPI PE=1 SV=4	3	1	1	1	487	53.9	9.38																														n/a	n/a	n/a	n/a	n/a	n/a	n/a	n/a	n/a	n/a	n/a
Q9NUQ9	CYRIB	CYFIP-related Rac1 interactor B OS=Homo sapiens OX=9606 GN=CYRIB PE=1 SV=1	4	1	1	1	324	36.7	6.06	1.586	0.67	0.563045							9235.15	18957.3				23610.7	69312.1	17195.4	10236.4	32205.8	32564.8	37326.4	1673.24	24089.2	50891.5	42146.2	7438.04	17842.2	199220	175704	n/a	n/a	n/a	n/a	n/a	n/a	Peak Found	Peak Found	n/a	n/a	n/a
P26641	EEF1G	Elongation factor 1-gamma OS=Homo sapiens OX=9606 GN=EEF1G PE=1 SV=3	3	1	1	1	437	50.1	6.67	1.252	0.32	0.343477													95341.9	39780.2	14241.6	3180.4	37539.3	19145.8	11173.4	36912.6	27263.5	28956.2	29182.6	28309	30041.1	241689	n/a	n/a	n/a	n/a	n/a	n/a	n/a	n/a	n/a	n/a	n/a
A0A087WYT3	PTGES3	Prostaglandin E synthase 3 OS=Homo sapiens OX=9606 GN=PTGES3 PE=1 SV=1	8	1	2	1	164	19.1	4.55	1.321	0.4	0.871677	238172					33189.8		16617.2	14131.3	17612.6	10225.8	43385.1	133577	550021	40011.7	28522.4	19247	40786.1	38792.4	7235.61	44609.4	143612	107242	33235.4	366071	338613	High	n/a	n/a	n/a	n/a	Peak Found	n/a	Peak Found	Peak Found	Peak Found	Peak Found
O15127	SCAMP2	Secretory carrier-associated membrane protein 2 OS=Homo sapiens OX=9606 GN=SCAMP2 PE=1 SV=2	3	1	1	1	329	36.6	6.1	0.311	-1.69	0.262682		12315.5										19595.9	58858	27984.5	56167.2	14745.1	27741.8	29289.4	2991.56	8539.98	2687.87	21036.7	1778.23	8663.13	165345	149203	n/a	Peak Found	n/a	n/a	n/a	n/a	n/a	n/a	n/a	n/a	n/a
P28062	PSMB8	Proteasome subunit beta type-8 OS=Homo sapiens OX=9606 GN=PSMB8 PE=1 SV=3	5	1	1	1	276	30.3	7.43	2.438	1.29	0.0600379												26690.9	104569	8186.86	30016.2	28504.4	3710.03	39708.9	38035.2	37245.4	30601.6	34017	31149.8	26019.2	225209	265079	n/a	n/a	n/a	n/a	n/a	n/a	n/a	n/a	n/a	n/a	n/a
G8JLB6	HNRNPH1	Heterogeneous nuclear ribonucleoprotein H OS=Homo sapiens OX=9606 GN=HNRNPH1 PE=1 SV=1	4	1	3	1	472	51.2	6.8	0.024	-5.38	0.136442	156494	468798	257761						48218.4	57259.1		6949.36		361398	2.13804e+06	1.41784e+06	13078.3	25953.1	11355.5	12641.6	10794	490029	348648	17167	58636.6	8770.16	Peak Found	High	High	n/a	n/a	n/a	n/a	n/a	Peak Found	Peak Found	n/a
Q8WXI7	MUC16	Mucin-16 OS=Homo sapiens OX=9606 GN=MUC16 PE=1 SV=3	1	1	3	1	14507	1518.2	5.26	13.305	3.73	0.00875754				42820.2	107116	336554	148167	239908	7009.54	41181.1	31119.9			10566.8	33612.4	4785.94	42820.2	540257	393366	386483	644039	71235.8	250750	101145	42649.5	37129.3	n/a	n/a	n/a	Peak Found	Peak Found	High	Peak Found	High	Peak Found	Peak Found	Peak Found
P29218	IMPA1	Inositol monophosphatase 1 OS=Homo sapiens OX=9606 GN=IMPA1 PE=1 SV=1	4	1	2	1	277	30.2	5.26	1.383	0.47	0.979639	19304.8	70047.3	46860.1	18007.6	33713.6		56840.1	176738	16517.8			14827.2	97260.3	44581.3	319464	257759	18007.6	170040	14995.8	148263	474458	167865	12851.1	40131.4	125107	246552	Peak Found	Peak Found	Peak Found	Peak Found	Peak Found	n/a	Peak Found	High	Peak Found	n/a	n/a
[truncated: 4 more columns]

## Sheet: S1-2_M_Subgroup vs. Control
Supplementary Table S1-2. Identified proteins in male (Subgroup vs. Control)
Identified proteins										Ratio			Log2 Ratio			P-Value			Abundance (Control)				Abundance (Mucinous)				Abundance (Membranous)					Normalized Abundance (Control)				Normalized Abundance (Mucinous)				Normalized Abundance (Membranous)					Found in Sample (Control)				Found in Sample (Mucinous)
Accession	Gene symbol	Description	Coverage [%]	# Peptides	# PSMs	# Unique Peptides	# AAs	MW [kDa]	calc. pI	Abundance Ratio: (Membranous) / (Mucinous)	Abundance Ratio: (Membranous) / (Control)	Abundance Ratio: (Mucinous) / (Control)	Abundance Ratio: (Membranous) / (Mucinous)	Abundance Ratio: (Membranous) / (Control)	Abundance Ratio: (Mucinous) / (Control)	Abundance Ratio P-Value: (Membranous) / (Mucinous)	Abundance Ratio P-Value: (Membranous) / (Control)	Abundance Ratio P-Value: (Mucinous) / (Control)	2-A-1	2-A-3	2-A-7	2-A-11	1-B-15	1-B-19	1-B-20	1-B-25	1-A-20	1-A-24	1-A-33	1-A-34	1-A-35	2-A-1	2-A-3	2-A-7	2-A-11	1-B-15	1-B-19	1-B-20	1-B-25	1-A-20	1-A-24	1-A-33	1-A-34	1-A-35	2-A-1	2-A-3	2-A-7	2-A-11	1-B-15
P02788	LTF	Lactotransferrin OS=Homo sapiens OX=9606 GN=LTF PE=1 SV=6	82	136	3534	135	710	78.1	8.12	1.292	2.275	1.761	0.37	1.19	0.82	0.999981	0.829548	0.842154	2.92767e+08	5.60055e+07	3.42127e+07	2.28096e+09	1.04768e+08	2.62303e+08	8.1163e+07	4.93468e+08	2.92972e+09	4.34753e+08	1.15993e+07	1.59538e+08	2.26179e+08	6.86926e+08	2.59642e+08	1.91069e+08	2.28167e+09	5.3702e+08	7.1769e+08	7.70925e+08	1.32684e+09	3.44992e+09	1.15054e+09	1.11124e+08	9.60926e+08	7.22571e+08	High	High	High	High	High
P04264	KRT1	Keratin, type II cytoskeletal 1 OS=Homo sapiens OX=9606 GN=KRT1 PE=1 SV=6	78	83	4081	66	644	66	8.12	0.624	0.825	1.323	-0.68	-0.28	0.4	0.7972	0.809007	0.474028	1.51536e+08	3.15613e+08	2.48828e+08	1.71699e+09	1.04699e+09	1.07424e+09	9.46895e+07	4.45256e+08	4.57102e+08	1.49044e+09	2.361e+08	1.93597e+08	3.66237e+08	3.55817e+08	1.45594e+09	1.37898e+09	1.71741e+09	5.35468e+09	2.93618e+09	8.98958e+08	1.19699e+09	5.38885e+08	3.94192e+09	2.23537e+09	1.16546e+09	1.16936e+09	High	High	High	High	High
P02768	ALB	Albumin OS=Homo sapiens OX=9606 GN=ALB PE=1 SV=2	76	79	2322	79	609	69.3	6.28	0.523	0.429	0.822	-0.94	-1.22	-0.28	0.467442	0.42701	0.99707	1.86615e+08	2.89956e+08	1.84147e+08	1.93634e+08	7.69296e+07	3.87988e+08	3.28522e+07	2.84797e+08	4.33805e+08	2.64896e+08	1.20904e+07	4.06336e+07	8.98098e+07	4.37862e+08	1.33717e+09	1.02054e+09	1.94205e+08	3.9403e+08	1.0607e+09	3.12369e+08	7.65694e+08	5.11354e+08	7.00946e+08	1.15119e+08	2.45175e+08	2.87071e+08	High	High	High	High	High
P61626	LYZ	Lysozyme C OS=Homo sapiens OX=9606 GN=LYZ PE=1 SV=1	84	60	2573	34	148	16.5	9.16	2.128	0.816	0.383	1.09	-0.29	-1.38	0.288893	0.530678	0.0658801	4.23245e+09	5.1534e+08	5.99987e+08	5.80774e+09	1.22581e+08	5.50543e+08	1.98589e+08	9.20747e+08	3.90504e+09	3.41724e+08	3.05302e+08	7.57716e+08	1.12292e+09	9.91468e+09	2.37647e+09	3.32363e+09	5.80799e+09	6.27415e+08	1.50504e+09	1.88451e+09	2.47478e+09	4.59834e+09	9.04237e+08	2.89039e+09	4.56008e+09	3.58349e+09	High	High	High	High	High
P13645	KRT10	Keratin, type I cytoskeletal 10 OS=Homo sapiens OX=9606 GN=KRT10 PE=1 SV=6	69	60	2532	1	584	58.8	5.21	2.172	1.166	0.537	1.12	0.22	-0.9	0.94946	0.999904	0.950493	32400.4							1.43478e+06	50756.5					75898.2	21830.6	36713.7	35126.5	27995.9	13283.8	6062.7	3.85571e+06	59763.8	41879.9	30608.1	26850	42689.8	Peak Found	n/a	n/a	n/a	n/a
A0A1B0GVI3	KRT10	Keratin, type I cytoskeletal 10 OS=Homo sapiens OX=9606 GN=KRT10 PE=1 SV=2	68	61	2534	2	624	63.3	5.26	0.618	0.558	0.903	-0.69	-0.84	-0.15	0.80498	0.975361	0.709123	3.31721e+07	3.32205e+08	2.7659e+08	1.14889e+09	5.88667e+08	5.02894e+08	5.28512e+07	3.88305e+08	2.52564e+08	9.30179e+08	1.16807e+08	8.23234e+07	2.31892e+08	7.82773e+07	1.53202e+09	1.53242e+09	1.14941e+09	3.01081e+09	1.37475e+09	5.01861e+08	1.04388e+09	2.97926e+08	2.46026e+09	1.10612e+09	4.95795e+08	7.40449e+08	n/a	Peak Found	n/a	n/a	Peak Found
P35527	KRT9	Keratin, type I cytoskeletal 9 OS=Homo sapiens OX=9606 GN=KRT9 PE=1 SV=3	72	47	1923	47	623	62	5.24	0.609	2.352	3.864	-0.72	1.23	1.95	0.978783	0.214933	0.187082	1.22422e+07	1.98454e+07	4.61882e+07	5.04047e+08	3.45028e+08	3.63683e+08	3.72355e+07	5.15307e+07	1.75087e+08	4.75814e+08	7.81992e+07	5.99457e+07	1.06997e+08	2.91854e+07	9.1921e+07	2.56112e+08	5.04323e+08	1.76471e+09	9.94093e+08	3.53602e+08	1.38885e+08	2.06375e+08	1.25846e+09	7.4036e+08	3.60869e+08	3.41661e+08	High	High	High	High	High
P31025	LCN1	Lipocalin-1 OS=Homo sapiens OX=9606 GN=LCN1 PE=1 SV=1	86	43	3676	43	176	19.2	5.58	1.527	1.427	0.935	0.61	0.51	-0.1	0.901234	0.995324	0.943166	1.50924e+09	1.29386e+09	8.81339e+08	2.71438e+09	2.41953e+08	1.19769e+09	8.93132e+08	1.71442e+09	2.77812e+09	6.16379e+08	6.26238e+08	1.05274e+09	2.16362e+09	3.5356e+09	5.96593e+09	4.88208e+09	2.7146e+09	1.23765e+09	3.27341e+09	8.47325e+09	4.60742e+09	3.27129e+09	1.6303e+09	5.92842e+09	6.33554e+09	6.90448e+09	High	High	High	High	High
P01833	PIGR	Polymeric immunoglobulin receptor OS=Homo sapiens OX=9606 GN=PIGR PE=1 SV=4	50	50	1039	50	764	83.2	5.74	1.35	5.073	3.758	0.43	2.34	1.91	0.937953	0.0122704	0.0281847	1.33361e+07	1.49805e+07	1.16012e+07	2.5487e+08	5.2141e+07	1.78649e+08	1.87852e+07	8.87092e+07	4.08299e+08	1.40095e+08	2.0305e+07	4.15317e+07	1.06734e+08	3.17633e+07	6.96541e+07	6.47783e+07	2.55237e+08	2.67125e+08	4.88518e+08	1.78506e+08	2.38549e+08	4.80926e+08	3.70804e+08	1.92901e+08	2.50205e+08	3.4077e+08	High	High	High	High	High
P04259	KRT6B	Keratin, type II cytoskeletal 6B OS=Homo sapiens OX=9606 GN=KRT6B PE=1 SV=5	62	51	1090	6	564	60	8	0.575	3.251	5.656	-0.8	1.7	2.5	0.52623	0.999832	0.5495	213249	230902	7.45492e+06	623236	1.06335e+06	4.86472e+06	436106	1.10982e+06	301056	1.80288e+06	286384	411716	868449	589466	1.10716e+06	4.13103e+07	652542	5.51136e+06	1.33222e+07	4.1929e+06	3.01607e+06	412545	4.77022e+06	2.76361e+06	2.53137e+06	2.82448e+06	Peak Found	Peak Found	High	Peak Found	High
P01024	C3	Complement C3 OS=Homo sapiens OX=9606 GN=C3 PE=1 SV=2	35	45	270	45	1663	187	6.4	0.47	2.46	5.232	-1.09	1.3	2.39	0.920444	0.170189	0.112476	1511486	1.00744e+06	376274	1.22193e+07	6.4126e+06	7.87239e+06	1.02451e+06	1.02013e+07	2.50498e+07	3.70612e+07	377283	1.45631e+06	3.53678e+06	4.20116e+06	5.25089e+06	2.82077e+06	1.24739e+07	3.30526e+07	2.17621e+07	1.01262e+07	2.77434e+07	2.95902e+07	9.80878e+07	4.43098e+06	9.15217e+06	1.15521e+07	Peak Found	High	Peak Found	High	High
P01876	IGHA1	Immunoglobulin heavy constant alpha 1 OS=Homo sapiens OX=9606 GN=IGHA1 PE=1 SV=2	75	38	954	18	353	37.6	6.51	0.745	3.591	4.821	-0.42	1.84	2.27	0.940352	0.662595	0.504167	9.9436e+06	2.07066e+07	7.83336e+06	5.20735e+08	8.45435e+07	2.96972e+08	8.11464e+06	8.40404e+07	9.20184e+08	3.96774e+08	1.57666e+06	1.33315e+07	7.29904e+07	2.3677e+07	9.59058e+07	4.39441e+07	5.20885e+08	4.32565e+08	8.11688e+08	7.74605e+07	2.26419e+08	1.08356e+09	1.04962e+09	1.56072e+07	8.0709e+07	2.33126e+08	High	High	High	High	High
P02533	KRT14	Keratin, type I cytoskeletal 14 OS=Homo sapiens OX=9606 GN=KRT14 PE=1 SV=4	65	38	1000	15	472	51.5	5.16	0.399	1.475	3.701	-1.33	0.56	1.89	0.366751	0.809865	0.177278	8.30738e+06	9.42132e+06	3.12926e+07	4.27159e+07	6.15542e+07	8.56375e+07	7.34181e+06	4.09426e+07	1.94474e+07	7.40654e+07	1.32896e+07	1.05872e+07	1.54347e+07	1.9947e+07	4.37409e+07	1.73754e+08	4.30808e+07	3.14997e+08	2.34289e+08	7.00247e+07	1.10146e+08	2.31889e+07	1.9612e+08	1.2606e+08	6.40185e+07	4.95158e+07	High	High	High	High	High
P25311	AZGP1	Zinc-alpha-2-glycoprotein OS=Homo sapiens OX=9606 GN=AZGP1 PE=1 SV=2	63	30	860	30	298	34.2	6.05	1.979	0.899	0.454	0.98	-0.15	-1.14	0.470289	0.473915	0.101485	2.23084e+08	8.48218e+07	5.03028e+07	1.62268e+08	1.4154e+07	5.8658e+07	1.47477e+07	8.04015e+07	2.65759e+08	4.97422e+07	1.08629e+07	4.92976e+07	9.30967e+07	5.22715e+08	3.91236e+08	2.78774e+08	1.62438e+08	7.26996e+07	1.60514e+08	1.40074e+08	2.16305e+08	3.13025e+08	1.3174e+08	1.03161e+08	2.96775e+08	2.97276e+08	High	High	High	High	High
A0A0G2JMB2	IGHA2	Immunoglobulin heavy constant alpha 2 (Fragment) OS=Homo sapiens OX=9606 GN=IGHA2 PE=1 SV=1	69	31	826	2	340	36.5	6.1	0.417	1.286	3.081	-1.26	0.36	1.62	0.707638	0.990974	0.80015	1.53433e+06	2.15374e+06	1.51082e+06	4.56049e+07	9.94519e+06	3.54599e+07	325317	5.93791e+06	8.7836e+07	9.09864e+06	50925.3	704035	3.73281e+06	3.73014e+06	1.00637e+07	8.57698e+06	4.56349e+07	5.08741e+07	9.69826e+07	3.19716e+06	1.61103e+07	1.03424e+08	2.41244e+07	634411	4.35878e+06	1.19495e+07	Peak Found	High	High	High	High
P60709	ACTB	Actin, cytoplasmic 1 OS=Homo sapiens OX=9606 GN=ACTB PE=1 SV=1	60	32	616	13	375	41.7	5.48	0.243	1.338	5.509	-2.04	0.42	2.46	0.0660574	0.515706	0.0140736	1.15955e+07	2.61476e+07	8.68379e+06	7.71472e+07	1.81041e+07	8.39712e+07	5.23222e+07	2.16863e+08	5.4465e+07	4.66808e+07	8.04019e+06	1.35683e+07	4.99847e+07	2.74913e+07	1.20883e+08	4.85118e+07	7.75042e+07	9.28631e+07	2.29788e+08	4.96608e+08	5.8285e+08	6.44364e+07	1.2367e+08	7.64408e+07	8.20222e+07	1.59833e+08	High	High	High	High	High
P15924	DSP	Desmoplakin OS=Homo sapiens OX=9606 GN=DSP PE=1 SV=3	17	44	170	44	2871	331.6	6.81	0.282	0.766	2.717	-1.83	-0.38	1.44	0.291028	0.919121	0.511256	2.40423e+06	2.94101e+06	6.653e+06	7.33442e+06	7.40349e+06	7.7358e+06	856384	1.62985e+07	3.27464e+06	9.62924e+06	1.9454e+06	1.26596e+06	2.23126e+06	6.41744e+06	1.42316e+07	3.74026e+07	7.87279e+06	3.83608e+07	2.15554e+07	8.48341e+06	4.40107e+07	4.28098e+06	2.58879e+07	1.89287e+07	8.10778e+06	7.48716e+06	Peak Found	High	High	High	High
P01877	IGHA2	Immunoglobulin heavy constant alpha 2 OS=Homo sapiens OX=9606 GN=IGHA2 PE=1 SV=4	65	28	590	4	340	36.6	6.27	1.284	1.424	1.109	0.36	0.51	0.15	0.437575	0.508666	0.991458	101343	404732		1.24366e+07	60958.2	57993.9	257031	613263	6.69045e+07	1.36739e+07	107371	89737.9	246950	292714	1.96218e+06	141715	1.24366e+07	406462	294266	2.47366e+06	1.73928e+06	7.87774e+07	3.6162e+07	1.07957e+06	613649	859877	Peak Found	High	n/a	High	Peak Found
P02787	TF	Serotransferrin OS=Homo sapiens OX=9606 GN=TF PE=1 SV=3	44	30	469	29	698	77	7.12	0.497	0.235	0.473	-1.01	-2.09	-1.08	0.578853	0.283101	0.842611	1.45199e+07	1.75861e+07	1.46613e+07	4.86755e+06	3.06175e+06	1.01239e+07	2.32523e+06	1.19514e+07	1.03253e+07	7.69471e+06	627671	4.05043e+06	3.69721e+06	3.41009e+07	8.11174e+07	8.12913e+07	5.107e+06	1.58357e+07	2.78013e+07	2.22978e+07	3.22886e+07	1.23687e+07	2.05407e+07	6.21148e+06	2.45793e+07	1.20034e+07	High	High	High	High	High
P98160	HSPG2	Basement membrane-specific heparan sulfate proteoglycan core protein OS=Homo sapiens OX=9606 GN=HSPG2 PE=1 SV=4	11	36	88	36	4391	468.5	6.51	0.824	2.244	2.722	-0.28	1.17	1.44	0.958169	0.750482	0.617192	224892	133363	148500	8.13116e+06	1.22987e+06	772004	306879	1.04719e+06	1.64861e+07	1.72454e+06	20401.5	99240.1	809298	1.17443e+06	1.14709e+06	1.41807e+06	8.32971e+06	6.76894e+06	2.52149e+06	3.55253e+06	3.47329e+06	1.9439e+07	4.96147e+06	1.05409e+06	1.1185e+06	2.89568e+06	Peak Found	Peak Found	Peak Found	High	Peak Found
P14618	PKM	Pyruvate kinase PKM OS=Homo sapiens OX=9606 GN=PKM PE=1 SV=4	39	25	125	25	531	57.9	7.84	0.22	2.119	9.644	-2.19	1.08	3.27	0.0237452	0.425509	0.00425959	1.25543e+06	2.66115e+06	981516	3.15326e+06	2.08978e+06	1.36198e+07	5.24635e+06	1.8162e+07	4.74903e+06	5.11152e+06	548655	1.51984e+06	4.13417e+06	3.27153e+06	1.25613e+07	5.70119e+06	3.45046e+06	1.0944e+07	3.74509e+07	4.98517e+07	4.88519e+07	5.88909e+06	1.37573e+07	5.52693e+06	9.39779e+06	1.34754e+07	High	High	High	High	High
P01834	IGKC	Immunoglobulin kappa constant OS=Homo sapiens OX=9606 GN=IGKC PE=1 SV=2	86	18	550	18	107	11.8	6.52	0.956	2.405	2.514	-0.06	1.27	1.33	0.850274	0.560754	0.322676	1.06289e+07	1.6471e+07	7.5268e+06	9.67175e+07	2.47195e+07	7.51767e+07	7.78718e+06	5.92469e+07	2.42251e+08	9.47922e+07	1.76332e+06	8.54189e+06	4.25236e+07	2.52259e+07	7.61297e+07	4.19005e+07	9.67854e+07	1.26532e+08	2.05547e+08	7.40757e+07	1.59372e+08	2.85332e+08	2.50728e+08	1.69024e+07	5.16204e+07	1.35827e+08	High	High	High	High	High
A0A0B4J259	LYZ	1,4-beta-N-acetylmuramidase C OS=Homo sapiens OX=9606 GN=LYZ PE=1 SV=1	61	27	1649	1	137	15.3	8.69	1.267	0.454	0.358	0.34	-1.14	-1.48	0.928443	0.55505	0.396287	2.29598e+06		25131.7											5.37836e+06	28829	139208	3402.19	40550.1	32757.8	2917.08	15738.4	18639.3	29618.2	28757.9	42373.7	13893.3	High	n/a	Peak Found	n/a	n/a
A0A590UJZ9	DMBT1	Deleted in malignant brain tumors 1 protein OS=Homo sapiens OX=9606 GN=DMBT1 PE=1 SV=1	27	21	240	21	1527	166.5	5.43	1.577	1.718	1.09	0.66	0.78	0.12	0.640536	0.573814	0.99365	4.09071e+06	7.16596e+06	2.81047e+06	5.47863e+07	3.7582e+06	1.12933e+07	2.34851e+06	1.02528e+07	1.68684e+08	3.64836e+07	978012	3.23346e+06	1.23277e+07	1.00358e+07	3.3271e+07	1.58805e+07	5.48658e+07	1.9537e+07	3.10016e+07	2.25757e+07	2.77954e+07	1.9866e+08	9.6547e+07	9.57941e+06	1.95821e+07	3.95015e+07	High	High	High	High	High
P06396	GSN	Gelsolin OS=Homo sapiens OX=9606 GN=GSN PE=1 SV=1	36	25	107	25	782	85.6	6.28	0.238	0.947	3.973	-2.07	-0.08	1.99	0.11825	0.522443	0.577169	2.86707e+06	2.72478e+06	1.21249e+06	6.86404e+07	1.35674e+06	1.19182e+07	4.65952e+06	1.78042e+07	7.59238e+06	4.48046e+06	332600	1.00034e+06	3.62335e+06	7.00406e+06	1.29216e+07	7.12407e+06	6.89047e+07	7.15848e+06	3.27262e+07	4.43894e+07	4.79266e+07	9.0831e+06	1.20085e+07	3.50207e+06	6.27428e+06	1.17377e+07	High	High	High	High	High
P68032	ACTC1	Actin, alpha cardiac muscle 1 OS=Homo sapiens OX=9606 GN=ACTC1 PE=1 SV=1	43	22	391	3	377	42	5.39	0.573	1.908	3.327	-0.8	0.93	1.73	0.630105	0.8226	0.349389	96051.1	800908		682387	137465	996535	77909.1	933699	678113	501817	135798	56590.8	118420	263993	3.71135e+06	89663.6	685581	747065	2.74521e+06	787020	2.5459e+06	811536	1.34561e+06	1.32254e+06	397537	408650	Peak Found	High	n/a	High	Peak Found
P06733	ENO1	Alpha-enolase OS=Homo sapiens OX=9606 GN=ENO1 PE=1 SV=2	53	22	173	22	434	47.1	7.39	0.323	0.871	2.7	-1.63	-0.2	1.43	0.0880939	0.932198	0.180808	7.43698e+06	6.37567e+06	1.41262e+06	1.67023e+07	2.52803e+06	1.7928e+07	4.65706e+06	2.20409e+07	5.39277e+06	8.13536e+06	1.19162e+06	3.92787e+06	4.64748e+06	1.76526e+07	2.96223e+07	8.0858e+06	1.69222e+07	1.31121e+07	4.91607e+07	4.42879e+07	5.9299e+07	6.56624e+06	2.16668e+07	1.13973e+07	2.38921e+07	1.50528e+07	High	High	High	High	High
P01036	CST4	Cystatin-S OS=Homo sapiens OX=9606 GN=CST4 PE=1 SV=3	74	15	618	8	141	16.2	5.02	1.257	0.507	0.403	0.33	-0.98	-1.31	0.872806	0.379968	0.219603	4.76205e+07	7.90728e+07	1.01409e+08	2.8419e+08	5.4217e+06	3.78885e+07	2.02262e+07	6.04838e+07	1.38483e+08	1.00805e+07	3.18595e+07	3.0492e+07	4.66494e+07	1.11648e+08	3.64694e+08	5.61768e+08	2.84262e+08	2.78362e+07	1.03606e+08	1.91942e+08	1.62567e+08	1.63089e+08	2.67758e+07	3.01649e+08	1.83546e+08	1.489e+08	High	High	High	High	Peak Found
P12273	PIP	Prolactin-inducible protein OS=Homo sapiens OX=9606 GN=PIP PE=1 SV=1	66	16	621	16	146	16.6	8.05	1.342	0.589	0.439	0.42	-0.76	-1.19	0.766334	0.619881	0.300273	1.79992e+08	6.67773e+07	5.89368e+07	9.17829e+07	9.43534e+06	5.40631e+07	1.3813e+07	8.35848e+07	1.58575e+08	4.08527e+07	7.53791e+06	6.10957e+07	7.0536e+07	4.2176e+08	3.08056e+08	3.2664e+08	9.18677e+07	4.83602e+07	1.47769e+08	1.31137e+08	2.24698e+08	1.86744e+08	1.08087e+08	7.14244e+07	3.67722e+08	2.25156e+08	High	High	High	High	High
P04792	HSPB1	Heat shock protein beta-1 OS=Homo sapiens OX=9606 GN=HSPB1 PE=1 SV=2	79	16	242	16	205	22.8	6.4	0.456	0.805	1.763	-1.13	-0.31	0.82	0.435382	0.986077	0.554998	2.44652e+07	1.31669e+07	4.28992e+06	5.74614e+06	4.02029e+06	2.77961e+07	5.93527e+06	2.80736e+07	4.73942e+06	1.12352e+07	2.63176e+06	6.80883e+06	1.45516e+07	5.74159e+07	6.0791e+07	2.38522e+07	5.86985e+06	2.06874e+07	7.59981e+07	5.64027e+07	7.54811e+07	5.72331e+06	2.97742e+07	2.49693e+07	4.10299e+07	4.6504e+07	High	High	High	High	High
P08670	VIM	Vimentin OS=Homo sapiens OX=9606 GN=VIM PE=1 SV=4	46	22	91	20	466	53.6	5.12	0.236	0.522	2.215	-2.08	-0.94	1.15	0.556425	0.955873	0.748006	1.08474e+06	1.13845e+06	720650	2.30822e+06	259831	285496	4.24043e+06	1.40693e+07	937897	585678	260314	215369	5.01829e+06	2.83252e+06	5.52937e+06	4.32693e+06	2.64777e+06	1.5899e+06	1.04181e+06	4.02283e+07	3.78087e+07	1.46567e+06	1.82827e+06	2.74865e+06	1.62651e+06	1.61944e+07	High	High	Peak Found	Peak Found	Peak Found
P04083	ANXA1	Annexin A1 OS=Homo sapiens OX=9606 GN=ANXA1 PE=1 SV=2	46	15	115	15	346	38.7	7.02	0.186	0.677	3.632	-2.42	-0.56	1.86	0.0186495	0.799363	0.0672788	3.35693e+06	3.2698e+06	1.26274e+06	2.1957e+06	1.44329e+06	1.01943e+07	2.79318e+06	1.37274e+07	2.52488e+06	1.85482e+06	357558	1.08733e+06	2.85638e+06	7.9478e+06	1.52158e+07	7.09228e+06	2.38343e+06	7.50514e+06	2.7976e+07	2.65796e+07	3.68899e+07	3.16787e+06	5.08383e+06	3.54577e+06	6.58747e+06	9.20949e+06	High	High	High	High	High
P21980	TGM2	Protein-glutamine gamma-glutamyltransferase 2 OS=Homo sapiens OX=9606 GN=TGM2 PE=1 SV=2	31	18	73	18	687	77.3	5.22	0.222	0.405	1.822	-2.17	-1.3	0.87	0.0664102	0.0970706	0.972819	2.38188e+06	2.80513e+06	1.22094e+06	8.55943e+06	269041	8.0766e+06	1.6844e+06	4.62445e+06	2.28019e+06	1.13756e+06	113128	533052	904027	5.71461e+06	1.31153e+07	6.97324e+06	8.66744e+06	1.60912e+06	2.21089e+07	1.60841e+07	1.24706e+07	2.84668e+06	3.21792e+06	1.3852e+06	3.40425e+06	3.14757e+06	High	High	High	High	High
P68363	TUBA1B	Tubulin alpha-1B chain OS=Homo sapiens OX=9606 GN=TUBA1B PE=1 SV=1	34	15	62	6	451	50.1	5.06	1.199	4.186	3.491	0.26	2.07	1.8	0.811842	0.065739	0.0310765	757468	931871	526367	2.01341e+06	790313	3.23966e+06	933358	9.13015e+06	3.55146e+06	1.32972e+06	1.12386e+06	1.84637e+06	3.86019e+06	1.99676e+06	4.49499e+06	3.06806e+06	2.14307e+06	4.25227e+06	8.95849e+06	8.94463e+06	2.45742e+07	4.37812e+06	3.63651e+06	1.07346e+07	1.12504e+07	1.24834e+07	n/a	High	High	Peak Found	Peak Found
Q7Z794	KRT77	Keratin, type II cytoskeletal 1b OS=Homo sapiens OX=9606 GN=KRT77 PE=1 SV=3	29	20	561	13	578	61.9	5.99	2.021	0.422	0.209	1.02	-1.25	-2.26	0.655812	0.665564	0.259146	621810	2.78192e+06	1.38205e+06	1.93506e+07	1.85424e+06	1.09936e+06	135104	191267	1.1563e+06	3.94801e+06	692233	473297	1.30619e+06	1.57798e+06	1.28793e+07	7.77601e+06	1.94043e+07	9.55589e+06	3.07709e+06	1.41591e+06	648166	1.4297e+06	1.04739e+07	6.57955e+06	2.9296e+06	4.21884e+06	Peak Found	High	High	High	High
A0A0G2JIW1	HSPA1B	Heat shock 70 kDa protein 1B OS=Homo sapiens OX=9606 GN=HSPA1B PE=1 SV=1	32	17	97	13	642	70.1	5.66	0.224	0.878	3.913	-2.16	-0.19	1.97	0.0073703	0.759655	0.030788	2.2762e+06	1.96722e+06	1.09746e+06	4.76361e+06	1.08784e+06	8.1572e+06	2.55203e+06	8.57423e+06	3.05217e+06	2.41137e+06	394741	833436	2.05606e+06	5.46284e+06	9.22435e+06	6.19025e+06	4.87467e+06	5.71354e+06	2.24341e+07	2.42246e+07	2.30779e+07	3.73657e+06	6.49028e+06	3.89233e+06	5.10789e+06	6.70262e+06	High	High	Peak Found	High	High
P14923	JUP	Junction plakoglobin OS=Homo sapiens OX=9606 GN=JUP PE=1 SV=3	28	16	80	16	745	81.7	6.14	0.438	1.221	2.79	-1.19	0.29	1.48	0.581842	0.9997	0.625666	259301	1.49627e+06	4.52876e+06	1.71562e+06	2.22017e+06	3.17794e+06	361069	5.72186e+06	568317	4.85729e+06	952352	718274	641350	809001	6.97584e+06	2.52213e+07	1.84921e+06	1.14158e+07	8.79292e+06	3.54323e+06	1.53895e+07	847492	1.28952e+07	9.17141e+06	4.38549e+06	2.20688e+06	Peak Found	High	High	High	High
P60174	TPI1	Triosephosphate isomerase OS=Homo sapiens OX=9606 GN=TPI1 PE=1 SV=4	57	11	153	11	249	26.7	6.9	1.04	0.481	0.462	0.06	-1.06	-1.11	0.855387	0.29016	0.588452	1.66202e+07	9.69548e+06	2.13132e+06	7.04616e+06	1.33196e+06	1.01667e+07	710884	5.31895e+06	2.76342e+06	3.55869e+06	1.08718e+06	2.64976e+06	3.56106e+06	3.89331e+07	4.4704e+07	1.18056e+07	7.07557e+06	6.84444e+06	2.77857e+07	6.81652e+06	1.43369e+07	3.34067e+06	9.46953e+06	1.03039e+07	1.5946e+07	1.14001e+07	High	High	High	High	High
P10909	CLU	Clusterin OS=Homo sapiens OX=9606 GN=CLU PE=1 SV=1	28	11	135	11	449	52.5	6.27	1.358	1.849	1.361	0.44	0.89	0.45	0.980786	0.254529	0.363617	1.79549e+06	2.69171e+06	1.88701e+06	1.19915e+07	2.7213e+06	8.76358e+06	1.3524e+06	6.19358e+06	2.71869e+07	1.2128e+07	495903	3.44123e+06	5.21416e+06	4.28829e+06	1.25229e+07	1.05252e+07	1.19915e+07	1.39941e+07	2.39508e+07	1.28986e+07	1.67138e+07	3.2036e+07	3.20736e+07	4.80156e+06	2.07721e+07	1.67152e+07	High	High	High	High	High
P01037	CST1	Cystatin-SN OS=Homo sapiens OX=9606 GN=CST1 PE=1 SV=3	63	10	323	5	141	16.4	7.21	0.634	0.2	0.316	-0.66	-2.32	-1.66	0.996616	0.479325	0.472385	331534	5.53234e+06	3.09153e+06	1.1122e+07	66841.2	1.14235e+06	687852	2.25335e+06	6.78653e+06	266984	709575	453148	525862	820990	2.55423e+07	1.71866e+07	1.11407e+07	411768	3.14637e+06	6.53683e+06	6.05841e+06	7.99365e+06	719351	6.74478e+06	2.76885e+06	1.7861e+06	Peak Found	High	High	High	Peak Found
Q5T749	KPRP	Keratinocyte proline-rich protein OS=Homo sapiens OX=9606 GN=KPRP PE=1 SV=1	46	16	103	16	579	64.1	8.27	0.695	0.376	0.541	-0.53	-1.41	-0.89	0.986452	0.634454	0.749994	886875	8.26194e+06	1.68025e+06	5.46353e+06	4.00999e+06	4.54846e+06	110782	333327	895346	5.09817e+06	775281	423645	834716	2.3239e+06	3.81585e+07	9.46318e+06	5.49453e+06	2.05306e+07	1.24542e+07	1.22362e+06	1.20691e+06	1.19866e+06	1.36445e+07	7.43653e+06	2.66974e+06	2.71143e+06	Peak Found	High	Peak Found	High	High
P30740	SERPINB1	Leukocyte elastase inhibitor OS=Homo sapiens OX=9606 GN=SERPINB1 PE=1 SV=1	36	16	55	15	379	42.7	6.28	0.14	1.064	7.579	-2.83	0.09	2.92	0.00375515	0.945451	0.00331913	732016	1.08998e+06	490602	1.0668e+06	1.50986e+06	1.00836e+07	1.9854e+06	6.37038e+06	1.40155e+06	2.60415e+06	117034	583953	752635	1.93957e+06	5.185e+06	2.90357e+06	1.14462e+06	7.81558e+06	2.76351e+07	1.88845e+07	1.71306e+07	1.81289e+06	6.99882e+06	1.32924e+06	3.63138e+06	2.52593e+06	Peak Found	High	Peak Found	High	High
H0YMW4	ANXA2	Annexin OS=Homo sapiens OX=9606 GN=ANXA2 PE=1 SV=2	40	14	85	14	367	41.9	8.13	0.432	0.963	2.232	-1.21	-0.05	1.16	0.0737632	0.994014	0.106138	1.01956e+06	1.23359e+06	1.14382e+06	3.7278e+06	1.64549e+06	5.56754e+06	602133	4.79903e+06	1.79578e+06	3.01223e+06	752777	739079	649929	2.51737e+06	5.82134e+06	6.53247e+06	3.81066e+06	8.51636e+06	1.5298e+07	5.82147e+06	1.29796e+07	2.21662e+06	8.01209e+06	7.20877e+06	4.53671e+06	2.29427e+06	High	High	High	High	High
Q13228	SELENBP1	Methanethiol oxidase OS=Homo sapiens OX=9606 GN=SELENBP1 PE=1 SV=2	39	17	116	17	472	52.4	6.37	0.509	0.499	0.981	-0.97	-1	-0.03	0.693201	0.837377	0.967518	3.78093e+06	5.09565e+06	2.36266e+06	3.08109e+06	1.38915e+06	5.95865e+06	836792	5.28629e+06	4.48421e+06	5.39329e+06	562604	1.97043e+06	1.64118e+06	9.0031e+06	2.36412e+07	1.31656e+07	3.17134e+06	7.21305e+06	1.63615e+07	8.02894e+06	1.42059e+07	5.4359e+06	1.43174e+07	5.41536e+06	1.19427e+07	5.42673e+06	High	High	High	High	High
P09211	GSTP1	Glutathione S-transferase P OS=Homo sapiens OX=9606 GN=GSTP1 PE=1 SV=2	66	11	135	11	210	23.3	5.64	0.353	0.6	1.7	-1.5	-0.74	0.77	0.369441	0.914456	0.616961	1.01305e+07	8.25222e+06	1.90829e+06	4.19839e+06	2.3979e+06	1.80351e+07	1.55719e+06	1.87498e+07	2.85776e+06	7.33746e+06	763646	6.26268e+06	2.99217e+06	2.38077e+07	3.81097e+07	1.06783e+07	4.28134e+06	1.23558e+07	4.93326e+07	1.48982e+07	5.04497e+07	3.49242e+06	1.9451e+07	7.26756e+06	3.77586e+07	9.55922e+06	High	High	High	High	High
O95968	SCGB1D1	Secretoglobin family 1D member 1 OS=Homo sapiens OX=9606 GN=SCGB1D1 PE=1 SV=1	49	9	102	9	90	9.9	9.25	2.66	31.545	11.861	1.41	4.98	3.57	0.987109	0.162196	0.234048	84832.8	204613	298689	7.61964e+07	2.47385e+06	7.72634e+06	1.49789e+06	1.36777e+07	8.8418e+07	1.71272e+06	591306	7.6839e+06	1.48707e+07	380258	1.16853e+06	1.84849e+06	7.62528e+07	1.27242e+07	2.11577e+07	1.43623e+07	3.68191e+07	1.04184e+08	4.62896e+06	5.80549e+06	4.63613e+07	4.75335e+07	Peak Found	Peak Found	Peak Found	High	Peak Found
P01871	IGHM	Immunoglobulin heavy constant mu OS=Homo sapiens OX=9606 GN=IGHM PE=1 SV=4	30	11	117	11	453	49.4	6.77	2.202	7.806	3.544	1.14	2.96	1.83	0.999757	0.4799	0.502844	119405	692727	81648.3	9.25561e+06	3.86559e+06	1.62138e+06	644766	854877	2.4822e+07	1.38414e+07	73067.5	83726.7	3.63142e+06	432715	3.32819e+06	667204	9.27046e+06	1.97814e+07	4.4815e+06	6.22441e+06	2.38454e+06	2.92269e+07	3.66049e+07	867870	659109	1.16315e+07	Peak Found	Peak Found	Peak Found	High	High
P35579	MYH9	Myosin-9 OS=Homo sapiens OX=9606 GN=MYH9 PE=1 SV=4	11	17	25	16	1960	226.4	5.6	0.217	1.447	6.669	-2.2	0.53	2.74	0.413554	0.331714	0.0552008	93807.9	44653.2	135983	351390	162862	619609	1.03717e+06	3.23852e+06	473411	3.07089e+06	53501.4	88933.9	664251	577024	481404	1.06508e+06	663917	1.07141e+06	1.94913e+06	9.9796e+06	8.74217e+06	843393	8.36731e+06	895403	808587	2.38161e+06	Peak Found	Peak Found	Peak Found	Peak Found	Peak Found
A0A0A0MS08	IGHG1	Immunoglobulin heavy constant gamma 1 (Fragment) OS=Homo sapiens OX=9606 GN=IGHG1 PE=1 SV=1	36	10	160	6	399	43.9	6.96	0.257	0.401	1.56	-1.96	-1.32	0.64	0.703676	0.970946	0.847899	1.94883e+06	1.01967e+07	4.51056e+06	2.09475e+06	3.73277e+06	5.43466e+06	756825	1.22164e+07	2.07302e+07	1.38975e+07	453440	521128	1.29165e+06	4.66291e+06	4.70149e+07	2.50177e+07	2.1374e+06	1.91051e+07	1.48595e+07	7.23405e+06	3.28512e+07	2.4409e+07	3.67533e+07	4.33122e+06	3.16916e+06	4.14537e+06	High	High	High	High	High
P13646	KRT13	Keratin, type I cytoskeletal 13 OS=Homo sapiens OX=9606 GN=KRT13 PE=1 SV=4	21	13	409	4	458	49.6	4.96	0.291	2.676	9.196	-1.78	1.42	3.2	0.0565965	0.364201	0.0077831	1.08245e+06	115748	112064	349008	2.0167e+06	2.14087e+06	663445	1.62734e+06	401534	1.12518e+06	505248	164268	546000	2.58305e+06	613612	715885	359991	1.03134e+07	5.85099e+06	6.34892e+06	4.42573e+06	472791	2.97565e+06	4.81695e+06	1.02713e+06	1.77375e+06	High	Peak Found	Peak Found	Peak Found	High
A0A0J9YXF8	PRR4	Proline-rich protein 4 OS=Homo sapiens OX=9606 GN=PRR4 PE=4 SV=1	30	14	458	14	147	16.9	7.52	0.433	0.41	0.948	-1.21	-1.28	-0.08	0.431224	0.532546	0.982987	1.12015e+08	1.75301e+07	2.06321e+06	2.97365e+08	5.08117e+06	6.58724e+07	1.11678e+07	1.04902e+08	1.34934e+08	2.82354e+07	1.10593e+06	9.91789e+06	2.13855e+06	2.62535e+08	8.10026e+07	1.15832e+07	2.9752e+08	2.61624e+07	1.80157e+08	1.06062e+08	2.81984e+08	1.59003e+08	7.47979e+07	1.06252e+07	5.98531e+07	6.98549e+06	High	High	High	High	Peak Found
Q02413	DSG1	Desmoglein-1 OS=Homo sapiens OX=9606 GN=DSG1 PE=1 SV=2	18	14	78	14	1049	113.7	5.03	0.598	0.849	1.419	-0.74	-0.24	0.5	0.677124	0.899226	0.461798	491260	1.49985e+06	1.34429e+06	4.98633e+06	1.78698e+06	2.79243e+06	487300	5.69548e+06	1.32722e+06	5.29992e+06	1.32429e+06	827360	907806	1.29748e+06	6.97808e+06	7.67243e+06	5.02871e+06	9.19411e+06	7.68271e+06	4.78687e+06	1.53753e+07	1.72069e+06	1.40822e+07	1.26356e+07	5.0285e+06	3.08615e+06	Peak Found	High	High	High	High
P68366	TUBA4A	Tubulin alpha-4A chain OS=Homo sapiens OX=9606 GN=TUBA4A PE=1 SV=1	28	12	41	3	448	49.9	5.06	0.408	0.533	1.308	-1.29	-0.91	0.39	0.659875	0.985908	0.774696	44846.2	30416.8					24488.6	1.08289e+06				89949		136993	166163	38117.3	45962.3	46335.9	22234.2	232320	2.91008e+06	36595.3	42293	55079.8	567342	29748.3	High	Peak Found	n/a	n/a	n/a
Q13421-2	MSLN	Isoform 3 of Mesothelin OS=Homo sapiens OX=9606 GN=MSLN	24	14	86	14	656	71.4	7.36	1.82	1.272	0.699	0.86	0.35	-0.52	0.447055	0.552269	0.98225	5.71706e+06	2.3484e+06	1.42002e+06	6.02664e+06	1.13301e+06	8.05772e+06	750730	2.16414e+06	2.03857e+07	4.4731e+06	784737	1.97837e+06	4.48988e+06	1.35226e+07	1.09607e+07	8.0329e+06	6.02664e+06	5.92573e+06	2.20559e+07	7.22439e+06	5.95822e+06	2.40034e+07	1.18579e+07	7.48658e+06	1.194e+07	1.43837e+07	High	High	Peak Found	High	High
X6R8F3	LCN2	Neutrophil gelatinase-associated lipocalin OS=Homo sapiens OX=9606 GN=LCN2 PE=1 SV=1	65	11	147	11	200	22.8	8.5	0.473	1.596	3.376	-1.08	0.67	1.76	0.494987	0.382411	0.0829013	1.61754e+06	2.72006e+06	4.01616e+06	3.18109e+06	7.91771e+06	7.2083e+06	2.05009e+06	1.05082e+07	6.56629e+06	1.79748e+07	1.14136e+06	2.63337e+06	3.48603e+06	3.88897e+06	1.25897e+07	2.24338e+07	3.21267e+06	4.05336e+07	1.97339e+07	1.94545e+07	2.82811e+07	7.80212e+06	4.7578e+07	1.08994e+07	1.58676e+07	1.11697e+07	High	High	High	High	High
Q8N1N4	KRT78	Keratin, type II cytoskeletal 78 OS=Homo sapiens OX=9606 GN=KRT78 PE=1 SV=2	26	17	201	10	520	56.8	6.02	1.2	1.638	1.365	0.26	0.71	0.45	0.932346	0.617565	0.838554	68191.4	352570	208894	3.71304e+06	2.21908e+06	1.99575e+06	32639.4	262632	547599	3.24e+06	679146	400427	497626	351665	1.78876e+06	1.36965e+06	3.777e+06	1.13758e+07	5.51307e+06	422415	827747	790300	8.63726e+06	6.50071e+06	2.56316e+06	1.72456e+06	Peak Found	High	Peak Found	High	High
P08727	KRT19	Keratin, type I cytoskeletal 19 OS=Homo sapiens OX=9606 GN=KRT19 PE=1 SV=4	39	17	321	8	400	44.1	5.14	0.165	0.979	5.919	-2.6	-0.03	2.57	0.002213	0.720463	0.0102548	2.23485e+06	264199	281113	729325	770620	3.08319e+06	1.73988e+06	3.00946e+06	1.06848e+06	758170	116013	96525.3	413871	5.2722e+06	1.24715e+06	1.58065e+06	832491	4.03694e+06	8.49881e+06	1.65174e+07	8.12733e+06	1.39233e+06	2.04289e+06	1.21124e+06	649669	1.37417e+06	High	Peak Found	Peak Found	Peak Found	Peak Found
P68371	TUBB4B	Tubulin beta-4B chain OS=Homo sapiens OX=9606 GN=TUBB4B PE=1 SV=1	32	11	27	3	445	49.8	4.89	0.581	1.029	1.77	-0.78	0.04	0.82	0.490182	0.979572	0.630924	243583	836139	536546	347762	126527	961214	256404	3.66739e+06	199714	433361	252090	278311	453375	723604	3.98773e+06	3.11938e+06	525566	758313	2.77117e+06	2.55289e+06	9.86502e+06	415042	1.29525e+06	2.52903e+06	1.83567e+06	1.54599e+06	Peak Found	High	Peak Found	Peak Found	Peak Found
Q5XKE5	KRT79	Keratin, type II cytoskeletal 79 OS=Homo sapiens OX=9606 GN=KRT79 PE=1 SV=2	16	13	267	1	535	57.8	7.2	0.754	0.615	0.815	-0.41	-0.7	-0.29	0.71223	0.14571	0.47541		7631.8	134907					7312.88						14361	35188.8	747267	14205.2	30924.4	17100	11092.4	19652	8119.75	3760.77	17166.9	13820	14432.1	n/a	Peak Found	High	n/a	n/a
P00450	CP	Ceruloplasmin OS=Homo sapiens OX=9606 GN=CP PE=1 SV=1	16	13	67	13	1065	122.1	5.72	0.373	0.865	2.321	-1.42	-0.21	1.21	0.471564	0.54066	0.121785	274063	934063	449385	2.56399e+06	1.19517e+06	2.2286e+06	455175	2.52522e+06	8.4262e+06	2.26229e+06	206356	309445	694536	904871	4.49397e+06	2.68245e+06	2.64214e+06	6.16426e+06	6.19311e+06	4.42154e+06	6.92723e+06	9.96414e+06	6.02529e+06	2.14432e+06	2.01347e+06	2.3018e+06	Peak Found	High	Peak Found	High	High
Q99935	OPRPN	Opiorphin prepropeptide OS=Homo sapiens OX=9606 GN=OPRPN PE=1 SV=2	33	10	160	10	248	27.2	10.42	0.339	0.501	1.48	-1.56	-1	0.57	0.854406	0.996854	0.832224	8.56635e+06	3.96182e+06	555633	1.16536e+07	738682	6.00634e+06	3.01246e+06	1.07642e+07	1.38152e+07	2.61997e+06	772757	5.23517e+06	2.11154e+06	2.00788e+07	1.83649e+07	3.13393e+06	1.16832e+07	3.84968e+06	1.64153e+07	2.8645e+07	2.89411e+07	1.62668e+07	6.98802e+06	7.34413e+06	3.15049e+07	6.81712e+06	High	High	High	High	Peak Found
P01591	JCHAIN	Immunoglobulin J chain OS=Homo sapiens OX=9606 GN=JCHAIN PE=1 SV=4	64	11	231	11	159	18.1	5.24	1.326	4.332	3.266	0.41	2.12	1.71	0.875012	0.150478	0.0848104	1.56197e+06	1.13575e+07	2.36882e+06	6.37464e+07	1.5085e+07	3.01588e+07	1.3538e+07	3.33121e+07	1.01963e+08	4.30566e+07	2.31312e+06	6.59855e+06	4.05278e+07	3.86149e+06	5.24634e+07	1.31901e+07	6.38518e+07	7.72481e+07	8.2474e+07	1.28457e+08	8.95201e+07	1.20174e+08	1.13958e+08	2.20098e+07	3.9778e+07	1.29354e+08	High	High	High	High	High
O75556	SCGB2A1	Mammaglobin-B OS=Homo sapiens OX=9606 GN=SCGB2A1 PE=1 SV=1	64	10	361	10	95	10.9	5.78	0.501	0.924	1.845	-1	-0.11	0.88	0.997809	0.564327	0.631095	1.21631e+06	1.00254e+07	3.16012e+06	1.40983e+08	6.92451e+06	3.45662e+07	6.09507e+06	1.78599e+07	2.83116e+08	9.39918e+06	1.84767e+06	4.36861e+06	5.45935e+07	2.99282e+06	4.63394e+07	1.76723e+07	1.4105e+08	3.55275e+07	9.45581e+07	5.7966e+07	4.80778e+07	3.33358e+08	2.49603e+07	1.7583e+07	2.64337e+07	1.74303e+08	High	High	High	High	High
P04075	ALDOA	Fructose-bisphosphate aldolase A OS=Homo sapiens OX=9606 GN=ALDOA PE=1 SV=2	43	12	61	11	364	39.4	8.09	0.487	0.804	1.65	-1.04	-0.31	0.72	0.971867	0.989554	0.936144	1.17864e+06	7.49601e+06	1.07387e+07	4.2331e+06	929878	5.46932e+06	2.83287e+06	1.34204e+07	1.67522e+07	3.3133e+06	809842	1.60901e+06	1.20621e+07	2.84558e+06	3.46532e+07	5.96327e+07	4.28577e+06	4.83668e+06	1.49819e+07	2.70037e+07	3.61045e+07	1.98531e+07	8.81738e+06	7.79768e+06	9.80029e+06	3.85987e+07	High	High	Peak Found	High	High
P30086	PEBP1	Phosphatidylethanolamine-binding protein 1 OS=Homo sapiens OX=9606 GN=PEBP1 PE=1 SV=3	70	9	95	9	187	21	7.53	0.345	0.327	0.947	-1.54	-1.61	-0.08	0.44093	0.294675	0.951966	1.41349e+07	1.17458e+07	1.56569e+06	2.90781e+06	673083	6.0985e+06	2.34743e+06	5.7774e+06	1.20944e+06	2.04707e+06	574847	2.0105e+06	2.08907e+06	3.31111e+07	5.4172e+07	8.75738e+06	2.98579e+06	3.52716e+06	1.67143e+07	2.23346e+07	1.55625e+07	1.51378e+06	5.4857e+06	5.56247e+06	1.2144e+07	6.74703e+06	High	High	High	High	High
P11142	HSPA8	Heat shock cognate 71 kDa protein OS=Homo sapiens OX=9606 GN=HSPA8 PE=1 SV=1	25	15	73	10	646	70.9	5.52	0.217	0.646	2.978	-2.2	-0.63	1.57	0.265552	0.992387	0.255932	542111	511642	242629	316207	145396	1.24345e+06	545337	3.08827e+06	666018	2.17978e+06	49543.6	175863	225300	1.36178e+06	2.4522e+06	1.49445e+06	427224	886749	3.4573e+06	5.22189e+06	8.30453e+06	922253	5.88753e+06	648126	1.16486e+06	884303	High	High	Peak Found	Peak Found	Peak Found
P06702	S100A9	Protein S100-A9 OS=Homo sapiens OX=9606 GN=S100A9 PE=1 SV=1	55	10	156	10	114	13.2	6.13	0.231	0.675	2.916	-2.11	-0.57	1.54	0.0378534	0.718576	0.159082	4.68706e+06	3.23637e+06	5.52307e+06	3.28619e+06	2.33538e+06	5.84066e+06	9.2818e+06	4.22988e+07	4.01148e+06	3.30239e+06	901725	954194	3.0763e+06	1.10638e+07	1.50202e+07	3.07055e+07	3.35708e+06	1.2082e+07	1.60461e+07	8.80914e+07	1.13713e+08	4.84715e+06	8.89055e+06	8.69814e+06	5.87504e+06	9.92017e+06	High	High	High	Peak Found	High
P47929	LGALS7	Galectin-7 OS=Homo sapiens OX=9606 GN=LGALS7 PE=1 SV=2	73	10	41	10	136	15.1	7.62	0.795	1.858	2.338	-0.33	0.89	1.23	0.374379	0.838773	0.196144	194026	212733	411441	164148	520663	547019	115069	2.36034e+07	349468	598300	227368	363711	306414	673748	1.26473e+06	2.52227e+06	336576	2.82788e+06	1.64761e+06	1.17661e+06	6.34298e+07	597080	1.7152e+06	2.3357e+06	2.2979e+06	1.12464e+06	Peak Found	Peak Found	High	Peak Found	High
P04406	GAPDH	Glyceraldehyde-3-phosphate dehydrogenase OS=Homo sapiens OX=9606 GN=GAPDH PE=1 SV=3	30	9	73	9	335	36	8.46	0.415	2.016	4.853	-1.27	1.01	2.28	0.18332	0.639393	0.053808	1.01596e+06	3.1946e+06	1.59045e+06	1.99736e+06	1.52763e+06	7.77836e+06	2.587e+06	1.30986e+07	3.37248e+06	4.72445e+06	994239	1.78172e+06	1.81149e+06	2.45627e+06	1.48329e+07	9.02635e+06	2.03867e+06	7.86568e+06	2.12782e+07	2.45425e+07	3.52e+07	4.022e+06	1.25287e+07	9.49328e+06	1.07938e+07	5.84007e+06	High	High	High	High	High
E7EX29	YWHAZ	14-3-3 protein zeta/delta (Fragment) OS=Homo sapiens OX=9606 GN=YWHAZ PE=1 SV=1	44	10	122	6	246	28	4.92	0.365	0.493	1.349	-1.45	-1.02	0.43	0.165267	0.421939	0.799327	4.38816e+06	4.54782e+06	2.09275e+06	2.45637e+06	868350	7.96683e+06	1.36726e+06	6.27395e+06	2.30681e+06	2.61485e+06	614809	849291	1.67336e+06	1.03432e+07	2.1057e+07	1.17082e+07	2.56551e+06	4.50263e+06	2.18305e+07	1.3047e+07	1.69014e+07	2.80679e+06	7.00106e+06	5.93408e+06	5.19885e+06	5.4258e+06	High	High	High	High	High
P00352	ALDH1A1	Aldehyde dehydrogenase 1A1 OS=Homo sapiens OX=9606 GN=ALDH1A1 PE=1 SV=2	28	11	67	10	501	54.8	6.73	0.472	0.857	1.815	-1.08	-0.22	0.86	0.471054	0.767911	0.212772	1.1059e+06	947306	327103	3.99755e+06	948392	9.11836e+06	422896	2.61182e+06	1.6831e+06	4.9786e+06	226740	1.41386e+06	864899	2.65669e+06	4.40591e+06	1.89325e+06	4.00413e+06	4.96809e+06	2.49619e+07	4.19935e+06	7.05578e+06	2.10803e+06	1.32006e+07	2.2598e+06	8.50853e+06	2.79548e+06	High	High	Peak Found	High	High
P00738	HP	Haptoglobin OS=Homo sapiens OX=9606 GN=HP PE=1 SV=1	32	12	79	12	406	45.2	6.58	0.581	1.297	2.233	-0.78	0.38	1.16	0.726464	0.985268	0.834297	7.53669e+06	1.06952e+06	793538	5.52127e+06	4.80647e+06	7.35494e+06	284427	2.53935e+06	6.61683e+06	9.54934e+06	219276	509176	2.11411e+06	1.77034e+07	5.02371e+06	4.57312e+06	5.54676e+06	2.47465e+07	2.02324e+07	2.7972e+06	6.86941e+06	7.89451e+06	2.53448e+07	2.23349e+06	3.11969e+06	6.84577e+06	High	High	Peak Found	High	Peak Found
P30044	PRDX5	Peroxiredoxin-5, mitochondrial OS=Homo sapiens OX=9606 GN=PRDX5 PE=1 SV=4	45	9	96	9	214	22.1	8.7	0.496	0.235	0.473	-1.01	-2.09	-1.08	0.615602	0.332334	0.868896	1.17458e+07	7.47465e+06	3.41924e+06	1.58277e+06	764929	5.88409e+06	927260	4.86909e+06	1.26003e+06	2.01498e+06	539556	2.15146e+06	1.64191e+06	2.75894e+07	3.45581e+07	1.9004e+07	1.66117e+06	3.98319e+06	1.61325e+07	8.91214e+06	1.31617e+07	1.60348e+06	5.37626e+06	5.20399e+06	1.30131e+07	5.38378e+06	High	High	High	High	High
P19013	KRT4	Keratin, type II cytoskeletal 4 OS=Homo sapiens OX=9606 GN=KRT4 PE=1 SV=5	24	14	209	7	520	56.1	6.61	0.15	6.699	44.59	-2.73	2.74	5.48	0.313186	0.24339	0.0276981	23125	188384	8357.29	77498.8	43799.2	1.60551e+06	1.3562e+06	6.10098e+06	49472.5	410575	323303	153867	760814	167923	910399	171462	161265	333536	4.41949e+06	1.29532e+07	1.64456e+07	202446	1.13662e+06	3.14064e+06	985429	2.47943e+06	Peak Found	Peak Found	Peak Found	Peak Found	Peak Found
U3KQK0	H2BC15	Histone H2B OS=Homo sapiens OX=9606 GN=H2BC15 PE=1 SV=1	23	8	52	8	166	18.8	10.54	0.093	0.335	3.614	-3.43	-1.58	1.85	0.047396	0.606469	0.251	1.3414e+06	2.48076e+06	1.65674e+06	724781	1.95771e+06	794642	4.07768e+06	2.64362e+07	771537	509548	438768	274190	803672	3.24183e+06	1.1634e+07	9.34343e+06	936571	1.0194e+07	2.31451e+06	3.88025e+07	7.10782e+07	1.13122e+06	1.56754e+06	4.32163e+06	1.84365e+06	2.73262e+06	High	High	High	Peak Found	Peak Found
P05164	MPO	Myeloperoxidase OS=Homo sapiens OX=9606 GN=MPO PE=1 SV=1	18	12	67	12	745	83.8	8.97	0.312	1.595	5.113	-1.68	0.67	2.35	0.160616	0.217674	0.0119538	77891.4	346015	291250	1.28024e+06	667530	1.49093e+06	1.65134e+06	8.25282e+06	8.13738e+06	760703	257854	258895	1.02687e+06	496007	1.80517e+06	1.82231e+06	1.38183e+06	3.49201e+06	4.1583e+06	1.568e+07	2.21779e+07	9.61932e+06	2.04095e+06	2.51935e+06	1.58907e+06	3.36873e+06	Peak Found	High	High	High	Peak Found
P31947	SFN	14-3-3 protein sigma OS=Homo sapiens OX=9606 GN=SFN PE=1 SV=1	28	9	97	6	248	27.8	4.74	0.253	1.621	6.407	-1.98	0.7	2.68	0.0148899	0.48255	0.00328484	342584	109789	63413.7	527148	393328	2.14519e+06	257059	9.35413e+06	754409	608524	53437.1	136846	409833	917907	598462	433121	609712	2.11461e+06	5.9265e+06	2.52712e+06	2.51409e+07	978958	1.69206e+06	628957	943485	1.42519e+06	High	Peak Found	Peak Found	Peak Found	Peak Found
P48594	SERPINB4	Serpin B4 OS=Homo sapiens OX=9606 GN=SERPINB4 PE=1 SV=2	30	9	21	5	390	44.8	6.21	0.25	0.253	1.012	-2	-1.98	0.02	0.11393	0.406496	0.685433	431365	79131.2	399961	21247.6	188266	158519	28832.3	6.23265e+06	228833	141338	6797.09	7415.74	31323.3	1.11339e+06	500103	2.3339e+06	170563	1.09716e+06	519491	385281	1.67491e+07	382368	469496	174467	130250	188528	Peak Found	n/a	n/a	n/a	Peak Found
P61769	B2M	Beta-2-microglobulin OS=Homo sapiens OX=9606 GN=B2M PE=1 SV=1	53	9	68	9	119	13.7	6.52	1.137	0.851	0.748	0.19	-0.23	-0.42	0.974803	0.589813	0.740386	1.36753e+07	1.50569e+06	1.49379e+06	2.26647e+07	845095	2.30914e+06	1.76511e+06	7.84709e+06	5.84253e+06	1.43568e+06	1.24171e+06	2.69398e+06	3.80992e+06	3.21321e+07	7.0206e+06	8.45481e+06	2.27079e+07	4.48216e+06	6.36536e+06	1.68906e+07	2.11718e+07	6.90157e+06	3.86192e+06	1.17918e+07	1.6338e+07	1.22044e+07	High	High	High	High	High
P0DOY2	IGLC2	Immunoglobulin lambda constant 2 OS=Homo sapiens OX=9606 GN=IGLC2 PE=1 SV=1	62	6	373	3	106	11.3	7.24	0.862	0.978	1.135	-0.21	-0.03	0.18	0.892976	0.971033	0.795577	1.98555e+06	1.30402e+07	6.59193e+06	1.2179e+08	1.44626e+07	5.76961e+07	2.46461e+06	1.42286e+07	1.0967e+08	3.97514e+07	862651	3.32291e+06	1.43633e+07	4.65118e+06	6.01261e+07	3.65135e+07	1.21796e+08	7.39616e+07	1.57683e+08	2.33814e+07	3.82368e+07	1.29132e+08	1.05126e+08	8.166e+06	1.9997e+07	4.58343e+07	High	High	High	High	High
A0A0B4J231	IGLL5	Immunoglobulin lambda-like polypeptide 5 OS=Homo sapiens OX=9606 GN=IGLL5 PE=1 SV=1	31	6	244	3	215	23.1	8.84	1.264	2.442	1.932	0.34	1.29	0.95	0.938222	0.980488	0.871417	5.9796e+06	9.15201e+06	4.80922e+06	2.27914e+08	1.37503e+07	3.46809e+07	3.48787e+06	2.21975e+07	1.03807e+08	3.15621e+07	1.4691e+06	3.98289e+06	2.56469e+07	1.40073e+07	4.21982e+07	2.66389e+07	2.27914e+08	7.0319e+07	9.47827e+07	3.3092e+07	5.96723e+07	1.22229e+08	8.3469e+07	1.39148e+07	2.39882e+07	8.18777e+07	High	High	High	High	High
P07737	PFN1	Profilin-1 OS=Homo sapiens OX=9606 GN=PFN1 PE=1 SV=2	51	7	84	7	140	15	8.27	0.487	0.745	1.531	-1.04	-0.42	0.61	0.275614	0.979439	0.392347	5.7043e+06	3.11808e+06	1.21288e+06	1.28078e+06	1.14241e+06	3.93967e+06	2.07337e+06	1.20946e+07	1.73349e+06	2.35394e+06	837447	1.44479e+06	2.20613e+06	1.34318e+07	1.4426e+07	6.75309e+06	1.33052e+06	5.88653e+06	1.08026e+07	1.96697e+07	3.25018e+07	2.14484e+06	6.27626e+06	7.94421e+06	8.71656e+06	7.09795e+06	High	High	High	High	High
P68104	EEF1A1	Elongation factor 1-alpha 1 OS=Homo sapiens OX=9606 GN=EEF1A1 PE=1 SV=1	24	9	71	9	462	50.1	9.01	0.312	0.611	1.962	-1.68	-0.71	0.97	0.120762	0.59022	0.520435	1.15693e+06	4.34135e+06	2.66106e+06	4.42232e+06	1.13344e+06	8.32797e+06	1.56541e+06	6.37899e+06	2.10792e+06	3.90524e+06	426329	897256	1.54578e+06	2.86052e+06	2.00996e+07	1.48558e+07	4.47836e+06	5.82494e+06	2.28043e+07	1.48762e+07	1.72128e+07	2.55023e+06	1.03855e+07	4.14741e+06	5.43596e+06	4.98655e+06	High	High	High	High	High
P07437	TUBB	Tubulin beta chain OS=Homo sapiens OX=9606 GN=TUBB PE=1 SV=2	32	10	25	1	444	49.6	4.89	0.483	2.916	6.035	-1.05	1.54	2.59	0.778465	0.558973	0.269765	74253.4	7721.37		87403.9	34554.4		104953	632839	243221	26339.8	16838.2	34976.2	52737.7	181852	43666.5	45246.3	112797	179874	26668	1.03343e+06	1.70064e+06	294327	82791.6	172144	213779	208310	Peak Found	Peak Found	n/a	Peak Found	Peak Found
P11021	HSPA5	Endoplasmic reticulum chaperone BiP OS=Homo sapiens OX=9606 GN=HSPA5 PE=1 SV=2	16	9	30	7	654	72.3	5.16	0.351	0.5	1.425	-1.51	-1	0.51	0.165367	0.583419	0.639533	383344	270970	71312.1		81240.4	45087.9	227862	1.99393e+06	217620	153678		43477.4	91114.4	1.00143e+06	1.37253e+06	531573	180137	494123	271535	2.18764e+06	5.35831e+06	364946	463956	128126	340732	417698	Peak Found	Peak Found	Peak Found	n/a	Peak Found
P30838	ALDH3A1	Aldehyde dehydrogenase, dimeric NADP-preferring OS=Homo sapiens OX=9606 GN=ALDH3A1 PE=1 SV=3	24	10	57	9	453	50.4	6.54	0.608	0.809	1.331	-0.72	-0.31	0.41	0.416771	0.999278	0.433838	313345	426442	711309	2.72719e+06	785456	6.34181e+06	218698	929531	759072	2.86088e+06	203402	393157	465469	927113	2.12817e+06	4.06808e+06	2.77168e+06	4.0864e+06	1.73321e+07	2.17624e+06	2.55873e+06	933832	7.56586e+06	1.96496e+06	2.43164e+06	1.57541e+06	Peak Found	Peak Found	Peak Found	High	High
Q01469	FABP5	Fatty acid-binding protein 5 OS=Homo sapiens OX=9606 GN=FABP5 PE=1 SV=3	57	7	96	7	135	15.2	7.01	0.563	0.429	0.762	-0.83	-1.22	-0.39	0.136278	0.0693212	0.914825	1.50485e+07	4.22846e+06	2.46957e+06	5.49188e+06	1.96512e+06	5.28004e+06	1.83557e+06	3.97271e+06	1.85121e+06	3.05946e+06	727573	836994	2.87483e+06	3.52513e+07	1.94966e+07	1.36792e+07	5.5646e+06	1.00772e+07	1.44332e+07	1.74716e+07	1.07392e+07	2.27136e+06	8.14561e+06	7.00703e+06	5.14603e+06	9.22221e+06	High	High	High	High	High
Q13885	TUBB2A	Tubulin beta-2A chain OS=Homo sapiens OX=9606 GN=TUBB2A PE=1 SV=1	28	8	18	1	445	49.9	4.89	0.779	1.653	2.122	-0.36	0.73	1.09	0.701048	0.61206	0.254428						18608.6	5421.45	151158					24030.7	5537.41	40301.9	32778.5	17729	14111.5	50857.3	51432.4	406210	39856.8	41969	36817.9	13032.1	76683.7	n/a	n/a	n/a	n/a	n/a
P19012	KRT15	Keratin, type I cytoskeletal 15 OS=Homo sapiens OX=9606 GN=KRT15 PE=1 SV=3	21	9	364	2	456	49.2	4.77	0.527	1.08	2.048	-0.92	0.11	1.03	0.967638	0.999915	0.967844		252122	25739.4	21146.7	27780.2	50744.2		164614		104119		61976.7	13156.7	29795	1.16457e+06	144935	40310.8	149842	163575	40686.8	469693	46705.2	275352	64274.4	372971	82524.5	n/a	High	Peak Found	Peak Found	Peak Found
P00338	LDHA	L-lactate dehydrogenase A chain OS=Homo sapiens OX=9606 GN=LDHA PE=1 SV=2	28	9	58	8	332	36.7	8.27	0.409	0.655	1.603	-1.29	-0.61	0.68	0.293784	0.700674	0.750461	1.02938e+06	3.67576e+06	1.64999e+06	8.79476e+06	689323	6.41528e+06	1.24807e+06	6.7122e+06	2.38232e+06	2.61301e+06	480467	1.35935e+06	1.83102e+06	2.52693e+06	1.7015e+07	9.18091e+06	8.83477e+06	3.60384e+06	1.76041e+07	1.18423e+07	1.80714e+07	2.87821e+06	6.94183e+06	4.5844e+06	8.189e+06	5.90175e+06	High	High	High	High	Peak Found
A0A0U1RRH7		Histone H2A OS=Homo sapiens OX=9606 PE=3 SV=1	37	11	46	6	170	18.5	11.52	0.384	0.191	0.498	-1.38	-2.39	-1	0.57147	0.668598	0.986641	5.77912e+06	1.29946e+07	7.77895e+06	215861	512247	1.11904e+06	4.96469e+06	2.60629e+07	1.4615e+06	1.09186e+06	668983	755754	2.35718e+06	1.37015e+07	6.00976e+07	4.32986e+07	382368	2.70922e+06	3.12757e+06	4.70992e+07	7.00818e+07	1.83865e+06	2.99813e+06	6.44577e+06	4.66049e+06	7.63068e+06	High	High	High	Peak Found	High
Q08380	LGALS3BP	Galectin-3-binding protein OS=Homo sapiens OX=9606 GN=LGALS3BP PE=1 SV=1	17	8	50	8	585	65.3	5.27	1.699	1.755	1.033	0.76	0.81	0.05	0.640148	0.862587	0.924646	716361	277965	255227	1.05847e+07	212890	1.79812e+06	232160	303298	2.2333e+07	1.06767e+06	61828.3	440091	1.52717e+06	1.77373e+06	1.42005e+06	1.45902e+06	1.05847e+07	1.18026e+06	4.91846e+06	2.3406e+06	901205	2.62963e+07	2.82354e+06	652422	2.68665e+06	4.93884e+06	High	Peak Found	Peak Found	High	Peak Found
P00558	PGK1	Phosphoglycerate kinase 1 OS=Homo sapiens OX=9606 GN=PGK1 PE=1 SV=3	23	7	49	7	417	44.6	8.1	0.188	0.942	5.016	-2.41	-0.09	2.33	0.0911443	0.9789	0.0821094	546502	823883	321192	722191	277872	2.2919e+06	1.04672e+06	4.8917e+06	1.24189e+06	1.3058e+06	98959.7	519362	366791	1.3628e+06	3.8381e+06	1.83053e+06	797985	1.4751e+06	6.32028e+06	9.93003e+06	1.31455e+07	1.48785e+06	3.5262e+06	1.02154e+06	3.18349e+06	1.21051e+06	High	High	Peak Found	High	High
P01763	IGHV3-48	Immunoglobulin heavy variable 3-48 OS=Homo sapiens OX=9606 GN=IGHV3-48 PE=1 SV=2	43	7	106	1	117	12.8	5.36	1.125	3.121	2.775	0.17	1.64	1.47	0.856256	0.412345	0.229266	128195	1.43645e+06	438800	9.53667e+06	2.66557e+06	9.92998e+06	660095	3.5711e+06	2.25358e+07	8.62904e+06	179039	429047	4.03302e+06	449533	6.7758e+06	2.52219e+06	9.53667e+06	1.36599e+07	2.71771e+07	6.30982e+06	9.63193e+06	2.65351e+07	2.28389e+07	1.73361e+06	2.60963e+06	1.29041e+07	n/a	n/a	n/a	Peak Found	n/a
P98088	MUC5AC	Mucin-5AC OS=Homo sapiens OX=9606 GN=MUC5AC PE=1 SV=4	5	12	20	12	5654	585.2	7.02	0.476	0.746	1.566	-1.07	-0.42	0.65	0.909194	0.822695	0.613167	577199	815633	422266	111314	1.12145e+06	502593	208470	1.59137e+06	535399	233790	517061	2.06451e+06	442373	1.53452e+06	3.97192e+06	2.5109e+06	296011	5.89369e+06	1.44823e+06	2.13786e+06	4.42017e+06	799227	759025	5.00068e+06	1.24479e+07	1.46368e+06	Peak Found	Peak Found	Peak Found	Peak Found	Peak Found
P18510	IL1RN	Interleukin-1 receptor antagonist protein OS=Homo sapiens OX=9606 GN=IL1RN PE=1 SV=1	31	7	66	7	177	20	6.19	0.884	0.597	0.675	-0.18	-0.74	-0.57	0.837937	0.868598	0.998074	7.43246e+06	6.18391e+06	1.68244e+06	703939	881646	4.63843e+06	986570	2.92012e+06	151260	1.13782e+06	2.24176e+06	2.85561e+06	2.36391e+06	1.74106e+07	2.85284e+07	9.35985e+06	713252	4.51286e+06	1.26768e+07	9.39978e+06	7.90242e+06	236156	3.02069e+06	2.13025e+07	1.72587e+07	7.62109e+06	High	High	High	Peak Found	High
A0A286YEY4	IGHG2	Immunoglobulin heavy constant gamma 2 (Fragment) OS=Homo sapiens OX=9606 GN=IGHG2 PE=1 SV=1	27	8	100	3	395	43.8	6.52	0.143	0.239	1.672	-2.8	-2.06	0.74	0.352005	0.878577	0.642495	3.61015e+06	1.68501e+06	819487	897958	2.35722e+06	5.99748e+06	326198	3.10763e+06	7.66774e+06	6.55037e+06	110378	130008	435674	8.48656e+06	7.8373e+06	4.59641e+06	941998	1.20548e+07	1.6408e+07	3.10823e+06	8.35117e+06	9.02847e+06	1.73552e+07	1.0902e+06	784827	1.43694e+06	n/a	Peak Found	Peak Found	Peak Found	Peak Found
P13796	LCP1	Plastin-2 OS=Homo sapiens OX=9606 GN=LCP1 PE=1 SV=6	21	12	30	12	627	70.2	5.43	0.255	0.152	0.597	-1.97	-2.72	-0.74	0.440882	0.37944	0.992548	6.87508e+06	1.81356e+06	2.15889e+06	746168	335671	856893	1.661e+06	5.45238e+06	8.71473e+06	54412.4	113439	234965	1.17719e+06	1.62629e+07	8.56414e+06	1.2097e+07	941247	1.82753e+06	2.51787e+06	1.57576e+07	1.46522e+07	1.03968e+07	427051	1.24629e+06	1.54944e+06	3.94966e+06	Peak Found	Peak Found	Peak Found	High	Peak Found
P30101	PDIA3	Protein disulfide-isomerase A3 OS=Homo sapiens OX=9606 GN=PDIA3 PE=1 SV=4	22	10	20	10	505	56.7	6.35	0.294	1.41	4.796	-1.77	0.5	2.26	0.34337	0.885442	0.204478		105564	11627.4	18173.9	8899.07	13834.7	579632	2.65228e+06	95185.9	34016	20135	60346.6	216924	188549	683127	272237	235226	243636	266426	5.5294e+06	7.12751e+06	307540	284232	356888	552454	823382	n/a	Peak Found	Peak Found	Peak Found	Peak Found
P29508	SERPINB3	Serpin B3 OS=Homo sapiens OX=9606 GN=SERPINB3 PE=1 SV=2	26	8	25	4	390	44.5	6.81	0.625	0.367	0.587	-0.68	-1.45	-0.77	0.556193	0.374574	0.944006	7.34239e+06	181397	73321.8	70798.9	126566	44191.1	14286.5	2.54829e+06	172253	22447.5	53025.8	35729.1	17732.1	1.72718e+07	939669	471704	93301.1	683801	161139	223418	6.84804e+06	244117	120689	542174	254205	96671.1	Peak Found	High	High	Peak Found	Peak Found
P01780	IGHV3-7	Immunoglobulin heavy variable 3-7 OS=Homo sapiens OX=9606 GN=IGHV3-7 PE=1 SV=2	43	6	109	1	117	12.9	6.57	0.727	1.88	2.587	-0.46	0.91	1.37	0.994395	0.825114	0.790186	15194.2	9836.17		246507	66714.6	258625		8393.18	877896	265796			23667.7	35592.5	45352.7	17069.7	246507	341179	706821	31671.2	22555.1	1.03369e+06	702921	9963.44	20104.2	75525.4	Peak Found	High	n/a	High	Peak Found
P81605	DCD	Dermcidin OS=Homo sapiens OX=9606 GN=DCD PE=1 SV=2	44	5	99	5	110	11.3	6.54	1.769	0.932	0.527	0.82	-0.1	-0.92	0.921287	0.996862	0.953145	1.5019e+06	1.34601e+07	8.08688e+06	1.23909e+07	7.56909e+06	4.39251e+06	1.35236e+06	3.37352e+06	4.70161e+06	8.31431e+06	6.12977e+06	2.46059e+06	8.72242e+06	3.54015e+06	6.21319e+07	4.48368e+07	1.24244e+07	3.87484e+07	1.20362e+07	1.28515e+07	9.10704e+06	5.56455e+06	2.20046e+07	5.80254e+07	1.48077e+07	2.78339e+07	High	High	High	High	High
P04040	CAT	Catalase OS=Homo sapiens OX=9606 GN=CAT PE=1 SV=3	17	9	22	9	527	59.7	7.39	0.492	2.443	4.965	-1.02	1.29	2.31	0.206534	0.356492	0.0270543	176518	159152	312491	420469	640182	485202	637308	1.25498e+06	1.28882e+06	837936	164005	63939.5	702396	519395	877078	1.81002e+06	482823	3.3081e+06	1.42069e+06	6.09688e+06	3.39487e+06	1.58576e+06	2.25095e+06	1.64919e+06	473086	2.33426e+06	Peak Found	Peak Found	High	High	Peak Found
P62805	H4C1	Histone H4 OS=Homo sapiens OX=9606 GN=H4C1 PE=1 SV=2	55	8	70	8	103	11.4	11.36	0.326	4.218	12.933	-1.62	2.08	3.69	0.503914	0.0952701	0.0193686	19120.4	305947	256022	1.04185e+06	752112	902923	7.6089e+06	3.17755e+07	2.84821e+06	1.01186e+06	891753	906043	5.45233e+06	196474	1.53652e+06	1.48519e+06	1.13908e+06	3.91846e+06	2.53971e+06	7.22097e+07	8.53906e+07	3.41501e+06	2.76678e+06	8.52829e+06	5.48653e+06	1.74417e+07	Peak Found	High	High	High	High
E9PK25	CFL1	Cofilin, non-muscle isoform OS=Homo sapiens OX=9606 GN=CFL1 PE=1 SV=1	46	8	48	8	204	22.7	8.34	0.429	0.216	0.502	-1.22	-2.21	-0.99	0.469266	0.255961	0.896885	7.12181e+06	3.43906e+06	2.29547e+06	1.09207e+06	328074	2.57872e+06	739865	4.64875e+06	651695	911320	457173	766858	935718	1.66829e+07	1.58568e+07	1.27149e+07	1.125e+06	1.79422e+06	7.13405e+06	7.12554e+06	1.25407e+07	875388	2.50248e+06	4.36948e+06	4.73103e+06	3.06058e+06	High	High	High	High	High
P62937	PPIA	Peptidyl-prolyl cis-trans isomerase A OS=Homo sapiens OX=9606 GN=PPIA PE=1 SV=2	36	7	64	7	165	18	7.81	0.457	0.692	1.513	-1.13	-0.53	0.6	0.669664	0.966996	0.827541	4.91347e+06	4.51387e+06	1.24364e+06	1.50324e+06	658114	5.76979e+06	1.22326e+06	9.16595e+06	809282	2.33537e+06	1.32603e+06	3.21161e+06	1.6416e+06	1.15253e+07	2.08617e+07	6.97261e+06	1.57818e+06	3.36879e+06	1.58091e+07	1.16416e+07	2.46318e+07	1.00508e+06	6.20431e+06	1.25562e+07	1.93429e+07	5.25847e+06	High	High	High	High	High
P07900	HSP90AA1	Heat shock protein HSP 90-alpha OS=Homo sapiens OX=9606 GN=HSP90AA1 PE=1 SV=5	14	9	20	4	732	84.6	5.02	0.565	0.038	0.067	-0.82	-4.72	-3.9	0.870039	0.0167493	0.0490407	1.20828e+08	5.44405e+06	3.04873e+07	3.23146e+06	242720	3.67326e+06	372330	1.92115e+06	1.00551e+06	906947	426534	358191	1.29377e+06	2.83096e+08	2.52345e+07	1.68969e+08	3.30579e+06	1.29265e+06	1.00611e+07	3.64663e+06	5.23369e+06	1.26596e+06	2.47045e+06	4.08232e+06	2.22624e+06	4.19556e+06	Peak Found	Peak Found	Peak Found	Peak Found	Peak Found
P02790	HPX	Hemopexin OS=Homo sapiens OX=9606 GN=HPX PE=1 SV=2	24	7	55	7	462	51.6	7.02	0.805	0.401	0.498	-0.31	-1.32	-1	0.960664	0.862229	0.969031	1.9792e+06	3.22904e+06	2.86758e+06	297335	231668	3.01096e+06	215169	3.23204e+06	1.46764e+06	1.44739e+06	583785	547837	595973	4.6363e+06	1.49194e+07	1.58839e+07	363971	1.22975e+06	8.22893e+06	2.08715e+06	8.70085e+06	1.73469e+06	3.82777e+06	5.5463e+06	3.33577e+06	1.94315e+06	High	High	High	Peak Found	Peak Found
Q06830	PRDX1	Peroxiredoxin-1 OS=Homo sapiens OX=9606 GN=PRDX1 PE=1 SV=1	49	9	117	8	199	22.1	8.13	0.619	0.559	0.902	-0.69	-0.84	-0.15	0.18156	0.47477	0.77959	1.07784e+07	6.08451e+06	3.96926e+06	7.10657e+06	2.71503e+06	1.72404e+07	2.2066e+06	8.01326e+06	5.60651e+06	7.17438e+06	1.13069e+06	2.18878e+06	4.50993e+06	2.52508e+07	2.81035e+07	2.20115e+07	7.1679e+06	1.39658e+07	4.71571e+07	2.0987e+07	2.15654e+07	6.68963e+06	1.90486e+07	1.07602e+07	1.31743e+07	1.44253e+07	High	High	High	High	High
P02814	SMR3B	Submaxillary gland androgen-regulated protein 3B OS=Homo sapiens OX=9606 GN=SMR3B PE=1 SV=2	66	6	57	6	79	8.2	9.57	0.264	24.76	93.743	-1.92	4.63	6.55	0.482372	0.229022	0.0445894	14259.5	201305		27184.4	53748.8	7.33711e+06	6.77808e+06	4.02855e+06	53220.2	153461	407088	1.4232e+06	4.24248e+06	150404	1.0257e+06	165323	116856	379515	2.00523e+07	6.43652e+07	1.0897e+07	137917	511965	3.90426e+06	8.61414e+06	1.35381e+07	Peak Found	Peak Found	n/a	Peak Found	Peak Found
P01619	IGKV3-20	Immunoglobulin kappa variable 3-20 OS=Homo sapiens OX=9606 GN=IGKV3-20 PE=1 SV=2	38	6	93	4	116	12.5	4.96	0.843	2.974	3.527	-0.25	1.57	1.82	0.897576	0.0956035	0.0587068	663472	1.77121e+06	864244	3.24409e+06	2.19074e+06	6.35473e+06	706120	6.56236e+06	1.4048e+07	7.87759e+06	367431	1.27738e+06	3.66432e+06	1.56488e+06	8.19149e+06	4.79019e+06	3.27269e+06	1.12282e+07	1.73674e+07	6.74194e+06	1.76351e+07	1.65409e+07	2.0833e+07	3.53813e+06	7.71856e+06	1.17749e+07	High	High	High	High	High
P06753-2	TPM3	Isoform 2 of Tropomyosin alpha-3 chain OS=Homo sapiens OX=9606 GN=TPM3	21	7	27	7	248	29	4.78	0.303	0.372	1.227	-1.72	-1.43	0.29	0.142154	0.588876	0.578965	1.41407e+06	624593	992073	226493	295168	977778	1.01772e+06	2.05134e+06	396887	483128	116998	105682	693938	3.31882e+06	2.97838e+06	5.55642e+06	298422	1.56315e+06	2.69859e+06	9.65495e+06	5.5126e+06	553235	1.3616e+06	1.16808e+06	780085	2.27012e+06	High	High	High	Peak Found	Peak Found
A0A4W8ZXM2	IGHV3-72	Immunoglobulin heavy variable 3-72 OS=Homo sapiens OX=9606 GN=IGHV3-72 PE=4 SV=1	30	4	71	2	101	11.2	7.97	0.857	5.006	5.84	-0.22	2.32	2.55	0.999562	0.663089	0.705545				888292	124086	109001		99913.5	1.64376e+06	187376		9710.66	69275.3	36187.7	50640.7	51167.7	914553	636557	309983	43118.9	285045	1.96634e+06	517467	31334.4	76045	254799	n/a	n/a	n/a	High	Peak Found
Q9NZT1	CALML5	Calmodulin-like protein 5 OS=Homo sapiens OX=9606 GN=CALML5 PE=1 SV=2	36	6	47	6	146	15.9	4.44	0.463	1.125	2.43	-1.11	0.17	1.28	0.311097	0.587982	0.0833912	865067	1.04566e+06	639097	393203	655859	1.82732e+06	931003	6.94371e+06	1.71325e+06	1.16139e+06	502129	807184	918831	2.05511e+06	4.89757e+06	3.64166e+06	460231	3.35407e+06	4.99405e+06	8.84796e+06	1.86599e+07	2.03049e+06	3.07738e+06	4.75324e+06	4.85757e+06	2.93206e+06	High	High	Peak Found	Peak Found	Peak Found
P09228	CST2	Cystatin-SA OS=Homo sapiens OX=9606 GN=CST2 PE=1 SV=1	35	5	345	1	141	16.4	4.93	2.751	4.688	1.704	1.46	2.23	0.77	0.227789	0.0761286	0.783266					17013.6			19348		48067.4	48501.3		545768	24311.3	21093.3	30242.1	37768.4	87007.8	25396.6	41070.7	51994.1	34994.2	127119	459121	41247.9	1.74159e+06	n/a	n/a	n/a	n/a	Peak Found
P08238	HSP90AB1	Heat shock protein HSP 90-beta OS=Homo sapiens OX=9606 GN=HSP90AB1 PE=1 SV=4	14	9	18	3	724	83.2	5.03	0.05	0.534	10.677	-4.32	-0.91	3.42	0.000213431	0.494249	0.00153124	73603.8		80929.5	94152.6	182678	748747	205891	551042		86333.8	12713.7			198532	100422	476752	136244	969554	2.06738e+06	1.98729e+06	1.55162e+06	52974.5	277462	213153	87816.8	82348.3	Peak Found	n/a	Peak Found	Peak Found	Peak Found
P22079	LPO	Lactoperoxidase OS=Homo sapiens OX=9606 GN=LPO PE=1 SV=2	13	9	33	9	712	80.2	8.62	4.516	0.721	0.16	2.18	-0.47	-2.65	0.0275917	0.985686	0.0461146	1.3229e+06	125633	76326.7	3.24433e+06	19530.1	126172	5689.32	32069.4	5.03532e+06	237986	355235	155575	114818	3.15459e+06	675472	574508	3.27057e+06	252739	434477	215174	196154	5.93997e+06	760972	3.52147e+06	1.05314e+06	537847	High	Peak Found	Peak Found	High	Peak Found
F5GXS2	ACTN4	Actinin, alpha 4, isoform CRA_a OS=Homo sapiens OX=9606 GN=ACTN4 PE=1 SV=3	13	8	15	5	911	104.8	5.44	0.346	3.02	8.73	-1.53	1.59	3.13	0.139783	0.14148	0.00673092	2549.83	10063.1	7823.88	56267	30710.9	159358	221292	1.538e+06	161574	59215.3	51026.6	63263.5	101876	101494	109558	149918	129908	243604	512097	2.11802e+06	4.13309e+06	277369	208263	586739	439043	360321	n/a	n/a	n/a	n/a	n/a
P19971	TYMP	Thymidine phosphorylase OS=Homo sapiens OX=9606 GN=TYMP PE=1 SV=2	18	7	27	7	482	49.9	5.53	0.331	2.044	6.177	-1.6	1.03	2.63	0.00857994	0.17108	0.0007022	201236	62268.5	117654	1.02103e+06	712285	1.48859e+06	334711	3.84642e+06	864227	994193	48004.5	210372	463621	537730	384209	747189	1.07881e+06	3.73521e+06	4.10469e+06	3.22178e+06	1.03365e+07	1.08216e+06	2.65337e+06	567711	1.29561e+06	1.52279e+06	Peak Found	Peak Found	Peak Found	High	High
P13639	EEF2	Elongation factor 2 OS=Homo sapiens OX=9606 GN=EEF2 PE=1 SV=4	12	8	10	8	858	95.3	6.83	0.381	0.554	1.454	-1.39	-0.85	0.54	0.0875077	0.58223	0.423457	374015	862122	660756	315128	1.24556e+06	623723	212172	1.39434e+06	462192	498763	128005	162215	117135	1.02134e+06	4.09387e+06	3.71289e+06	391132	6.46731e+06	1.83628e+06	2.10535e+06	3.80915e+06	712254	1.42929e+06	1.33358e+06	1.07849e+06	510156	Peak Found	High	High	Peak Found	Peak Found
Q9GZZ8	LACRT	Extracellular glycoprotein lacritin OS=Homo sapiens OX=9606 GN=LACRT PE=1 SV=1	33	8	276	7	138	14.2	5.5	0.647	0.585	0.904	-0.63	-0.77	-0.15	0.999985	0.863731	0.873982	6.54777e+07	1.71096e+07	3.88299e+07	3.80797e+07	6.12461e+06	4.30602e+07	1.03869e+07	3.73565e+07	1.78268e+08	1.22211e+07	5.54345e+06	1.06895e+07	3.92899e+07	1.53473e+08	7.89362e+07	2.15118e+08	3.81637e+07	3.1408e+07	1.1771e+08	9.85936e+07	1.00408e+08	2.09929e+08	3.2389e+07	5.25173e+07	6.43427e+07	1.25462e+08	High	High	High	High	High
P29401	TKT	Transketolase OS=Homo sapiens OX=9606 GN=TKT PE=1 SV=3	16	7	20	7	623	67.8	7.66	0.277	3.285	11.854	-1.85	1.72	3.57	0.0947981	0.0573663	0.00205302		63957.5	45222	66712.7	132176	449078	547511	2.64719e+06	1.12015e+06	166607	47792.1	105131	329583	139421	409764	349626	136330	801696	1.31867e+06	5.19416e+06	7.11383e+06	1.40587e+06	517383	599421	725162	1.13081e+06	n/a	Peak Found	Peak Found	Peak Found	Peak Found
Q99954	SMR3A	Submaxillary gland androgen-regulated protein 3A OS=Homo sapiens OX=9606 GN=SMR3A PE=1 SV=2	25	3	170	3	134	14	9.57	0.903	0.945	1.046	-0.15	-0.08	0.06	0.999985	0.8426	0.854529	420753	8.80906e+06	3.88227e+06	5.62292e+06	1.52825e+06	2.62157e+06	1.77952e+06	9.91154e+06	3.72025e+06	3.93114e+06	2.74949e+06	4.68122e+06	2.93261e+06	991408	4.06336e+07	2.15361e+07	5.62891e+06	7.84151e+06	7.1763e+06	1.69039e+07	2.66463e+07	4.39598e+06	1.03997e+07	2.60327e+07	2.81712e+07	9.36242e+06	High	High	High	High	High
P62328	TMSB4X	Thymosin beta-4 OS=Homo sapiens OX=9606 GN=TMSB4X PE=1 SV=2	57	5	36	5	44	5.1	5.06	0.891	30.302	33.995	-0.17	4.92	5.09	0.679814	0.118443	0.0384172			20282.8	778793	206552	780270	1.86335e+06	8.01938e+06	132184	186923	1.23721e+06	913604	3.07677e+06	153111	109228	215006	821040	1.06533e+06	2.15214e+06	1.76774e+07	2.15506e+07	167297	553869	1.17117e+07	5.498e+06	9.81821e+06	n/a	n/a	Peak Found	Peak Found	Peak Found
P02647	APOA1	Apolipoprotein A-I OS=Homo sapiens OX=9606 GN=APOA1 PE=1 SV=1	31	8	26	8	267	30.8	5.76	1.716	0.869	0.507	0.78	-0.2	-0.98	0.789159	0.923772	0.961269	349406	1.19242e+06	1.38346e+06	31075.9	202094	2.03575e+06	23029.6	417589	2.43196e+06	1.26669e+06	132835	311673	489224	915717	5.59394e+06	7.75321e+06	153105	1.12761e+06	5.63324e+06	329050	1.16593e+06	2.88767e+06	3.46068e+06	1.38899e+06	1.96753e+06	1.62993e+06	Peak Found	High	High	Peak Found	Peak Found
A0A6Q8PFJ0	LMNA	Prelamin-A/C OS=Homo sapiens OX=9606 GN=LMNA PE=1 SV=1	16	8	15	8	729	80.9	8.27	64.189	100	34.403	6	6.64	5.1	0.695722	0.0779942	0.307532	36518.3				5.86098e+06	130083	426235	3.85087e+06	50327.1		1.65632e+08	6.9012e+07	1.48532e+08	264138	147706	164628	215015	3.0045e+07	539093	4.04833e+06	1.03485e+07	242996	177309	1.56802e+09	4.15467e+08	4.74083e+08	Peak Found	n/a	n/a	n/a	Peak Found
P31946	YWHAB	14-3-3 protein beta/alpha OS=Homo sapiens OX=9606 GN=YWHAB PE=1 SV=3	30	7	94	3	246	28.1	4.83	0.427	0.554	1.299	-1.23	-0.85	0.38	0.174947	0.479704	0.761583	2.85015e+06	839529	183932	2.17826e+06	580598	1.69854e+06	425950	1.30703e+06	634667	624936	170732	248188	1.42835e+06	6.67651e+06	3.87091e+06	1.01882e+06	2.19846e+06	2.96918e+06	4.64211e+06	4.05188e+06	3.54259e+06	747296	1.6527e+06	1.61618e+06	1.51033e+06	4.55797e+06	High	High	Peak Found	High	Peak Found
Q99497	PARK7	Parkinson disease protein 7 OS=Homo sapiens OX=9606 GN=PARK7 PE=1 SV=2	30	5	19	5	189	19.9	6.79	0.506	0.135	0.266	-0.98	-2.89	-1.91	0.723721	0.117121	0.396669	3.49636e+06	2.84952e+06	851498	294201	72125.5	726571	139094	1.07091e+06	254879	275159	92274.7	224163	253235	8.20746e+06	1.31473e+07	4.7313e+06	362816	403755	1.99148e+06	1.37973e+06	2.87787e+06	310790	762262	939375	1.44876e+06	839240	High	High	Peak Found	Peak Found	Peak Found
P17931	LGALS3	Galectin-3 OS=Homo sapiens OX=9606 GN=LGALS3 PE=1 SV=5	30	6	72	6	250	26.1	8.56	0.451	1.008	2.235	-1.15	0.01	1.16	0.204292	0.965045	0.164148	2.48309e+06	1.58542e+06	550745	1.66784e+06	1.44272e+06	4.15266e+06	832648	4.54884e+06	1.04708e+06	3.23145e+06	447868	1.542e+06	1.02919e+06	5.81666e+06	7.31006e+06	3.08607e+06	1.67018e+06	7.37807e+06	1.13492e+07	7.8992e+06	1.22242e+07	1.29329e+06	8.54587e+06	4.2712e+06	9.27963e+06	3.32384e+06	High	High	High	High	High
P31146	CORO1A	Coronin-1A OS=Homo sapiens OX=9606 GN=CORO1A PE=1 SV=4	18	6	13	6	461	51	6.68	0.18	2.072	11.501	-2.47	1.05	3.52	0.0423972	0.963293	0.0358762	74393.1	150789	36857.4	1.55154e+06	1.17773e+06	479980	662551	2.06674e+06	769088	772724	12495.1	15282.9	474290	248148	768320	334910	1.59688e+06	6.12829e+06	1.41017e+06	6.32453e+06	5.55397e+06	1.0508e+06	2.11933e+06	164380	222173	1.64245e+06	Peak Found	High	Peak Found	Peak Found	Peak Found
A0A0B4J1V1	IGHV3-21	Immunoglobulin heavy variable 3-21 OS=Homo sapiens OX=9606 GN=IGHV3-21 PE=1 SV=1	42	5	64	2	117	12.8	8.28	0.695	2.243	3.226	-0.52	1.17	1.69	0.678009	0.97916	0.594284	91149.1	318338	111660	1.91539e+06	690966	2.13374e+06	95089	992410	7.4367e+06	2.47048e+06		61404	659416	248332	1.4678e+06	618499	1.91539e+06	3.53953e+06	5.83149e+06	937112	2.66934e+06	8.75642e+06	6.5334e+06	21595.1	402923	2.13725e+06	High	High	Peak Found	Peak Found	High
Q96DA0	ZG16B	Zymogen granule protein 16 homolog B OS=Homo sapiens OX=9606 GN=ZG16B PE=1 SV=3	26	4	60	4	208	22.7	7.39	0.975	0.413	0.423	-0.04	-1.28	-1.24	0.674877	0.362033	0.123817	3.79048e+07	1.60593e+06	1.0793e+06	2.73839e+06	46786.3	1.48177e+06	206576	1.68379e+06	6.26478e+06	1.03895e+06	206849	749597	845229	8.87923e+07	7.40996e+06	5.97836e+06	2.73839e+06	292952	4.04968e+06	1.95975e+06	4.52488e+06	7.37654e+06	2.7476e+06	1.99224e+06	4.51102e+06	2.69719e+06	High	High	High	High	Peak Found
P58107	EPPK1	Epiplakin OS=Homo sapiens OX=9606 GN=EPPK1 PE=1 SV=3	6	7	10	7	5088	555.3	5.62	0.555	0.956	1.723	-0.85	-0.06	0.79	0.382532	0.985644	0.34426			33995.4				50512.5	1.93526e+06				29683.6	32677.2	140643	112644	268432	166176	127840	128896	538506	5.20066e+06	142284	137511	146198	307840	225851	n/a	n/a	Peak Found	n/a	n/a
A0A286YFJ8	IGHG4	Immunoglobulin heavy constant gamma 4 (Fragment) OS=Homo sapiens OX=9606 GN=IGHG4 PE=1 SV=1	21	6	53	1	396	43.8	6.24	0.689	0.848	1.232	-0.54	-0.24	0.3	0.452309	0.996545	0.446516	17063.4						11880.6	378836						39971.1	7489.71	30800.6	36298.4	15049.9	14110.6	112709	1.01805e+06	29253.6	32886.3	23802.8	17055.1	28367.6	Peak Found	n/a	n/a	n/a	n/a
A0A0C4DH35	IGHV3-35	Probable non-functional immunoglobulin heavy variable 3-35 OS=Homo sapiens OX=9606 GN=IGHV3-35 PE=1 SV=1	26	4	70	1	117	12.8	7.88	0.599	15	25.036	-0.74	3.91	4.65	0.731501	0.134983	0.0502131				471846	82352.7	346485	30584.8	248264	910044	186992	29795.4		99524	14513.2	30886.4	5071.71	471846	421152	946942	290154	667163	1.07154e+06	494519	282049	21045.7	317589	n/a	n/a	n/a	High	Peak Found
P27482	CALML3	Calmodulin-like protein 3 OS=Homo sapiens OX=9606 GN=CALML3 PE=1 SV=2	48	6	43	5	149	16.9	4.42	0.208	0.263	1.26	-2.26	-1.93	0.33	0.115921	0.431401	0.664074	1.48895e+06	1.2841e+06	694913	190199	303378	2.70364e+06	568933	1.48529e+06	240847	351514	43245.5	365912	474227	3.5136e+06	5.92338e+06	3.89142e+06	253784	1.56135e+06	7.38903e+06	5.42755e+06	4.00026e+06	328959	971447	495784	2.26604e+06	1.57737e+06	High	High	High	Peak Found	High
E7EMB3	CALM2	Calmodulin-2 OS=Homo sapiens OX=9606 GN=CALM2 PE=1 SV=1	23	6	84	5	196	21.7	4.56	0.42	0.464	1.104	-1.25	-1.11	0.14	0.18827	0.168653	0.997327	4.95591e+06	7.20737e+06	2.47624e+06	4.48377e+06	864414	5.08237e+06	2.5767e+06	5.24452e+06	3.00184e+06	1.64948e+06	839994	975539	1.97914e+06	1.16616e+07	3.32752e+07	1.37835e+07	4.48377e+06	4.42062e+06	1.39053e+07	2.44447e+07	1.40937e+07	3.53749e+06	4.36835e+06	7.95152e+06	5.87826e+06	6.31557e+06	High	High	High	High	High
A0A0J9YX35	IGHV3-64D	Immunoglobulin heavy variable 3-64D OS=Homo sapiens OX=9606 GN=IGHV3-64D PE=3 SV=1	32	5	67	1	117	12.8	7.85	1.945	4.232	2.176	0.96	2.08	1.12	0.886661	0.547935	0.835201				220525	92726	238580			772851	263704		23881	87346.1	64839.4	65264.3	66455.7	220525	474201	652038	39385.9	43296.1	910002	697389	19580	182429	278728	n/a	n/a	n/a	Peak Found	Peak Found
P31944	CASP14	Caspase-14 OS=Homo sapiens OX=9606 GN=CASP14 PE=1 SV=2	29	7	59	7	242	27.7	5.58	1.567	1.19	0.76	0.65	0.25	-0.4	0.944609	0.999882	0.954298	1.05865e+06	3.40483e+06	701296	1.17343e+06	1.78404e+06	963618	213522	617311	2.37e+06	3.7712e+06	496184	233731	1.17184e+06	2.52807e+06	1.57227e+07	3.90334e+06	1.18153e+06	9.13888e+06	2.69984e+06	2.10901e+06	1.74614e+06	2.79058e+06	9.97327e+06	4.69696e+06	1.43877e+06	3.73943e+06	High	High	High	High	High
P21333	FLNA	Filamin-A OS=Homo sapiens OX=9606 GN=FLNA PE=1 SV=4	4	7	8	7	2647	280.6	6.06	0.208	1.212	5.816	-2.26	0.28	2.54	0.0842349	0.770361	0.035083			6800.21	30686.4	58872.4	28534.9	236825	945403	14272	132712		17412.4	74213.1	161338	165033	167634	99957.1	400825	197139	2.24673e+06	2.54059e+06	163986	483021	84485.9	197828	339050	n/a	n/a	Peak Found	Peak Found	Peak Found
A0A0C4DH25	IGKV3D-20	Immunoglobulin kappa variable 3D-20 OS=Homo sapiens OX=9606 GN=IGKV3D-20 PE=3 SV=1	37	4	55	1	116	12.5	4.59	1.704	7.351	4.315	0.77	2.88	2.11	0.441113	0.0134485	0.128219	86971.3	557992	126848	1.20116e+06	578619	2.2565e+06	88579.3	1.97616e+06	6.28933e+06	2.5423e+06	1.52364e+06	631906	1.01331e+06	225098	2.58842e+06	702628	1.20116e+06	2.95906e+06	6.20701e+06	840338	5.31055e+06	7.40545e+06	6.75306e+06	1.4423e+07	3.80276e+06	3.23356e+06	n/a	n/a	Peak Found	Peak Found	Peak Found
B7Z6Z4	MYL6	Myosin light polypeptide 6 OS=Homo sapiens OX=9606 GN=MYL6 PE=1 SV=1	24	6	66	6	238	26.7	5.08	0.234	0.156	0.667	-2.09	-2.68	-0.58	0.443972	0.383152	0.992768	7.73742e+06	5.55573e+06	2.89314e+06	605406	211086	2.46029e+06	2.19444e+06	7.13236e+06	742772	988261	187492	552241	2.17146e+06	1.81307e+07	2.56444e+07	1.60482e+07	647515	1.18166e+06	6.7569e+06	2.08183e+07	1.91669e+07	901894	2.66686e+06	1.82518e+06	3.36806e+06	6.95814e+06	High	High	High	Peak Found	Peak Found
O00299	CLIC1	Chloride intracellular channel protein 1 OS=Homo sapiens OX=9606 GN=CLIC1 PE=1 SV=4	39	7	23	7	241	26.9	5.17	0.259	1.748	6.74	-1.95	0.81	2.75	0.127737	0.276339	0.012316	342471	545477	51469	997903	407307	3.13114e+06	511570	3.40322e+06	812931	1.25204e+06	167372	608446	488439	918163	2.5903e+06	366369	1.00813e+06	2.10034e+06	8.59533e+06	4.8924e+06	9.17558e+06	1.00993e+06	3.3338e+06	1.68215e+06	3.70797e+06	1.60541e+06	High	High	Peak Found	High	Peak Found
P35030	PRSS3	Trypsin-3 OS=Homo sapiens OX=9606 GN=PRSS3 PE=1 SV=2	8	6	175	1	304	32.5	7.49	1.573	1.199	0.762	0.65	0.26	-0.39	0.950429	0.983008	0.991908	2.31075e+06	1.34828e+07	1.19191e+07	4.42708e+06	6.12603e+06	4.8407e+06	1.55851e+06	4.31877e+06	6.20063e+06	8.3367e+06	5.82378e+06	2.45728e+06	7.47893e+06	5.44026e+06	6.21729e+07	6.60215e+07	4.46791e+06	3.13686e+07	1.32583e+07	1.4824e+07	1.16059e+07	7.30101e+06	2.20493e+07	5.51482e+07	1.48414e+07	2.38659e+07	High	High	High	High	High
P02763	ORM1	Alpha-1-acid glycoprotein 1 OS=Homo sapiens OX=9606 GN=ORM1 PE=1 SV=2	33	6	54	4	201	23.5	5.11	0.322	0.155	0.482	-1.63	-2.69	-1.05	0.66954	0.382535	0.877022	1.5246e+06	5.15715e+06	2.20165e+06	112078	73930.2	1.15103e+06	339453	1.96303e+06	499879	178820	102179	273552	584811	3.62814e+06	2.3805e+07	1.2243e+07	168817	477194	3.18426e+06	3.24313e+06	5.29074e+06	596006	526863	1.03504e+06	1.68155e+06	1.88606e+06	High	High	High	Peak Found	Peak Found
P26447	S100A4	Protein S100-A4 OS=Homo sapiens OX=9606 GN=S100A4 PE=1 SV=1	40	4	97	4	101	11.7	6.11	0.565	0.466	0.824	-0.82	-1.1	-0.28	0.153214	0.110701	0.978557	7.82224e+06	4.74224e+06	1.71794e+06	2.00674e+07	5.38579e+06	1.11088e+07	751367	3.33734e+06	9.00391e+06	3.32688e+06	262141	905786	3.27571e+06	1.83237e+07	2.18656e+07	9.5159e+06	2.01246e+07	2.76576e+07	3.03999e+07	7.20537e+06	9.05986e+06	1.06724e+07	8.94592e+06	2.56309e+06	5.51793e+06	1.05153e+07	High	High	High	High	High
Q7Z3Y8	KRT27	Keratin, type I cytoskeletal 27 OS=Homo sapiens OX=9606 GN=KRT27 PE=1 SV=2	8	5	551	1	459	49.8	5.05	1.951	1.048	0.537	0.96	0.07	-0.9	0.858039	0.980649	0.943703					285858				36736.5	26275.3			8404	35310.7	41501.5	37401.4	23671.6	1.46188e+06	10947.8	34817.9	8733.19	43255.8	69487.5	5749	38089.8	26817.8	n/a	n/a	n/a	n/a	High
B4E1Z4		C3/C5 convertase OS=Homo sapiens OX=9606 PE=1 SV=1	9	8	11	8	1266	140.9	7.18	0.438	0.893	2.037	-1.19	-0.16	1.03	0.946737	0.637425	0.49186		17645.2	46082.7	68302.5	96918.2	83896.7	16208.7	225904	661137	485529		9880.74	26474.8	136007	201661	343443	206971	585535	295726	221093	680846	834686	1.41926e+06	118597	182401	179098	n/a	Peak Found	Peak Found	Peak Found	High
P32119	PRDX2	Peroxiredoxin-2 OS=Homo sapiens OX=9606 GN=PRDX2 PE=1 SV=5	32	7	66	6	198	21.9	5.97	0.909	0.385	0.424	-0.14	-1.38	-1.24	0.922329	0.471585	0.71865	1.16693e+06	1.08828e+06	891952	619396	278252	1.53398e+06	92079.3	579562	685042	1.40809e+06	104042	232624	447916	2.7496e+06	5.05936e+06	4.98321e+06	690993	1.54548e+06	4.2524e+06	927276	1.59156e+06	843060	3.73119e+06	1.03822e+06	1.42596e+06	1.45781e+06	High	High	High	High	High
Q9Y5Z4	HEBP2	Heme-binding protein 2 OS=Homo sapiens OX=9606 GN=HEBP2 PE=1 SV=1	41	6	36	6	205	22.9	4.63	0.177	0.248	1.402	-2.5	-2.01	0.49	0.359036	0.840656	0.695061	1.99721e+06	1.56953e+06	670607	18281.4	1.14474e+06	406192	611816	2.22546e+06	489877	201278	101496	603911	474542	4.69223e+06	7.24011e+06	3.71728e+06	101014	5.89752e+06	1.18261e+06	5.81259e+06	5.9805e+06	643940	591889	1.03538e+06	3.65963e+06	1.53237e+06	High	High	High	Peak Found	Peak Found
E7EQR4	EZR	Ezrin OS=Homo sapiens OX=9606 GN=EZR PE=1 SV=3	15	7	37	5	586	69.3	6.16	0.155	0.616	3.967	-2.69	-0.7	1.99	0.0127018	0.936962	0.0292668	187924	693504	850976	1.01136e+06	949029	2.20796e+06	909553	3.23101e+06	910392	930717	217000	181214	279558	511247	3.228e+06	4.75583e+06	1.02732e+06	4.89931e+06	6.04897e+06	8.62879e+06	8.68272e+06	1.08518e+06	2.50389e+06	2.19354e+06	1.1217e+06	961028	Peak Found	Peak Found	Peak Found	High	Peak Found
P62258	YWHAE	14-3-3 protein epsilon OS=Homo sapiens OX=9606 GN=YWHAE PE=1 SV=1	25	6	77	3	255	29.2	4.74	0.279	0.743	2.668	-1.84	-0.43	1.42	0.0659708	0.686709	0.274345	291355	160700	88530.1	458433	56724.9	938246	136203	759681	321401	284552	16230.2	77593.9	129371	688644	778324	538092	487110	326324	2.59292e+06	1.29213e+06	2.0415e+06	409593	780417	219381	503480	452403	High	High	High	High	Peak Found
P13489	RNH1	Ribonuclease inhibitor OS=Homo sapiens OX=9606 GN=RNH1 PE=1 SV=2	11	4	29	4	461	49.9	4.82	0.551	1.011	1.836	-0.86	0.02	0.88	0.56878	0.972306	0.726448	535274	893788	332294	608198	131942	2.05273e+06	229031	1.35856e+06	507404	588520	147178	407565	520340	1.27927e+06	4.13327e+06	1.85315e+06	608198	674751	5.6101e+06	2.17719e+06	3.67125e+06	597448	1.5564e+06	1.40102e+06	2.4527e+06	1.66044e+06	High	High	High	High	Peak Found
Q3SY84	KRT71	Keratin, type II cytoskeletal 71 OS=Homo sapiens OX=9606 GN=KRT71 PE=1 SV=3	10	8	163	2	523	57.3	6.61	1.112	2.224	1.999	0.15	1.15	1	0.925879	0.611667	0.439513	161624	2.09945e+06	2.15922e+06	1.59493e+06	4.58969e+06	1.66993e+06	1.05817e+06	2.29058e+06	642897	2.44511e+06	2.00491e+06	1.45208e+06	4.5464e+06	393803	9.68374e+06	1.1973e+07	1.60538e+06	2.34717e+07	4.56884e+06	1.00734e+07	6.1681e+06	795383	6.48273e+06	1.89989e+07	8.7687e+06	1.45263e+07	Peak Found	High	High	High	High
O75368	SH3BGRL	SH3 domain-binding glutamic acid-rich-like protein OS=Homo sapiens OX=9606 GN=SH3BGRL PE=1 SV=1	77	6	22	6	114	12.8	5.25	0.975	2.115	2.17	-0.04	1.08	1.12	0.99084	0.620959	0.577638	602151	666720	247540	146498	557574	196568	354640	1.82154e+06	263031	437096	537233	879280	956673	1.45807e+06	3.11337e+06	1.43919e+06	181783	2.90297e+06	579842	3.40279e+06	4.9474e+06	409214	1.20275e+06	5.09078e+06	5.3044e+06	3.06397e+06	Peak Found	High	High	Peak Found	Peak Found
P24158	PRTN3	Myeloblastin OS=Homo sapiens OX=9606 GN=PRTN3 PE=1 SV=3	31	6	15	6	256	27.8	8.35	0.074	1.031	13.967	-3.76	0.04	3.8	0.0520822	0.99103	0.0795331		61223.1		10475.1	33842		980514	5.3349e+06	157052	9113.89				100401	404624	116890	132349	324431	155612	9.30199e+06	1.43365e+07	281448	154877	111772	89793.8	128232	n/a	Peak Found	n/a	Peak Found	Peak Found
P22314	UBA1	Ubiquitin-like modifier-activating enzyme 1 OS=Homo sapiens OX=9606 GN=UBA1 PE=1 SV=3	8	6	9	6	1058	117.8	5.76	0.19	0.173	0.909	-2.4	-2.53	-0.14	0.264273	0.305046	0.994594	141890	329665	218214			132990	112369	785223	23214.1	14080.7	33130.3			391791	1.5711e+06	1.25786e+06	65858.3	82065.4	376780	1.0809e+06	2.11512e+06	128479	86154.5	362546	121136	111425	High	Peak Found	Peak Found	n/a	n/a
P52209	PGD	6-phosphogluconate dehydrogenase, decarboxylating OS=Homo sapiens OX=9606 GN=PGD PE=1 SV=3	14	5	17	5	483	53.1	7.23	0.334	6.274	18.809	-1.58	2.65	4.23	0.36372	0.0476169	0.00662727	69958.5			628468	60883.2	2.66859e+06	453455	1.33709e+06	1.46676e+06	569232	78973	215329	200063	246183	125804	177471	636365	398685	7.32336e+06	4.30186e+06	3.59318e+06	1.79311e+06	1.52843e+06	832487	1.31142e+06	698330	Peak Found	n/a	n/a	High	Peak Found
P04080	CSTB	Cystatin-B OS=Homo sapiens OX=9606 GN=CSTB PE=1 SV=2	46	3	32	3	98	11.1	7.56	0.428	0.757	1.767	-1.22	-0.4	0.82	0.617265	0.983426	0.743363	711696	1.7703e+06	680119	417378	408264	1.1048e+06	677821	3.72623e+06	35202.3	622132	986515	1.21686e+06	581936	1.66918e+06	8.1625e+06	3.77599e+06	450269	2.10924e+06	3.05941e+06	6.43039e+06	1.00135e+07	106457	1.64973e+06	9.33852e+06	7.32297e+06	1.89969e+06	High	High	High	High	High
A0A2R8YDT1	GLUL	Glutamine synthetase OS=Homo sapiens OX=9606 GN=GLUL PE=1 SV=1	9	4	9	4	507	57.1	8.37	0.282	0.285	1.01	-1.82	-1.81	0.01	0.649581	0.376062	0.885736	90070.2	913022	1.78924e+06	459086	216633	641558	20840	725471	187349	590867	26453.6	68057.3	106321	230680	4.23581e+06	9.92465e+06	498408	1.20088e+06	1.7941e+06	232646	1.9565e+06	272505	1.57959e+06	311090	468574	414319	Peak Found	Peak Found	Peak Found	Peak Found	Peak Found
O75367	MACROH2A1	Core histone macro-H2A.1 OS=Homo sapiens OX=9606 GN=MACROH2A1 PE=1 SV=4	12	7	17	2	372	39.6	9.79	0.307	1.978	6.441	-1.7	0.98	2.69	0.488934	0.746034	0.211095				14380.4	18653		56534.5	333331		38271.6	123150		14682.7	38008.5	54531.9	30509.9	41649.5	122458	48249.7	536334	895764	27467.3	111230	1.20718e+06	10519.9	78694.5	n/a	n/a	n/a	Peak Found	Peak Found
P01768	IGHV3-30	Immunoglobulin heavy variable 3-30 OS=Homo sapiens OX=9606 GN=IGHV3-30 PE=1 SV=2	32	4	37	2	117	12.9	8.92	1.338	61.386	45.875	0.42	5.94	5.52	0.99993	0.028572	0.0364043	23208.5	15277.7		1.79676e+06	1.28065e+06	1.98821e+06	623822	205399	8.00613e+06	2.88134e+06	69852.4	120678	2.95307e+06	106297	144959	76337.9	1.79676e+06	6.55543e+06	5.43376e+06	5.96777e+06	583654	9.42691e+06	7.61998e+06	746239	779630	9.42348e+06	n/a	n/a	n/a	High	Peak Found
C9JF17	APOD	Apolipoprotein D (Fragment) OS=Homo sapiens OX=9606 GN=APOD PE=1 SV=1	27	5	34	5	215	24.1	5.6	9.147	3.168	0.346	3.19	1.66	-1.53	0.0151785	0.318379	0.206872	312580	185227	104558	3.18664e+06	96940.3	417607		52057.1	1.00277e+07	1.33989e+06	120861	221244	833529	794385	887263	653051	3.22462e+06	560037	1.16741e+06	130794	150983	1.18072e+07	3.54347e+06	1.19611e+06	1.33315e+06	2.65986e+06	High	Peak Found	Peak Found	High	Peak Found
P30041	PRDX6	Peroxiredoxin-6 OS=Homo sapiens OX=9606 GN=PRDX6 PE=1 SV=3	33	6	33	6	224	25	6.38	0.405	1.648	4.07	-1.3	0.72	2.03	0.0955385	0.997049	0.128797	622473	582346	274801	947695	396792	2.77574e+06	558944	2.8625e+06	254970	1.35201e+06	263975	453310	307957	1.50355e+06	2.83456e+06	1.61894e+06	978528	2.05962e+06	7.5937e+06	5.31011e+06	7.69244e+06	328201	3.61522e+06	2.57053e+06	2.78616e+06	1.06589e+06	High	High	Peak Found	High	High
P02766	TTR	Transthyretin OS=Homo sapiens OX=9606 GN=TTR PE=1 SV=1	34	4	22	4	147	15.9	5.76	0.829	0.353	0.425	-0.27	-1.5	-1.23	0.688096	0.282917	0.747109	301686	1.2112e+06	765048	207676	101601	331090	60430.9	684987	212750	373657	87065	100077	32639	751817	5.58461e+06	4.23769e+06	253958	542853	941547	611912	1.8935e+06	293784	1.01935e+06	907891	629204	195986	High	High	High	Peak Found	Peak Found
A0A0A0MS15	IGHV3-49	Immunoglobulin heavy variable 3-49 OS=Homo sapiens OX=9606 GN=IGHV3-49 PE=3 SV=1	30	4	34	3	119	13	8.62	1.122	4.509	4.019	0.17	2.17	2.01	0.845	0.594102	0.341992	59056.6	277337		1.8865e+06	623917	2.01992e+06	81252.8	555856	4.67481e+06	2.16635e+06		59329.9	793415	232874	1.35917e+06	116910	1.91357e+06	3.22482e+06	5.54164e+06	843194	1.58515e+06	5.50441e+06	5.74955e+06	114123	425126	2.53699e+06	Peak Found	High	n/a	High	High
P01593	IGKV1D-33	Immunoglobulin kappa variable 1D-33 OS=Homo sapiens OX=9606 GN=IGKV1D-33 PE=1 SV=2	29	2	77	2	117	12.8	4.78	0.998	3.726	3.732	0	1.9	1.9	0.874355	0.575328	0.354206	51434.9	345060	83768.1	2.81099e+06	992619	1.82896e+06	101525	834798	5.57994e+06	2.50223e+06	35452.4	60985.1	1.03949e+06	146003	1.59988e+06	506875	2.81099e+06	5.07626e+06	4.99854e+06	1.00232e+06	2.25977e+06	6.57016e+06	6.61737e+06	346484	385502	3.35509e+06	Peak Found	High	Peak Found	High	High
A0A494C0J7		TGc domain-containing protein OS=Homo sapiens OX=9606 PE=3 SV=1	11	6	16	6	712	78.8	6.27	0.494	1.505	3.043	-1.02	0.59	1.61	0.7516	0.258222	0.103545	58275.6	161703	75593.3	281582	620240	403348	31676.8	473158	417253	708166	116137	82397.4	164285	196533	754517	488540	328108	3.18641e+06	1.1112e+06	388647	1.33563e+06	552561	1.90774e+06	1.20211e+06	541343	602427	Peak Found	High	High	Peak Found	High
A0A0J9YY99		Ig-like domain-containing protein (Fragment) OS=Homo sapiens OX=9606 PE=1 SV=1	35	4	33	2	117	13	8.92	1.195	1.928	1.614	0.26	0.95	0.69	0.36689	0.0817465	0.614376				23522.9	22910.4	44588.7			935279	68335.6	7612.72	5603.25	30414.5	42204.9	51721.3	68400	62685.1	117164	121861	72092.4	64804.1	1.10125e+06	215013	109803	74055.9	97054.9	n/a	n/a	n/a	Peak Found	Peak Found
P14555	PLA2G2A	Phospholipase A2, membrane associated OS=Homo sapiens OX=9606 GN=PLA2G2A PE=1 SV=2	35	6	43	6	144	16.1	9.23	0.827	1.642	1.985	-0.27	0.72	0.99	0.968152	0.255684	0.208098	1.51835e+06	247681	274328	2.54334e+06	967492	5.71445e+06	339032	1.1853e+06	1.3735e+07	3.21441e+06	349839	337406	787068	3.61843e+06	1.21799e+06	1.62085e+06	2.57238e+06	5.01383e+06	1.56569e+07	3.27771e+06	3.23935e+06	1.62482e+07	8.53895e+06	3.35219e+06	2.04749e+06	2.58489e+06	Peak Found	Peak Found	Peak Found	High	Peak Found
P09467	FBP1	Fructose-1,6-bisphosphatase 1 OS=Homo sapiens OX=9606 GN=FBP1 PE=1 SV=5	17	4	7	4	338	36.8	6.99	0.952	3.885	4.083	-0.07	1.96	2.03	0.899816	0.354889	0.61918		122255	19330.6	147781	95194.5	977169	6314.54	483152	65421	295938	467245	1.53754e+06	67697.6	104659	611072	201406	201448	492916	2.6706e+06	83490.2	1.37233e+06	109824	782635	4.44088e+06	9.28191e+06	243485	n/a	Peak Found	Peak Found	Peak Found	Peak Found
A0A804HKE2	ACTN1	Alpha-actinin-1 OS=Homo sapiens OX=9606 GN=ACTN1 PE=1 SV=1	8	5	11	2	922	106.4	5.41	0.415	0.176	0.423	-1.27	-2.51	-1.24	0.51413	0.208137	0.790647	49290.4	109538	55630.2			9358.9	26261.1	151929				32457.2		115463	505059	308142	41547.5	21367.5	25577.8	249135	408280	28851.8	40484.6	3161.24	195325	33126.6	Peak Found	Peak Found	Peak Found	n/a	n/a
P16152	CBR1	Carbonyl reductase [NADPH] 1 OS=Homo sapiens OX=9606 GN=CBR1 PE=1 SV=3	23	5	18	5	277	30.4	8.32	0.478	2.956	6.18	-1.06	1.56	2.63	0.395936	0.399266	0.0654027	66051.3	233222	43176	151753	94497.8	680741	162942	1.38048e+06	1.1467e+06	286134	34926.3	337286	48599.8	242856	1.12305e+06	325008	210920	570226	1.9036e+06	1.5838e+06	3.70978e+06	1.37657e+06	830412	459086	2.03482e+06	245645	Peak Found	Peak Found	Peak Found	High	Peak Found
P16402	H1-3	Histone H1.3 OS=Homo sapiens OX=9606 GN=H1-3 PE=1 SV=2	13	4	13	4	221	22.3	11.02	0.098	0.164	1.684	-3.36	-2.61	0.75	0.029647	0.139776	0.645546	312746	251738	73614.9	66367.4	15454.8	85337.3	341976	2.21056e+06	43343.7	21183.3	5635.06			781123	1.2665e+06	485948	110040	154179	329899	3.26277e+06	5.94047e+06	79966.6	101230	125996	72981	116052	High	High	Peak Found	Peak Found	Peak Found
Q13938	CAPS	Calcyphosin OS=Homo sapiens OX=9606 GN=CAPS PE=1 SV=2	22	5	24	5	275	30.2	6.04	0.715	0.254	0.355	-0.48	-1.98	-1.49	0.92849	0.254463	0.44856	2.0468e+06	1.02921e+06	376127	304416	73501	286416	165171	521936	203785	165467	77980.9	284104	317298	4.83743e+06	4.75384e+06	2.12567e+06	363426	442626	895529	1.60958e+06	1.42517e+06	364903	544754	808169	1.78921e+06	1.10075e+06	High	High	Peak Found	Peak Found	Peak Found
P41218	MNDA	Myeloid cell nuclear differentiation antigen OS=Homo sapiens OX=9606 GN=MNDA PE=1 SV=1	10	4	5	4	407	45.8	9.76	0.14	0.595	4.238	-2.83	-0.75	2.08	0.165694	0.9767	0.256352	48218.8		37692.2				359734	1.32271e+06				21245.6		177051	120009	288811	31627.7	69981.3	111843	3.41274e+06	3.55452e+06	75388.9	96500.3	81087.9	181947	86755.4	Peak Found	n/a	Peak Found	n/a	n/a
P36952	SERPINB5	Serpin B5 OS=Homo sapiens OX=9606 GN=SERPINB5 PE=1 SV=2	21	6	9	6	375	42.1	6.05	1.038	2.248	2.165	0.05	1.17	1.11	0.855551	0.904413	0.64305	20640.8	321045	18718.7	408400	113763	1.18134e+06	20000.9	328271	645212	201793		160519	395342	222696	1.52422e+06	271017	510466	696511	3.30172e+06	263519	931241	836139	584733	120547	1.09696e+06	1.34597e+06	Peak Found	Peak Found	Peak Found	High	Peak Found
P01824	IGHV4-39	Immunoglobulin heavy variable 4-39 OS=Homo sapiens OX=9606 GN=IGHV4-39 PE=1 SV=2	20	3	27	3	125	13.9	9.26	1.071	1.787	1.669	0.1	0.84	0.74	0.970228	0.954132	0.87294	77120.7	294464	74397.4	1.02271e+06	1.23418e+06	1.83123e+06	16517.9	84273.9	6.29326e+06	1.61559e+06		31703.2	395349	216842	1.40333e+06	487142	1.02271e+06	6.3116e+06	5.00475e+06	192191	277252	7.41007e+06	4.27258e+06	56217.7	223830	1.26159e+06	Peak Found	Peak Found	Peak Found	High	High
P02671	FGA	Fibrinogen alpha chain OS=Homo sapiens OX=9606 GN=FGA PE=1 SV=2	6	5	7	5	866	94.9	6.01	0.159	0.926	5.813	-2.65	-0.11	2.54	0.116868	0.742284	0.0447798					154097	90365.9	10266.4	985776	268809				118544	58109.7	116056	67377.2	130419	821327	321692	165296	2.65838e+06	408935	52790.4	81855.4	70162.6	457767	n/a	n/a	n/a	n/a	Peak Found
P01009	SERPINA1	Alpha-1-antitrypsin OS=Homo sapiens OX=9606 GN=SERPINA1 PE=1 SV=3	16	5	29	5	418	46.7	5.59	1.079	3.125	2.897	0.11	1.64	1.53	0.974023	0.402292	0.337423	174465	1.55246e+06	732935	400669	630153	1.9005e+06	201206	3.41227e+06	3.73892e+06	2.32722e+06	469794	487341	540176	496467	7.17719e+06	4.07487e+06	432829	3.23003e+06	5.25793e+06	1.94022e+06	9.19092e+06	4.44507e+06	6.1802e+06	4.52835e+06	2.97609e+06	1.73536e+06	Peak Found	High	High	Peak Found	High
O14745	SLC9A3R1	Na(+)/H(+) exchange regulatory cofactor NHE-RF1 OS=Homo sapiens OX=9606 GN=SLC9A3R1 PE=1 SV=4	23	5	22	5	358	38.8	5.77	0.237	0.284	1.199	-2.08	-1.82	0.26	0.0195581	0.0963623	0.636231	1.03144e+06	831560	488534	554523	368469	1.16955e+06	306263	1.34497e+06	545708	602136	45553.2	109492	283896	2.41616e+06	3.86926e+06	2.73201e+06	600707	1.8882e+06	3.22581e+06	2.94325e+06	3.65573e+06	729685	1.64167e+06	491051	708650	952907	High	High	Peak Found	High	Peak Found
P14780	MMP9	Matrix metalloproteinase-9 OS=Homo sapiens OX=9606 GN=MMP9 PE=1 SV=3	11	6	9	6	707	78.4	6.06	0.433	3.199	7.383	-1.21	1.68	2.88	0.125144	0.31238	0.013863		29679	47396.4	74247.2	209319	188966	261252	1.66805e+06	36548.4	88063.5	107386	175006	197707	135194	268615	401001	188339	1.1126e+06	610810	2.47846e+06	4.48257e+06	142311	290595	1.13341e+06	1.14296e+06	719434	n/a	Peak Found	Peak Found	Peak Found	Peak Found
P12429	ANXA3	Annexin A3 OS=Homo sapiens OX=9606 GN=ANXA3 PE=1 SV=3	18	5	10	5	323	36.4	5.92	0.446	1.459	3.272	-1.16	0.55	1.71	0.731993	0.800058	0.408511	101125		24507.7			44837.6	247008	729017	364372	61612.8	11459.9	11298.9	161061	349755	117877	259007	101764	80425.1	164548	2.34514e+06	1.98651e+06	499962	254990	166109	159451	586862	Peak Found	n/a	Peak Found	n/a	n/a
A0A0C4DH42	IGHV3-66	Immunoglobulin heavy variable 3-66 OS=Homo sapiens OX=9606 GN=IGHV3-66 PE=3 SV=1	42	4	51	1	116	12.7	8.16	3.213	100	58.275	1.68	6.64	5.86	0.891459	0.121502	0.0725833				842533	429286	3.41088e+06	76902.6	623507	6.49158e+06	3.67376e+06		38212.3	1.93139e+06	38826.4	27898.5	5708.49	842533	2.19537e+06	9.32192e+06	729563	1.67556e+06	7.64359e+06	9.7156e+06	18930.6	229959	6.16321e+06	n/a	n/a	n/a	Peak Found	Peak Found
P20061	TCN1	Transcobalamin-1 OS=Homo sapiens OX=9606 GN=TCN1 PE=1 SV=2	11	5	39	5	433	48.2	5.03	1.825	1.777	0.974	0.87	0.83	-0.04	0.972589	0.971843	0.999995	1.50946e+06	390050	426832	1.24737e+06	208517	611216	255481	1.63921e+06	4668001	977020	23020.2	615235	1.64672e+06	3.55775e+06	1.82899e+06	2.38989e+06	1.25945e+06	1.07485e+06	1.68868e+06	2.45551e+06	4.42658e+06	5.49639e+06	2.61351e+06	286248	3.71579e+06	5.26939e+06	High	Peak Found	High	High	High
A0A087WVQ6	CLTC	Clathrin heavy chain OS=Homo sapiens OX=9606 GN=CLTC PE=1 SV=1	4	5	6	5	1679	191.9	5.69	0.453	0.835	1.844	-1.14	-0.26	0.88	0.0513727	0.903008	0.124247	63708	13961.5			22082.6	44667.8	24150.9	1.19579e+06						170084	144519	119188	118743	193221	212910	275086	3.21346e+06	74412.4	144912	107030	125466	109595	Peak Found	Peak Found	n/a	n/a	Peak Found
P06312	IGKV4-1	Immunoglobulin kappa variable 4-1 OS=Homo sapiens OX=9606 GN=IGKV4-1 PE=1 SV=1	33	5	40	5	121	13.4	5.25	0.537	3.235	6.021	-0.9	1.69	2.59	0.526731	0.267211	0.0597339	279375	73304.7		695755	865025	1.47213e+06	89151.7	925198	2.52825e+06	1.30203e+06		132020	526846	696865	404708	115239	695755	4.44541e+06	4.04245e+06	887802	2.52526e+06	2.99853e+06	3.47999e+06	159370	827061	1.71651e+06	Peak Found	Peak Found	n/a	High	High
P37837	TALDO1	Transaldolase OS=Homo sapiens OX=9606 GN=TALDO1 PE=1 SV=2	15	5	13	5	337	37.5	6.81	0.259	4.153	16.008	-1.95	2.05	4	0.11827	0.336234	0.0142842	22374.7			967975	138805	176405	319016	1.53519e+06	277137	163984	32279.6	37256.7	108589	112374	54864.2	76504.4	1.01702e+06	727951	511312	3.02646e+06	4.12553e+06	385079	478558	357343	275700	398573	Peak Found	n/a	n/a	High	Peak Found
P06703	S100A6	Protein S100-A6 OS=Homo sapiens OX=9606 GN=S100A6 PE=1 SV=1	40	6	164	6	90	10.2	5.48	0.52	1.041	2.001	-0.94	0.06	1	0.305606	0.96734	0.247306	1.20636e+07	1.25712e+07	2.86372e+06	4.90545e+07	7.56789e+06	3.47644e+07	6.63307e+06	3.28515e+07	11917765	1.05354e+07	4.08949e+06	1.22624e+07	1.914e+07	2.82871e+07	5.80272e+07	1.58709e+07	4.91123e+07	3.88448e+07	9.50855e+07	6.29804e+07	8.83307e+07	1.41006e+07	2.79001e+07	3.88148e+07	7.38552e+07	6.11739e+07	High	High	High	High	High
P27348	YWHAQ	14-3-3 protein theta OS=Homo sapiens OX=9606 GN=YWHAQ PE=1 SV=1	16	4	70	1	245	27.7	4.78	0.045	0.571	12.703	-4.47	-0.81	3.67	0.0830871	0.979192	0.135609	70726.7		32281.7			190010	129038	307527						165678	3636.12	178812	16051.6	21013.3	519297	1.22417e+06	826422	25285.5	40659.9	29463.9	35105.6	22599.8	Peak Found	n/a	Peak Found	n/a	n/a
P62979	RPS27A	Ubiquitin-40S ribosomal protein S27a OS=Homo sapiens OX=9606 GN=RPS27A PE=1 SV=2	23	5	42	5	156	18	9.64	0.676	1.345	1.99	-0.57	0.43	0.99	0.506175	0.992226	0.47654	959636	2.14581e+06	829521	1.5521e+06	760153	1.35391e+06	1.32361e+06	4.06374e+06	1.0798e+06	1.05125e+06	849458	730562	1.90678e+06	2.32441e+06	9.96408e+06	4.6721e+06	1.58516e+06	3.9391e+06	3.7425e+06	1.25569e+07	1.09205e+07	1.33235e+06	2.82558e+06	8.08105e+06	4.43186e+06	6.14554e+06	High	High	High	High	High
P02452	COL1A1	Collagen alpha-1(I) chain OS=Homo sapiens OX=9606 GN=COL1A1 PE=1 SV=6	2	3	26	3	1464	138.8	5.8	1.842	10.371	5.631	0.88	3.37	2.49	0.97323	0.359542	0.505387	29593.4	4060.72	18244.2	1.84213e+06	3.54406e+06	1.18638e+06	8762.02	22550	1.07014e+06	2.38533e+06	253911	102591	57521	104939	81776.3	140657	1.86281e+06	1.81244e+07	3.24236e+06	144336	91029.1	1.26005e+06	6.30823e+06	2.4454e+06	632873	223308	Peak Found	Peak Found	Peak Found	High	High
P01034	CST3	Cystatin-C OS=Homo sapiens OX=9606 GN=CST3 PE=1 SV=1	38	5	47	5	146	15.8	8.75	1.371	1.282	0.935	0.46	0.36	-0.1	0.399416	0.265193	0.953504	2.47148e+06	1.56637e+06	1.15529e+06	2.1554e+06	892142	2.66633e+06	362377	2.66706e+06	6.00006e+06	1.76177e+06	1.19551e+06	1.76292e+06	2.45282e+06	5.82441e+06	7.24029e+06	6.45544e+06	2.17017e+06	4.5674e+06	7.30847e+06	3.50828e+06	7.19384e+06	7.08932e+06	4.6792e+06	1.13545e+07	1.06108e+07	7.86027e+06	High	High	High	High	High
P00390	GSR	Glutathione reductase, mitochondrial OS=Homo sapiens OX=9606 GN=GSR PE=1 SV=2	12	4	13	4	522	56.2	8.5	0.388	1.061	2.734	-1.36	0.09	1.45	0.212208	0.999812	0.24889	265219	594898	114772	405584	363098	1.8459e+06	89833.2	668742	391916	483401	168010	111523	179669	674975	2.81013e+06	671284	405584	1.88396e+06	5.04484e+06	852234	1.79712e+06	480429	1.2784e+06	1.62971e+06	714500	586474	Peak Found	High	Peak Found	High	Peak Found
P08758	ANXA5	Annexin A5 OS=Homo sapiens OX=9606 GN=ANXA5 PE=1 SV=2	17	5	11	5	320	35.9	5.05	0.362	0.627	1.734	-1.47	-0.67	0.79	0.107122	0.494542	0.570056	292407	568357	316217	298284	105264	649432	233928	2.09753e+06	255304	250348	81197.9	149106	124526	753152	2.65818e+06	1.79626e+06	411231	578333	1.80886e+06	2.2478e+06	5.63673e+06	341363	729444	833065	969716	431616	Peak Found	High	High	Peak Found	Peak Found
E9PHZ5	CTSB	Cathepsin B OS=Homo sapiens OX=9606 GN=CTSB PE=1 SV=9	13	4	28	4	371	41.3	6.58	4.853	1.77	0.365	2.28	0.82	-1.45	0.000685515	0.186831	0.0165282	997727	519259	218545	1.07332e+06	231725	258270	31651.9	187959	1.71717e+06	1.13332e+06	332753	597593	705718	2.35577e+06	2.41875e+06	1.21674e+06	1.07332e+06	1.20068e+06	707566	354767	539088	2.02191e+06	2.99717e+06	3.14989e+06	3.59627e+06	2.252e+06	High	High	Peak Found	High	Peak Found
C9JH19	CTSD	Cathepsin D OS=Homo sapiens OX=9606 GN=CTSD PE=1 SV=2	11	5	24	5	451	48.6	7.84	0.907	3.322	3.665	-0.14	1.73	1.87	0.867581	0.00184232	0.00563825	73771.5	109846	167806	805800	738378	982421	132901	948551	2.45292e+06	2.10718e+06	248909	341977	743187	250238	608746	967884	837163	3.80964e+06	2.68495e+06	1.28478e+06	2.54905e+06	2.88822e+06	5.57264e+06	2.35622e+06	2.05799e+06	2.37157e+06	Peak Found	High	Peak Found	High	High
C9JIZ6	PSAP	Prosaposin OS=Homo sapiens OX=9606 GN=PSAP PE=1 SV=2	9	4	22	4	527	58.4	5.17	1.297	0.402	0.31	0.37	-1.31	-1.69	0.900551	0.494281	0.319209	952211	1.54038e+06	704996	349141	125934	399045	89358.2	321731	1.61607e+06	164093	210932	144210	372606	2.2494e+06	7.13401e+06	3.90839e+06	349141	705743	1.09059e+06	894655	944810	1.90286e+06	475981	2.01167e+06	889056	1.19201e+06	High	High	High	Peak Found	Peak Found
Q08554	DSC1	Desmocollin-1 OS=Homo sapiens OX=9606 GN=DSC1 PE=1 SV=2	5	4	25	4	894	99.9	5.43	0.915	0.76	0.83	-0.13	-0.4	-0.27	0.975516	0.986634	0.998446	334556	487387	422849	1.04526e+06	1.1646e+06	902888	63521.4	138989	591573	1.65464e+06	335873	191010	293166	848376	2.24725e+06	2.34221e+06	1.08745e+06	5.97043e+06	2.50425e+06	672135	423540	722933	4.37932e+06	3.22069e+06	1.18732e+06	943241	Peak Found	High	High	High	High
P00326	ADH1C	Alcohol dehydrogenase 1C OS=Homo sapiens OX=9606 GN=ADH1C PE=1 SV=2	14	5	20	5	375	39.8	8.29	0.308	0.941	3.052	-1.7	-0.09	1.61	0.0514359	0.647189	0.244718	155472	316369	200721	509573	97649.4	683952	597505	1.13902e+06	70371.9	258756	34190.7	141580	226410	400964	1.47808e+06	1.12522e+06	548650	570131	1.8792e+06	5.66844e+06	3.06091e+06	129933	739361	372685	891990	762177	High	High	High	High	Peak Found
Q9BRA2	TXNDC17	Thioredoxin domain-containing protein 17 OS=Homo sapiens OX=9606 GN=TXNDC17 PE=1 SV=1	38	4	14	4	123	13.9	5.52	0.661	0.567	0.858	-0.6	-0.82	-0.22	0.598988	0.555208	0.997208	839697	1.04535e+06	348770	144252	65437.2	548152	219979	704674	71875.6	7996.5	255371	246474	351325	2.03331e+06	4.86063e+06	1.97211e+06	163366	378323	1.54054e+06	2.14937e+06	1.91494e+06	138222	49124.3	2.41738e+06	1.50215e+06	1.13483e+06	High	High	High	Peak Found	Peak Found
A0A5F9ZHM4	LDHB	L-lactate dehydrogenase OS=Homo sapiens OX=9606 GN=LDHB PE=1 SV=1	11	3	23	2	341	37.4	6.25	0.169	0.037	0.219	-2.57	-4.76	-2.19	0.242534	0.0260256	0.407271	473555	797288	852116	63175.8	19019.6	216920	42017.5	171585		78174.2	2346.98	7567	11640.9	1.1297e+06	3.70125e+06	4.73663e+06	63175.8	97266.4	602977	406617	490992	76690.7	206739	60421.9	75437.1	41707.5	High	High	High	Peak Found	Peak Found
P01023	A2M	Alpha-2-macroglobulin OS=Homo sapiens OX=9606 GN=A2M PE=1 SV=3	4	5	10	5	1474	163.2	6.46	0.441	1.469	3.334	-1.18	0.56	1.74	0.989773	0.315566	0.294719		38017.8		14210.2	255951	142708	20646.5	24980.9	1.42209e+06	561299		13742.8	18713.1	103729	288260	95434.4	89746.1	1.33617e+06	390021	282077	172736	1.67446e+06	1.50457e+06	143758	119791	146179	n/a	Peak Found	n/a	Peak Found	Peak Found
P68871	HBB	Hemoglobin subunit beta OS=Homo sapiens OX=9606 GN=HBB PE=1 SV=2	24	3	38	3	147	16	7.28	0.309	2.087	6.755	-1.69	1.06	2.76	0.159373	0.746488	0.0618121	116569	950057	409337	379445	554676	2.99684e+06	1.72799e+06	1.94035e+06	577659	1.78999e+06	380684	107824	632790	308520	4.41856e+06	2.29618e+06	407647	2.91038e+06	8.19036e+06	1.64356e+07	5.21433e+06	710043	4.73379e+06	3.61301e+06	658917	2.01928e+06	Peak Found	High	High	Peak Found	Peak Found
A0A6Q8PH84	RAB7A	Ras-related protein Rab-7a OS=Homo sapiens OX=9606 GN=RAB7A PE=1 SV=1	18	3	3	3	217	24.6	8.31	0.17	1.216	7.152	-2.56	0.28	2.84	0.0552459	0.999386	0.0656374	52643.2			22572.8	37543.2	7627.75	70838.4	420288		27418.1				128779	43351.2	40233.3	60006	197974	46213.5	672033	1.12945e+06	42563.6	100847	49883.9	62021.6	67692.1	Peak Found	n/a	n/a	Peak Found	Peak Found
P06576	ATP5F1B	ATP synthase subunit beta, mitochondrial OS=Homo sapiens OX=9606 GN=ATP5F1B PE=1 SV=3	16	4	6	4	529	56.5	5.4	0.33	0.753	2.28	-1.6	-0.41	1.19	0.51915	0.971339	0.43236		95034.6	93198.1	6461.83	23702.7	63839.9	141925	1.28075e+06		27100.9	102509	104383	33406.6	107993	504420	587324	90501.7	208647	199220	1.35688e+06	3.44179e+06	108490	119425	1.01592e+06	706762	175788	n/a	Peak Found	Peak Found	Peak Found	Peak Found
J3QQX2	ARHGDIA	Rho GDP-dissociation inhibitor 1 OS=Homo sapiens OX=9606 GN=ARHGDIA PE=1 SV=1	14	3	18	3	235	25.8	7.44	0.326	0.432	1.324	-1.62	-1.21	0.41	0.20171	0.474594	0.816329	1.01159e+06	552745	211623	215019	103261	646464	321478	1.02721e+06	207647	235947	74794.6	173069	212312	2.37304e+06	2.58406e+06	1.18091e+06	292248	533898	1.78092e+06	3.04981e+06	2.76043e+06	295714	659126	722570	1.08988e+06	740750	High	High	Peak Found	High	Peak Found
A0A0A0MRZ8	IGKV3D-11	Immunoglobulin kappa variable 3D-11 OS=Homo sapiens OX=9606 GN=IGKV3D-11 PE=3 SV=6	23	2	57	1	115	12.6	5.29	0.777	33.108	42.597	-0.36	5.05	5.41	0.968615	0.0174567	0.0159605			28421	1.34235e+06	694075	1.19615e+06	122312	941556	3.52058e+06	2.29587e+06	44762.5	196524	700502	28957.2	14011.2	157427	1.34235e+06	3.54951e+06	3.26908e+06	1.16035e+06	2.53025e+06	4.14535e+06	6.07163e+06	423729	1.18266e+06	2.23536e+06	n/a	n/a	Peak Found	High	High
P01700	IGLV1-47	Immunoglobulin lambda variable 1-47 OS=Homo sapiens OX=9606 GN=IGLV1-47 PE=1 SV=2	39	4	29	4	117	12.3	5.91	0.923	1.562	1.692	-0.12	0.64	0.76	0.993739	0.309777	0.30086	250261	723891	361369	1.85422e+06	500076	1.75505e+06	240094	1.5422e+06	6.10717e+06	1.96138e+06	230266	209176	942776	593786	3.33773e+06	2.00167e+06	1.85422e+06	2.55739e+06	4.83092e+06	2.29274e+06	4.15664e+06	7.19095e+06	5.18706e+06	2.18282e+06	1.26663e+06	3.00847e+06	Peak Found	High	High	High	High
P80748	IGLV3-21	Immunoglobulin lambda variable 3-21 OS=Homo sapiens OX=9606 GN=IGLV3-21 PE=1 SV=2	29	3	12	3	117	12.4	5.29	0.763	11.022	14.449	-0.39	3.46	3.85	0.845634	0.00342298	0.00216814				311391	224272	891900	110364	325747	1.77958e+06	1.17075e+06	26689	86369.6	258378	86109.9	57710.4	71697.7	311391	1.16279e+06	2.46346e+06	1.10854e+06	933222	2.09539e+06	3.09616e+06	319321	519766	866060	n/a	n/a	n/a	Peak Found	Peak Found
P47895	ALDH1A3	Aldehyde dehydrogenase family 1 member A3 OS=Homo sapiens OX=9606 GN=ALDH1A3 PE=1 SV=2	13	6	20	5	512	56.1	7.25	5.062	85.213	16.835	2.34	6.41	4.07	0.180329	0.000247611	0.00538613	25558.8	15959.2	24856	327344	1.26366e+06	6.26921e+06	154550	431667	3.25132e+07	1.028e+07	239719	2.64782e+06	3.79703e+06	158003	160915	219674	357349	6.50882e+06	1.71337e+07	1.53925e+06	1.1974e+06	3.83846e+07	2.72281e+07	2.34617e+06	1.60211e+07	1.21876e+07	Peak Found	Peak Found	Peak Found	Peak Found	Peak Found
P05109	S100A8	Protein S100-A8 OS=Homo sapiens OX=9606 GN=S100A8 PE=1 SV=1	25	3	89	3	93	10.8	7.03	0.387	0.637	1.646	-1.37	-0.65	0.72	0.153021	0.725075	0.480525	4.17542e+06	3.23738e+06	5.33803e+06	1.9777e+06	2.10493e+06	5.77054e+06	2.70244e+06	9.32853e+06	6.07789e+06	3.78149e+06	879318	419769	2.41195e+06	9.78096e+06	1.49269e+07	2.9568e+07	1.9777e+06	1.07646e+07	1.57709e+07	2.56376e+07	2.50687e+07	7.15648e+06	1.00005e+07	8.32377e+06	2.52614e+06	7.69672e+06	High	High	High	High	High
H7C2N1	PTMA	Prothymosin alpha (Fragment) OS=Homo sapiens OX=9606 GN=PTMA PE=1 SV=1	16	3	12	3	148	15.8	4.23	0.688	0.37	0.538	-0.54	-1.43	-0.89	0.955008	0.398356	0.305514	361037	435319	108797	1.05639e+06		356289	90996.6	95581.9	326142	131455	27650.2	23187.5	716330	855749	2.04494e+06	637054	1.08296e+06	74306.1	976580	924826	290523	384020	356566	286901	201058	2.28586e+06	Peak Found	High	Peak Found	High	n/a
P61981	YWHAG	14-3-3 protein gamma OS=Homo sapiens OX=9606 GN=YWHAG PE=1 SV=2	16	4	70	1	247	28.3	4.89	0.037	0.152	4.125	-4.77	-2.72	2.04	0.0770097	0.386307	0.571008	273778		307636		26231.2	207640	119269	287196		132309				641329	40140.2	1.70403e+06	13297	134146	567480	1.13149e+06	771785	9846.39	349903	24315.4	15016.3	41050.6	Peak Found	n/a	Peak Found	n/a	Peak Found
A0A7P0TA71	P4HB	Protein disulfide-isomerase OS=Homo sapiens OX=9606 GN=P4HB PE=1 SV=1	7	3	5	3	557	62	5.45	0.095	0.218	2.292	-3.39	-2.2	1.2	0.0588092	0.280612	0.613635		200410	215524	61399.6	39820.4	49315.7	247460	1.12504e+06		50260.2				72612.9	948946	1.22692e+06	110536	234729	150067	2.34761e+06	3.02332e+06	64082.2	196140	84160.1	55286.9	70691.1	n/a	Peak Found	Peak Found	Peak Found	Peak Found
P0DUB6	AMY1A	Alpha-amylase 1A OS=Homo sapiens OX=9606 GN=AMY1A PE=1 SV=1	9	4	5	4	511	57.7	6.93	2.141	0.849	0.396	1.1	-0.24	-1.34	0.441237	0.963869	0.616314	189639	215632	16459.5	1.61947e+06	52340.6	76160.1	76949	82876	498033	68596	481854	112530	144091	501895	1.03865e+06	200412	1.61947e+06	291900	232702	772636	280490	612702	254433	4.5938e+06	677196	488044	Peak Found	Peak Found	Peak Found	High	Peak Found
P04155	TFF1	Trefoil factor 1 OS=Homo sapiens OX=9606 GN=TFF1 PE=1 SV=1	46	4	18	4	84	9.1	4.35	0.584	30.375	52.021	-0.78	4.92	5.7	0.835039	0.150206	0.0747286				221585	45123.4	1.15962e+06	974212	2.95409e+06	19378.8	135014	1.34045e+06	1.59062e+06	914687	87145.7	86251.7	107191	277540	284280	3.18431e+06	9.2422e+06	7.93855e+06	40063.2	415938	1.27117e+07	9.59791e+06	2.93571e+06	n/a	n/a	n/a	Peak Found	Peak Found
K7EKI0	EVPL	Envoplakin OS=Homo sapiens OX=9606 GN=EVPL PE=1 SV=1	3	5	5	5	2055	233.7	7.25	1.457	1.621	1.113	0.54	0.7	0.15	0.995554	0.709657	0.781985	184107						5225.5	683308			30433.4	15179.4	252889	532137	137966	109552	46721.7	126815	88991.8	147669	1.83626e+06	119670	111067	410545	199333	920926	Peak Found	n/a	n/a	n/a	n/a
P01624	IGKV3-15	Immunoglobulin kappa variable 3-15 OS=Homo sapiens OX=9606 GN=IGKV3-15 PE=1 SV=2	43	4	43	4	115	12.5	5.19	1.033	8.566	8.289	0.05	3.1	3.05	0.891182	0.236652	0.141202	27896.8	112421	37882.5	1.6554e+06	653647	1.76415e+06	125472	1.19843e+06	4.14805e+06	3.30955e+06		272218	1.0693e+06	105849	545641	293491	1.6554e+06	3.3667e+06	4.82143e+06	1.24051e+06	3.26788e+06	4.88416e+06	8.7524e+06	100872	1.6772e+06	3.428e+06	Peak Found	Peak Found	Peak Found	High	High
P01011	SERPINA3	Alpha-1-antichymotrypsin OS=Homo sapiens OX=9606 GN=SERPINA3 PE=1 SV=2	12	5	16	5	423	47.6	5.52	0.15	1.499	10.017	-2.74	0.58	3.32	0.0346187	0.76015	0.0146132	515690	173944	304989	865690	1.16979e+06	719739	5.43833e+06	7.18174e+06	1.32436e+06	1.83538e+06	81165.6	325317	381963	1.27995e+06	853728	1.73832e+06	902890	5.99802e+06	1.96704e+06	5.16083e+07	1.93318e+07	1.61121e+06	4.85383e+06	885219	1.95773e+06	1.23877e+06	Peak Found	High	High	High	High
P25705	ATP5F1A	ATP synthase subunit alpha, mitochondrial OS=Homo sapiens OX=9606 GN=ATP5F1A PE=1 SV=1	10	4	13	4	553	59.7	9.13	0.355	3.386	9.543	-1.49	1.76	3.25	0.864517	0.293038	0.162102		118683	194203	65764.7	305109	121827	445568	1.53972e+06	83904.4	1.86807e+06	580901	145444	112029	25600.8	595138	1.13044e+06	122819	1.60876e+06	375326	4.22704e+06	4.1377e+06	149565	4.98347e+06	5.53616e+06	915366	369903	n/a	Peak Found	High	Peak Found	Peak Found
P01717	IGLV3-25	Immunoglobulin lambda variable 3-25 OS=Homo sapiens OX=9606 GN=IGLV3-25 PE=1 SV=2	36	3	21	3	112	12	4.5	1.233	1.984	1.609	0.3	0.99	0.69	0.801112	0.848329	0.517677	132574	486158	223804	1.33766e+06	209163	1.4067e+06	149362	1.16483e+06	2.56546e+06	988285	40354.7	112361	967467	321417	2.26043e+06	1.29708e+06	1.33766e+06	1.06966e+06	3.84451e+06	1.43079e+06	3.13993e+06	3.02073e+06	2.61361e+06	382004	676179	3.08726e+06	Peak Found	High	Peak Found	High	Peak Found
P28838	LAP3	Cytosol aminopeptidase OS=Homo sapiens OX=9606 GN=LAP3 PE=1 SV=3	12	5	9	5	519	56.1	7.93	0.385	0.469	1.219	-1.38	-1.09	0.29	0.156173	0.486341	0.713977	88370.1	62536.1	124906	473505	42990.7	1.17518e+06	47518.3	190257	110806	334965		22451.6	30039.3	286608	378847	732172	510320	268971	3.21176e+06	537995	533575	179007	894213	100176	223516	206123	Peak Found	Peak Found	Peak Found	High	Peak Found
A0A2U3TZU2	GPI	Glucose-6-phosphate isomerase OS=Homo sapiens OX=9606 GN=GPI PE=1 SV=1	11	5	11	5	597	67.2	8.97	0.19	2.325	12.206	-2.39	1.22	3.61	0.0128873	0.0236756	0.000204628	152421	34719.8		355282	344190	1.16453e+06	440093	1.47059e+06	501518	239982	91135	75573.6	763870	428334	233217	144706	362390	1.79959e+06	3.18605e+06	4.17509e+06	3.95193e+06	605018	675869	932109	468613	2.57623e+06	Peak Found	Peak Found	n/a	Peak Found	Peak Found
P22894	MMP8	Neutrophil collagenase OS=Homo sapiens OX=9606 GN=MMP8 PE=1 SV=1	11	4	4	4	467	53.4	6.87	0.217	1.08	4.988	-2.21	0.11	2.32	0.191328	0.938703	0.344042	147322					33072.9	246904	858944		18795				393040	100509	97818.6	117057	65060.4	126797	2.34234e+06	2.30825e+06	129923	128294	117171	107464	89419.1	Peak Found	n/a	n/a	n/a	n/a
A0A0C4DG17	RPSA	40S ribosomal protein SA OS=Homo sapiens OX=9606 GN=RPSA PE=1 SV=1	25	4	7	4	300	33.3	4.87	0.474	0.157	0.332	-1.08	-2.67	-1.59	0.316156	0.179415	0.924825	55254.6	238660	118104				16678.3	916098					13788.2	200225	1.14098e+06	721203	48660.1	75496.2	55304	210520	2.46184e+06	49011.2	58183.4	68824.6	59789.3	72255.7	Peak Found	Peak Found	High	n/a	n/a
O95834-2	EML2	Isoform 2 of Echinoderm microtubule-associated protein-like 2 OS=Homo sapiens OX=9606 GN=EML2	7	4	7	4	796	86.4	6.93	0.271	0.958	3.54	-1.89	-0.06	1.82	0.450318	0.80835	0.223194	169609	170826		140626	41290.1	557607	87374.1	468019	100500	83780	62668.8	191499	67587.8	469139	830792	70694.2	180751	279523	1.53372e+06	844802	1.25771e+06	157253	278939	695823	1.18151e+06	241245	Peak Found	Peak Found	n/a	Peak Found	Peak Found
P01602	IGKV1-5	Immunoglobulin kappa variable 1-5 OS=Homo sapiens OX=9606 GN=IGKV1-5 PE=1 SV=2	25	2	36	1	117	12.8	8.28	1.634	6.513	3.986	0.71	2.7	2	0.996587	0.646005	0.629438	43578.2	51149.6		570814	263715	764569		105564	1.50706e+06	911240		7286.77	316707	102082	235841	3901	570814	1.34864e+06	2.08956e+06	21672.7	283682	1.77451e+06	2.40986e+06	18667.2	43851.2	1.01064e+06	Peak Found	Peak Found	n/a	High	Peak Found
Q6ZVX7	NCCRP1	F-box only protein 50 OS=Homo sapiens OX=9606 GN=NCCRP1 PE=1 SV=1	19	4	6	4	275	30.8	6.62	0.204	0.506	2.476	-2.29	-0.98	1.31	0.219601	0.843799	0.493936	347890		55229.1	165743	37136.3	485430	79930	239040	13674.2	467126	12954.2	35570.4	3492.06	873427	104885	374163	235470	263462	1.33631e+06	826216	654003	91339.7	1.26555e+06	150180	318168	73307.3	Peak Found	n/a	Peak Found	High	Peak Found
Q96KP4	CNDP2	Cytosolic non-specific dipeptidase OS=Homo sapiens OX=9606 GN=CNDP2 PE=1 SV=2	13	5	13	5	475	52.8	5.97	0.353	2.099	5.952	-1.5	1.07	2.57	0.482124	0.929955	0.340585	152411	109583	67284.1	760328	37884.9	1.28714e+06	306075	1.08035e+06	689701	600724		165101	326338	405881	572064	420427	789416	204152	3.53747e+06	2.91665e+06	2.92119e+06	851216	1.64916e+06	95139.4	1.02925e+06	1.06109e+06	Peak Found	Peak Found	Peak Found	High	Peak Found
O75223	GGCT	Gamma-glutamylcyclotransferase OS=Homo sapiens OX=9606 GN=GGCT PE=1 SV=1	20	4	11	4	188	21	5.14	0.474	1.826	3.853	-1.08	0.87	1.95	0.120711	0.0704703	0.00306187	37138.8	60772.9	66491.4	574416	303008	490998	247316	511221	278296	515889	125131	112275	198711	128850	350311	433203	586527	1.59033e+06	1.36051e+06	2.37769e+06	1.4168e+06	368658	1.37643e+06	1.19566e+06	711445	655222	Peak Found	Peak Found	Peak Found	High	High
O60437	PPL	Periplakin OS=Homo sapiens OX=9606 GN=PPL PE=1 SV=4	3	5	6	5	1756	204.6	5.6	1.173	1.04	0.886	0.23	0.06	-0.17	0.837038	0.99984	0.843751	47572.5	28186.2	48622.2	9461.57	44048.8	11452.1	4314.8	600761		9002.12	52656.6	30259.3	65431.8	202456	242427	340808	105126	280913	137260	113651	1.61443e+06	62033.9	170852	571019	230298	271667	Peak Found	Peak Found	Peak Found	Peak Found	Peak Found
P59665	DEFA1	Neutrophil defensin 1 OS=Homo sapiens OX=9606 GN=DEFA1 PE=1 SV=1	20	4	48	4	94	10.2	6.99	0.178	2.067	11.608	-2.49	1.05	3.54	0.243014	0.505651	0.0507762	1.43112e+06	1.25923e+06	238598	1.01341e+06	1.26829e+06	1.75459e+06	1.01335e+07	5.33112e+07	5.99761e+06	760836	465721	643590	1.00157e+07	3.42441e+06	5.83777e+06	1.35805e+06	1.06618e+06	6.51866e+06	4.83395e+06	9.61347e+07	1.43264e+08	7.11209e+06	2.0768e+06	4.4581e+06	3.91837e+06	3.19896e+07	Peak Found	High	High	Peak Found	High
P0DP04	IGHV3-43D	Immunoglobulin heavy variable 3-43D OS=Homo sapiens OX=9606 GN=IGHV3-43D PE=3 SV=1	25	3	34	1	118	13	5.41	3.689	50.435	13.671	1.88	5.66	3.77	0.964752	0.300496	0.452433				1.00159e+06	107791	676638		25610.6	1.90257e+06	594705			225188	21304.9	9528.42	3391.12	1.00159e+06	551242	1.84925e+06	23816.9	68823.6	2.2402e+06	1.57275e+06	22335.9	39492.8	718592	n/a	n/a	n/a	High	Peak Found
Q13835	PKP1	Plakophilin-1 OS=Homo sapiens OX=9606 GN=PKP1 PE=1 SV=2	5	3	11	3	747	82.8	9.13	0.217	1.158	5.332	-2.2	0.21	2.41	0.256558	0.971558	0.212765		42389.8	294463	180895	262571	405063	44451	524094	68024.8	441343	43041.8	37116.4	68359.1	78430.6	226770	1.67404e+06	237749	1.37593e+06	1.11408e+06	421700	1.4084e+06	110817	1.18335e+06	470130	268826	255896	n/a	Peak Found	High	Peak Found	Peak Found
P26038	MSN	Moesin OS=Homo sapiens OX=9606 GN=MSN PE=1 SV=3	7	4	18	2	577	67.8	6.4	0.077	1.147	14.9	-3.7	0.2	3.9	0.028785	0.584539	0.00778744	67541.7		5252.42	258914	655510	283995	187430	567599	55113.4		44708.2	21455.7	418218	171091	74005.3	40566.9	286016	3.35443e+06	780818	1.81531e+06	1.54855e+06	91290.4	64015.3	460169	129119	1.33456e+06	Peak Found	n/a	Peak Found	Peak Found	Peak Found
P49788	RARRES1	Retinoic acid receptor responder protein 1 OS=Homo sapiens OX=9606 GN=RARRES1 PE=1 SV=2	17	4	12	4	294	33.3	8.51	5.052	8.899	1.761	2.34	3.15	0.82	0.385561	0.099751	0.662223	86550.2	35916	12483.3	546631	244139	246057	26304.5	88555.5	1.88128e+06	1.62963e+06	8831.23	137718	753880	272666	227225	150199	612011	1.28239e+06	722927	265046	265900	2.21513e+06	4.3097e+06	160656	828777	2.40569e+06	Peak Found	Peak Found	Peak Found	High	Peak Found
A0A0C4DH38	IGHV5-51	Immunoglobulin heavy variable 5-51 OS=Homo sapiens OX=9606 GN=IGHV5-51 PE=3 SV=1	32	3	24	3	117	12.7	8.27	1.14	48.238	42.326	0.19	5.59	5.4	0.689743	0.374373	0.133602				2.66342e+06	1.39735e+06	1.89699e+06	90781.1	686595	7328805	1.96997e+06			1.11252e+06	60552.3	47939.9	89846.7	2.66749e+06	7.16543e+06	5.18445e+06	916375	1.87996e+06	8.62938e+06	5.20977e+06	102515	53424.9	3.55799e+06	n/a	High	n/a	High	High
Q6MZM9	PRR27	Proline-rich protein 27 OS=Homo sapiens OX=9606 GN=PRR27 PE=2 SV=1	23	3	12	3	219	22.7	4.87	1.921	0.552	0.287	0.94	-0.86	-1.8	0.683311	0.91305	0.484246	651242	242025	315884	179744	100018	499866		94308.4	180661	57440.1	70998.4	618029	279705	1.53783e+06	1.12922e+06	1.77352e+06	198374	521962	1.37939e+06	52070.6	274400	217721	189208	726837	3.73497e+06	919398	High	Peak Found	Peak Found	Peak Found	Peak Found
P37802	TAGLN2	Transgelin-2 OS=Homo sapiens OX=9606 GN=TAGLN2 PE=1 SV=3	23	4	20	4	199	22.4	8.25	0.457	0.849	1.859	-1.13	-0.24	0.89	0.471953	0.836715	0.819425	1.41403e+06	832483	267040	350791	93729.6	1.76698e+06	449263	1.49816e+06	184668	257506	201064	407097	600240	3.3536e+06	3.90676e+06	1.49983e+06	350791	500052	4.84353e+06	4.29424e+06	4.0479e+06	235093	681000	1.9033e+06	2.47713e+06	1.94724e+06	High	High	Peak Found	Peak Found	Peak Found
P55072	VCP	Transitional endoplasmic reticulum ATPase OS=Homo sapiens OX=9606 GN=VCP PE=1 SV=4	8	5	15	5	806	89.3	5.26	0.126	0.304	2.414	-2.99	-1.72	1.27	0.0223045	0.0860037	0.720899	867012	269829	132304	609880	59677	671977	335315	1.22559e+06	91064.6	238412	21322.5	36591.7	130775	2.10623e+06	1.29419e+06	793796	641766	345288	1.86021e+06	3.21708e+06	3.33287e+06	200053	666662	308503	234153	459093	Peak Found	Peak Found	Peak Found	High	Peak Found
A0A075B6P5	IGKV2-28	Immunoglobulin kappa variable 2-28 OS=Homo sapiens OX=9606 GN=IGKV2-28 PE=3 SV=1	32	3	36	2	120	12.9	5.94	0.768	2.285	2.975	-0.38	1.19	1.57	0.673022	0.637414	0.252845	657196	874540	359223	3.42788e+06	1.70075e+06	4.4648e+06	347684	2.64629e+06	9.47754e+06	4.05167e+06	61706.4	549002	1.89415e+06	1.57581e+06	4.08443e+06	2.04181e+06	3.42788e+06	8.70181e+06	1.22023e+07	3.31217e+06	7.11944e+06	1.11594e+07	1.0715e+07	651398	3.32253e+06	6.04437e+06	Peak Found	n/a	n/a	High	Peak Found
P68431	H3C1	Histone H3.1 OS=Homo sapiens OX=9606 GN=H3C1 PE=1 SV=2	30	4	11	4	136	15.4	11.12	0.617	1.232	1.995	-0.7	0.3	1	0.999737	0.843601	0.86781	415694	149179	68987.8	264268	7202.34	62798.8	597508	5.23265e+06	562508	2.7184e+07	23379.7	13526	553539	1.0165e+06	772613	422977	342028	118886	229559	5.66847e+06	1.40618e+07	704183	7.19009e+07	236235	141410	1.81427e+06	High	High	Peak Found	Peak Found	Peak Found
A0A075B7B8	IGHV3OR16-12	Immunoglobulin heavy variable 3/OR16-12 (non-functional) (Fragment) OS=Homo sapiens OX=9606 GN=IGHV3OR16-12 PE=1 SV=1	19	2	33	1	117	12.9	6.51	1.254	39.493	31.491	0.33	5.3	4.98	0.921268	0.184492	0.122244				1.07464e+06	409674	621457	30584.8	160219	2836352	720424		29794.7	336078	15548.3	22815.8	32320.8	1.07464e+06	2.09507e+06	1.69844e+06	290154	430558	3.33969e+06	1.90523e+06	32680.8	179302	1.07245e+06	n/a	n/a	n/a	High	High
P42357	HAL	Histidine ammonia-lyase OS=Homo sapiens OX=9606 GN=HAL PE=1 SV=1	4	3	3	3	657	72.7	6.95	0.411	1.526	3.71	-1.28	0.61	1.89	0.139717	0.788145	0.0606937							41356.6	307700						50533.7	53989	56734.7	34822.5	83101.9	56253.6	451805	826887	102886	79708.3	68556.5	85103.9	30902.3	n/a	n/a	n/a	n/a	n/a
P23396	RPS3	40S ribosomal protein S3 OS=Homo sapiens OX=9606 GN=RPS3 PE=1 SV=2	15	3	10	3	243	26.7	9.66	0.549	2.625	4.779	-0.86	1.39	2.26	0.541776	0.967477	0.444458	209675	10072.4	28989.2	26715.4	15527.7		342367	1.00728e+06			45022.5	43421.1	109335	514946	75102.4	175329	83550.3	123596	64512.3	3.2799e+06	2.70688e+06	72708.9	71159.9	441467	317768	365236	Peak Found	Peak Found	Peak Found	Peak Found	Peak Found
P01714	IGLV3-19	Immunoglobulin lambda variable 3-19 OS=Homo sapiens OX=9606 GN=IGLV3-19 PE=1 SV=2	24	2	23	2	112	12	4.96	0.941	0.996	1.059	-0.09	-0.01	0.08	0.982004	0.939447	0.988007	446137	430039	214696	5.88369e+06	305455	1.18395e+06	134896	617021	4.60348e+06	1.10331e+06	64074.1	143698	479198	1.07484e+06	1.98283e+06	1.18923e+06	5.88369e+06	1.59374e+06	3.23574e+06	1.27974e+06	1.65813e+06	5.42042e+06	2.9178e+06	606536	864766	1.52916e+06	Peak Found	High	Peak Found	High	High
P25815	S100P	Protein S100-P OS=Homo sapiens OX=9606 GN=S100P PE=1 SV=2	24	2	56	2	95	10.4	4.88	0.392	0.392	0.999	-1.35	-1.35	0	0.213624	0.0639894	0.749669	5.81713e+06	3.77035e+06	4.41315e+06	9.58845e+06	592853	4.63419e+06	1.96949e+06	7.74402e+06	2.23367e+06	1.21532e+06	963477	1.24819e+06	1.89151e+06	1.36267e+07	1.73844e+07	2.4445e+07	9.58845e+06	3.03185e+06	1.26652e+07	1.86843e+07	2.08106e+07	2.63006e+06	3.21402e+06	9.12044e+06	7.51151e+06	6.03597e+06	High	High	High	High	High
Q14240	EIF4A2	Eukaryotic initiation factor 4A-II OS=Homo sapiens OX=9606 GN=EIF4A2 PE=1 SV=2	6	2	5	2	407	46.4	5.48	0.995	5.711	5.737	-0.01	2.51	2.52	0.999534	0.120692	0.137745						11016.1	171199	1.23995e+06	63748.8	86308	94821.1	63892	77007.5	9868.26	51748.3	41398	81569.4	43418.6	42418.1	1.62414e+06	3.33214e+06	108027	252078	897593	423085	264316	n/a	n/a	n/a	n/a	n/a
A0A5K1VW95	MDH1	Malate dehydrogenase OS=Homo sapiens OX=9606 GN=MDH1 PE=1 SV=1	9	3	11	3	353	38.6	7.3	0.275	13.998	50.853	-1.86	3.81	5.67	0.334129	0.0833653	0.0101148				288204	51112.3	1.10607e+06	367843	910841	26636.5	283124	130604	155356	174684	30879.1	81734.3	35006.9	330145	265448	3.02289e+06	3.48967e+06	2.44771e+06	61258	748748	1.24573e+06	948626	564986	n/a	n/a	n/a	Peak Found	Peak Found
F6TLX2	GLOD4	Glyoxalase domain-containing protein 4 OS=Homo sapiens OX=9606 GN=GLOD4 PE=1 SV=1	9	4	9	4	502	54.7	8.7	0.709	1.149	1.621	-0.5	0.2	0.7	0.846028	0.712479	0.971287	96142.3	228204	151954	234451	27840.2	305754	71476.5	421830	325204	201812	439739	59937.1	310021	256175	1.07688e+06	841692	234451	153654	835623	678087	1.13359e+06	382915	533711	4.16264e+06	360697	989301	Peak Found	Peak Found	Peak Found	High	Peak Found
A0A0C4DH69	IGKV1-9	Immunoglobulin kappa variable 1-9 OS=Homo sapiens OX=9606 GN=IGKV1-9 PE=3 SV=1	29	2	9	2	117	12.7	8.29	1.659	9.484	5.717	0.73	3.25	2.52	0.785609	0.298361	0.132414				135797	32688.1	139160	17492.9	505202	530537	499420			138750	36453.7	49895.5	48316.7	146453	206503	380324	207157	1.35764e+06	624687	1.32076e+06	63270	21879.7	465661	n/a	n/a	n/a	Peak Found	Peak Found
P28325	CST5	Cystatin-D OS=Homo sapiens OX=9606 GN=CST5 PE=1 SV=1	28	3	7	3	142	16.1	7.17	5.55	3.377	0.608	2.47	1.76	-0.72	0.0876644	0.206091	0.860775									216309		146527		1.01431e+06	59322.9	90092.8	85813.4	93817.7	60283.7	31790.1	47477.2	82134.1	296908	42487.4	1.39852e+06	87794.3	3.23675e+06	n/a	n/a	n/a	n/a	n/a
J3QRS3	MYL12A	Myosin regulatory light chain 12A OS=Homo sapiens OX=9606 GN=MYL12A PE=1 SV=1	18	3	17	3	177	20.4	4.75	0.154	0.143	0.925	-2.7	-2.81	-0.11	0.427728	0.435541	0.999886	910865	472074	363489	79575.6		388591	567380	1.27367e+06	173497		38617	47890.1	460612	2.14928e+06	2.1895e+06	2.05585e+06	130737	65830.2	1.09703e+06	5.40769e+06	3.44743e+06	204286	49340.1	405471	299905	1.46985e+06	High	High	Peak Found	Peak Found	n/a
P31949	S100A11	Protein S100-A11 OS=Homo sapiens OX=9606 GN=S100A11 PE=1 SV=2	28	3	55	3	105	11.7	7.12	0.245	0.328	1.335	-2.03	-1.61	0.42	0.0395076	0.069429	0.942915	8.74689e+06	2.95616e+06	1.02947e+06	7.31377e+06	1.26772e+06	6.05784e+06	1.57423e+06	4.42999e+06	2.29252e+06	1.22108e+06	282134	864226	3.22043e+06	2.04897e+07	1.36303e+07	5.70237e+06	7.31377e+06	6.48312e+06	1.6556e+07	1.49345e+07	1.19048e+07	2.71599e+06	3.27096e+06	2.71261e+06	5.20663e+06	1.02938e+07	High	High	High	High	Peak Found
P10599	TXN	Thioredoxin OS=Homo sapiens OX=9606 GN=TXN PE=1 SV=3	21	2	47	2	105	11.7	4.92	0.629	0.365	0.58	-0.67	-1.45	-0.79	0.796039	0.881864	0.985735	4.5949e+06	3.07473e+06	2.17047e+06	369510	1.08886e+06	4.64411e+06	821021	782121	1.06658e+06	1.57077e+06	658294	493723	1.92301e+06	1.07636e+07	1.4177e+07	1.20225e+07	381795	5.56845e+06	1.26923e+07	7.82203e+06	2.11315e+06	1.25586e+06	4.15404e+06	6.23153e+06	2.97119e+06	6.13648e+06	High	High	High	High	High
P08311	CTSG	Cathepsin G OS=Homo sapiens OX=9606 GN=CTSG PE=1 SV=2	13	3	10	3	255	28.8	11.19	0.084	3.927	46.735	-3.57	1.97	5.55	0.00912112	0.051288	0.000279754		18866	16950.7	71914.8	723169	126826	626488	2.38768e+06	335499	137508	26257	50671.6	227413	90758.1	111524	131035	85886.2	3.71957e+06	411388	5.94339e+06	6.41643e+06	395037	417148	287956	323939	745387	n/a	Peak Found	Peak Found	Peak Found	Peak Found
P14550	AKR1A1	Aldo-keto reductase family 1 member A1 OS=Homo sapiens OX=9606 GN=AKR1A1 PE=1 SV=3	15	4	21	4	325	36.6	6.79	0.436	1.216	2.79	-1.2	0.28	1.48	0.255863	0.536409	0.0584557	38770.7	316094	208688	817970	285990	1.14829e+06	260900	1.59566e+06	452534	459415	140953	492845	290771	173427	1.47968e+06	1.19463e+06	835372	1.50054e+06	3.13827e+06	2.47512e+06	4.31183e+06	536232	1.21497e+06	1.35055e+06	2.9904e+06	931328	High	High	Peak Found	High	Peak Found
P09972	ALDOC	Fructose-bisphosphate aldolase C OS=Homo sapiens OX=9606 GN=ALDOC PE=1 SV=2	15	3	5	2	364	39.4	6.87	0.031	1.179	37.936	-5.01	0.24	5.25	0.00997679	0.971115	0.0095416					15177.5	295315	99161.6	331494	46803.8			13450.1		40713.9	5606.47	12270.8	41637.8	77617.6	807095	940731	890829	55109.6	20791.8	2278.21	80941.6	26351.5	n/a	n/a	n/a	n/a	Peak Found
P46940	IQGAP1	Ras GTPase-activating-like protein IQGAP1 OS=Homo sapiens OX=9606 GN=IQGAP1 PE=1 SV=1	3	3	3	3	1657	189.1	6.48	0.265	1.078	4.074	-1.92	0.11	2.03	0.35741	0.967957	0.290251							166086	464790						55268.4	63871.5	36448.8	68778.1	46900.4	22988.5	1.57563e+06	1.24904e+06	79445.7	64033.7	62686	68855	59106.4	n/a	n/a	n/a	n/a	n/a
A0A0B4J1X8	IGHV3-43	Immunoglobulin heavy variable 3-43 OS=Homo sapiens OX=9606 GN=IGHV3-43 PE=3 SV=1	25	3	22	1	118	13.1	5.41	1.189	1.015	0.854	0.25	0.02	-0.23	0.939993	0.984499	0.986171				177195	39874.6				316349					21579.5	40028.9	15029.8	177195	203919	10431	19048.1	33048.5	372488	18271.2	21929.5	39698.7	29841.4	n/a	n/a	n/a	Peak Found	Peak Found
P07384	CAPN1	Calpain-1 catalytic subunit OS=Homo sapiens OX=9606 GN=CAPN1 PE=1 SV=1	4	2	7	2	714	81.8	5.67	0.501	0.302	0.603	-1	-1.73	-0.73	0.613661	0.497979	0.980189	82797	123705	47712.6	104309	36386.9	749577		34148.3	163789	175545		8355.03		193953	583283	302698	121560	186083	2.04859e+06	49696.7	114604	192856	464245	71681.5	73173.1	20035.6	Peak Found	Peak Found	Peak Found	Peak Found	Peak Found
P18669	PGAM1	Phosphoglycerate mutase 1 OS=Homo sapiens OX=9606 GN=PGAM1 PE=1 SV=2	14	2	5	2	254	28.8	7.18	0.41	0.769	1.874	-1.29	-0.38	0.91	0.656129	0.960572	0.827869	92588.9	81274.8	40937.1	26485.6	26366.1	444180		740001	153818	127089		151247		235009	413682	236219	57649.9	160680	1.21394e+06	37031	2.0122e+06	181115	336099	39061	910196	31771.6	Peak Found	Peak Found	Peak Found	Peak Found	Peak Found
P52566	ARHGDIB	Rho GDP-dissociation inhibitor 2 OS=Homo sapiens OX=9606 GN=ARHGDIB PE=1 SV=3	28	3	13	3	201	23	5.21	0.441	0.347	0.787	-1.18	-1.53	-0.35	0.721832	0.772298	0.996144	568276	1.4663e+06	1.93328e+06	258964	324984	516851	536122	1.25064e+06	285276	933103	779280	166518	188416	1.34752e+06	6.81999e+06	1.07471e+07	316162	1.69355e+06	1.434e+06	5.08611e+06	3.36086e+06	370574	2.50381e+06	7.42586e+06	1.0515e+06	620496	Peak Found	High	High	Peak Found	Peak Found
P22532	SPRR2D	Small proline-rich protein 2D OS=Homo sapiens OX=9606 GN=SPRR2D PE=2 SV=2	49	3	25	3	72	7.9	8.37	4.261	14.854	3.486	2.09	3.89	1.8	0.796325	0.658971	0.972229	22037	2.53532e+06			146788	776703		11972.3	45680	868450	230015	186040	177095	88637.7	1.16899e+07	47073	64090.6	794717	2.14801e+06	86888.7	72404.2	69954	2.32682e+06	2.21411e+06	1.11957e+06	574586	Peak Found	High	n/a	n/a	High
A0A075B6S2	IGKV2D-29	Immunoglobulin kappa variable 2D-29 OS=Homo sapiens OX=9606 GN=IGKV2D-29 PE=3 SV=1	20	2	32	1	120	13.1	7.12	0.944	0.08	0.085	-0.08	-3.64	-3.56	0.993024	0.562403	0.657122	87638.8	200521		467639	51077.7				188220					205295	924565	1849.07	467639	261212	31096	22304	6612.27	221621	24863.5	16490.6	5535.17	37700.4	Peak Found	Peak Found	n/a	High	Peak Found
P28676	GCA	Grancalcin OS=Homo sapiens OX=9606 GN=GCA PE=1 SV=2	12	2	7	2	217	24	5.21	0.224	2.845	12.676	-2.16	1.51	3.66	0.634416	0.430069	0.137404							265495	453302	35560.4				314508	32091	6967.44	30014	10972.6	16848.1	43443.4	2.51871e+06	1.21816e+06	81310.7	51625.4	17579.3	28605.1	1.04596e+06	n/a	n/a	n/a	n/a	n/a
P09651	HNRNPA1	Heterogeneous nuclear ribonucleoprotein A1 OS=Homo sapiens OX=9606 GN=HNRNPA1 PE=1 SV=5	9	3	3	3	372	38.7	9.13	0.281	1.587	5.644	-1.83	0.67	2.5	0.448287	0.714447	0.175848							39352.5	193631						64561.9	44302.3	11647.2	19837.8	13198.8	72011.8	388762	520347	43404.6	47046.8	66203.8	52560	41278.1	n/a	n/a	n/a	n/a	n/a
A0A0B4J2D9	IGKV1D-13	Immunoglobulin kappa variable 1D-13 OS=Homo sapiens OX=9606 GN=IGKV1D-13 PE=3 SV=1	25	2	11	1	117	12.6	7.84	1.035	5.36	5.178	0.05	2.42	2.37	0.912574	0.797406	0.591359	105196	39851.1	94727.9	3.2221e+06	736855	1.29932e+06	45929.3	355176	3.72132e+06	29278.3	26770.5	994066	607112	246423	225272	530137	3.2221e+06	3.76828e+06	3.55104e+06	440392	986453	4.38171e+06	95800.6	253414	5.98221e+06	1.93734e+06	Peak Found	n/a	n/a	Peak Found	Peak Found
Q9H299	SH3BGRL3	SH3 domain-binding glutamic acid-rich-like protein 3 OS=Homo sapiens OX=9606 GN=SH3BGRL3 PE=1 SV=1	31	3	20	3	93	10.4	4.93	0.698	3.392	4.858	-0.52	1.76	2.28	0.432281	0.886632	0.263642	384968	520798	231309		657062	475329	1.1845e+06	3.10524e+06		165545	407311	614419	1.38089e+06	927341	2.4013e+06	1.28125e+06	44985.2	3.36022e+06	1.29907e+06	1.12371e+07	8.34474e+06	38412.4	466852	3.86844e+06	3.69753e+06	4.43308e+06	High	High	High	n/a	Peak Found
P00966	ASS1	Argininosuccinate synthase OS=Homo sapiens OX=9606 GN=ASS1 PE=1 SV=2	9	4	17	4	412	46.5	8.02	0.235	1.306	5.57	-2.09	0.39	2.48	0.0308721	0.875057	0.0184382	84761.3	57578.4	24497.2	571202	98244.3	697117	166983	563623	234493	369289	9281.95	69858	110162	229427	337072	182092	612580	567143	1.93911e+06	1.58415e+06	1.51463e+06	316108	995339	145591	431104	363306	Peak Found	High	Peak Found	Peak Found	Peak Found
E5RJD8	TBCA	Tubulin-specific chaperone A OS=Homo sapiens OX=9606 GN=TBCA PE=1 SV=1	31	3	10	3	119	14.3	5.12	0.806	0.338	0.419	-0.31	-1.57	-1.26	0.737431	0.454123	0.888052	659978	364657	384410	66550.1	33247.6	155583	101417	465526	58135.1	33809.3	57567	123792	283884	1.546e+06	1.68576e+06	2.14836e+06	96117	203208	459327	995203	1.25101e+06	82527.1	115533	544939	756639	912461	Peak Found	High	High	Peak Found	Peak Found
A0A7P0TAT8	HSP90B1	Endoplasmin OS=Homo sapiens OX=9606 GN=HSP90B1 PE=1 SV=1	4	3	3	2	814	93.7	4.91	0.541	1.723	3.188	-0.89	0.78	1.67	0.322804	0.907041	0.205318							33888.8	154652		28728.1		10222.4	42984	33583.6	31290.4	37957.9	39982.9	40293.1	39815.9	321498	415599	10366.2	75974.1	32341.3	61517.7	137165	n/a	n/a	n/a	n/a	n/a
P19652	ORM2	Alpha-1-acid glycoprotein 2 OS=Homo sapiens OX=9606 GN=ORM2 PE=1 SV=2	13	3	18	1	201	23.6	5.11	1.606	0.126	0.078	0.68	-2.99	-3.68	0.654716	0.0679474	0.0209186	89464.6	175324	84329.1											209572	808388	467109	19226.6	29069.5	35386.7	11661.3	20568.5	39050.6	34812.2	39272.1	41170.1	42580.3	Peak Found	High	High	n/a	n/a
Q01518	CAP1	Adenylyl cyclase-associated protein 1 OS=Homo sapiens OX=9606 GN=CAP1 PE=1 SV=5	7	3	8	3	475	51.9	8.06	0.22	1.45	6.578	-2.18	0.54	2.72	0.492244	0.998464	0.497939	58217.3	161824	59456.7	235325		421172	481573	1.18189e+06	335297	851664		15419.3	260924	190734	788201	350119	245830	85930.2	1.17262e+06	4.56861e+06	3.1761e+06	425342	2.28331e+06	38435.6	175257	859770	Peak Found	Peak Found	Peak Found	Peak Found	n/a
P00441	SOD1	Superoxide dismutase [Cu-Zn] OS=Homo sapiens OX=9606 GN=SOD1 PE=1 SV=2	17	2	5	2	154	15.9	6.13	3.332	0.22	0.066	1.74	-2.19	-3.92	0.727544	0.325216	0.125185	307005	1.40641e+06	320647				35806.1	79569.3	51415.3		75610.1	41333	77857.2	719162	6.48468e+06	1.7761e+06	57859.8	19669	24827.7	350676	223944	76455.9	41292.1	715738	288221	248448	Peak Found	High	High	n/a	n/a
A6NIZ1		Ras-related protein Rap-1b-like protein OS=Homo sapiens OX=9606 PE=2 SV=1	13	2	3	2	184	20.9	5.48	0.165	4.117	25	-2.6	2.04	4.64	0.0298346	0.256194	0.00296715			46646.5		61222.7	318305	112250	361970		55502.9	16020.5	22042.5	26508.2	44177.9	7751.95	260876	31038	339052	881048	1.0649e+06	972727	49163.4	182679	163352	152453	89213	n/a	n/a	Peak Found	n/a	Peak Found
A0A0C4DH73	IGKV1-12	Immunoglobulin kappa variable 1-12 OS=Homo sapiens OX=9606 GN=IGKV1-12 PE=3 SV=1	29	3	4	1	117	12.6	8.31	0.891	1.691	1.897	-0.17	0.76	0.92	0.957576	0.862642	0.733788				115770	76456.4	92323.8			175500	136128			20410	40477.8	36663.5	3505.83	115770	390999	252321	21162.1	12885.9	206645	360002	2281.14	33244.8	65129.9	n/a	n/a	n/a	Peak Found	Peak Found
E9PGN7	SERPING1	Plasma protease C1 inhibitor OS=Homo sapiens OX=9606 GN=SERPING1 PE=1 SV=1	7	3	9	3	543	59.5	6.76	0.31	1.022	3.296	-1.69	0.03	1.72	0.460054	0.621989	0.144867		82259.5	25847	112234	81623	204582	45961	155591	693560	211933	14161.7	8156.19	32847.5	25614.4	384586	176850	112234	417420	559120	478911	450272	816640	560476	143972	54071.6	132639	n/a	Peak Found	Peak Found	Peak Found	Peak Found
P13987	CD59	CD59 glycoprotein OS=Homo sapiens OX=9606 GN=CD59 PE=1 SV=1	20	2	12	2	128	14.2	6.48	0.993	29.274	29.468	-0.01	4.87	4.88	0.997781	0.00420408	0.00538796				610954	106163	297720	97462.4	332687	719569	275333	50984.5	151993	272656	31516.7	19249.4	26579.5	610954	548144	813667	924610	894034	847265	728144	482628	914681	870066	n/a	n/a	n/a	High	High
A0A0B4J1V6	IGHV3-73	Immunoglobulin heavy variable 3-73 OS=Homo sapiens OX=9606 GN=IGHV3-73 PE=3 SV=1	25	2	9	1	119	12.8	9.17	3.67	27.354	7.453	1.88	4.77	2.9	0.997605	0.439916	0.509181				97153.3	97810.9	122686			295244	146228			78247.3	3679.91	9188.37	9068.42	97153.3	500206	335301	7147.02	13803.6	347639	386713	9501.02	5092.34	249693	n/a	n/a	n/a	Peak Found	Peak Found
P11413	G6PD	Glucose-6-phosphate 1-dehydrogenase OS=Homo sapiens OX=9606 GN=G6PD PE=1 SV=4	7	3	5	3	515	59.2	6.84	4.98	100	33.195	2.32	6.64	5.05	0.449603	0.0058546	0.0568294	97206.8	922862	17138.1	67379.6	3.55683e+06	5.5102e+06	288032	642061	1.05112e+08	1.20783e+07	249176	1.65548e+06	1.35638e+07	295506	4.28694e+06	111936	126563	1.81897e+07	1.50817e+07	2.73251e+06	1.72542e+06	1.23804e+08	3.19695e+07	2.3665e+06	9.96257e+06	4.33261e+07	Peak Found	Peak Found	Peak Found	Peak Found	Peak Found
A0A075B7D4	IGKV1OR2-108	Immunoglobulin kappa variable 1/OR2-108 (non-functional) (Fragment) OS=Homo sapiens OX=9606 GN=IGKV1OR2-108 PE=1 SV=1	29	3	3	1	117	12.5	6.48	0.972	3.282	3.376	-0.04	1.71	1.76	0.984247	0.0814175	0.128173				123609	19084.6	122841		105622	168433	237833		15229.9	38511.4	53950.3	65384.1	33645.7	155904	122315	338110	95479.3	328785	268841	638106	87648.9	125085	194952	n/a	n/a	n/a	n/a	n/a
P69905	HBA1	Hemoglobin subunit alpha OS=Homo sapiens OX=9606 GN=HBA1 PE=1 SV=2	17	2	17	2	142	15.2	8.68	0.24	1.65	6.864	-2.06	0.72	2.78	0.514516	0.643552	0.176175		104939	9005.8	162256	106296	900361	118438	43431.4	64635.8	636841	20378.9	22207.6	164919	84199.3	483854	72375.4	162256	572888	2.46068e+06	1.12361e+06	137209	90652.5	1.68418e+06	192910	133644	544380	n/a	High	Peak Found	Peak Found	High
P52907	CAPZA1	F-actin-capping protein subunit alpha-1 OS=Homo sapiens OX=9606 GN=CAPZA1 PE=1 SV=3	10	2	7	1	286	32.9	5.69	0.194	0.432	2.222	-2.36	-1.21	1.15	0.325361	0.710393	0.782214							30638.3	224556	29624.3					19584.7	33870.9	33124.8	16237.5	11017.1	3566.77	290661	603452	34881.5	3045.74	29465.4	10993.9	3938.85	n/a	n/a	n/a	n/a	n/a
H0YI00	LACRT	Extracellular glycoprotein lacritin (Fragment) OS=Homo sapiens OX=9606 GN=LACRT PE=1 SV=1	24	2	26	1	85	8.7	7.18	1.14	1.168	1.025	0.19	0.22	0.04	0.800389	0.999642	0.805157	355391	259707	542356	1.14678e+06	72829.6	411514	199356	477333	2.28529e+06	163985	113087	227526	808306	832507	1.19746e+06	3.00418e+06	1.14678e+06	372451	1.12467e+06	1.89126e+06	1.28274e+06	2.69084e+06	433674	1.0705e+06	1.36923e+06	2.57937e+06	High	High	High	High	Peak Found
Q09666	AHNAK	Neuroblast differentiation-associated protein AHNAK OS=Homo sapiens OX=9606 GN=AHNAK PE=1 SV=2	1	2	2	2	5890	628.7	6.15	0.905	0.762	0.842	-0.14	-0.39	-0.25	0.496877	0.911682	0.758594								217767						27779	60195.3	57872.5	73679.7	33324	74200.5	26022	585209	48883	37265.6	30081.1	44980.3	48256.9	n/a	n/a	n/a	n/a	n/a
P56537	EIF6	Eukaryotic translation initiation factor 6 OS=Homo sapiens OX=9606 GN=EIF6 PE=1 SV=1	12	2	2	2	245	26.6	4.68	0.483	0.304	0.629	-1.05	-1.72	-0.67	0.542719	0.212796	0.772127		189329	79375.9			38333.4		81815.3	17779.2				16870.5	35921.8	898126	479388	39129.4	65987.9	112619	41282.2	248268	41624.2	41398.8	20266.9	75600.2	57384	n/a	High	Peak Found	n/a	n/a
P22626	HNRNPA2B1	Heterogeneous nuclear ribonucleoproteins A2/B1 OS=Homo sapiens OX=9606 GN=HNRNPA2B1 PE=1 SV=2	10	3	7	3	353	37.4	8.95	0.31	0.446	1.437	-1.69	-1.17	0.52	0.142288	0.673685	0.501502	219505	113415	45661.2	32871.7	30944.8	129089	97598.8	290695	46439.9	64650.6	26925.4	15129.7	63339.8	514192	549859	285983	44940.8	192324	368349	948784	823970	75228.3	170974	264537	103836	227736	High	Peak Found	Peak Found	Peak Found	Peak Found
Q7Z406	MYH14	Myosin-14 OS=Homo sapiens OX=9606 GN=MYH14 PE=1 SV=2	2	3	7	2	1995	227.7	5.6	1.525	4.277	2.804	0.61	2.1	1.49	0.971978	0.570078	0.728425		9180.01		704210	151521	34367.6	5848.41	76280.4	211491	563780	12488.3	34130	6417.81	35237.3	47419.9	63102.2	730208	806175	114794	64246.6	204989	277317	1.53057e+06	143001	233948	42143	n/a	Peak Found	n/a	High	Peak Found
P14174	MIF	Macrophage migration inhibitory factor OS=Homo sapiens OX=9606 GN=MIF PE=1 SV=4	17	2	33	2	115	12.5	7.88	1.415	1.001	0.707	0.5	0	-0.5	0.879415	0.992143	0.836388	1.97878e+06	1.44346e+06	153567	492040	232233	926056	61863.8	611380	494221	754766	416003	510460	382782	4.67824e+06	6.65554e+06	850629	492040	1.18764e+06	2.53091e+06	586892	1.67512e+06	581926	1.99605e+06	3.93796e+06	3.07191e+06	1.22149e+06	High	High	High	High	Peak Found
P28799	GRN	Progranulin OS=Homo sapiens OX=9606 GN=GRN PE=1 SV=2	3	2	3	2	593	63.5	6.83	0.253	1.045	4.138	-1.98	0.06	2.05	0.497339	0.858396	0.820867		188994				9926.86	80756.9	306513						47224.7	905686	25199.7	34474.3	18752.5	36388.4	766129	823697	59623.3	42184.1	36938.5	33383	73081.7	n/a	Peak Found	n/a	n/a	n/a
P49189	ALDH9A1	4-trimethylaminobutyraldehyde dehydrogenase OS=Homo sapiens OX=9606 GN=ALDH9A1 PE=1 SV=3	7	3	15	2	494	53.8	5.87	0.605	2.243	3.708	-0.73	1.17	1.89	0.174105	0.038449	0.0025306		19811.3		74982	41147.8	173840	20124.7	131230	57226.7	118817	14329.9	27344.4	45419.9	50377.3	94133.6	62485.2	105916	224823	498112	211197	359671	86447.7	351768	171992	180652	163195	n/a	Peak Found	n/a	Peak Found	Peak Found
P24666	ACP1	Low molecular weight phosphotyrosine protein phosphatase OS=Homo sapiens OX=9606 GN=ACP1 PE=1 SV=3	13	2	11	2	158	18	6.74	0.754	0.404	0.535	-0.41	-1.31	-0.9	0.864249	0.59532	0.893844	720122	726665	225769	90662.1	43613.5	430734	71486	315374	70157.5	105276	155078	105256	183742	1.68689e+06	3.35052e+06	1.25056e+06	98692.8	223040	1.1772e+06	692669	872604	82607.7	299348	1.46799e+06	633423	586334	High	High	Peak Found	Peak Found	Peak Found
P61026	RAB10	Ras-related protein Rab-10 OS=Homo sapiens OX=9606 GN=RAB10 PE=1 SV=1	17	3	8	1	200	22.5	8.38	0.749	1.737	2.318	-0.42	0.8	1.21	0.39308	0.97784	0.532289	99204.3	126620	33103.1	134386	62917.6	305657	114716	54274	104079	167351	45661.7		121709	246282	583820	203031	134386	321761	835360	1.12241e+06	183315	130672	459374	472261	50286.6	388384	n/a	n/a	n/a	n/a	n/a
P04899	GNAI2	Guanine nucleotide-binding protein G(i) subunit alpha-2 OS=Homo sapiens OX=9606 GN=GNAI2 PE=1 SV=3	7	2	5	2	355	40.4	5.54	0.224	2.111	9.434	-2.16	1.08	3.24	0.111924	0.968112	0.190081	210088						96765.4	453250						511289	18370.8	36337.8	21015.4	72295.2	74032.4	917998	1.21802e+06	67325.9	18835.9	63877.1	28272.5	58338.7	Peak Found	n/a	n/a	n/a	n/a
K7ELL7	PRKCSH	Glucosidase 2 subunit beta OS=Homo sapiens OX=9606 GN=PRKCSH PE=1 SV=1	5	2	4	2	535	60.2	4.41	0.2	0.868	4.335	-2.32	-0.2	2.12	0.0684614	0.899159	0.0427785	29405.4			123795	120639	86772.9	23993.5	74294	413022					74041.7	45273.3	24327.5	129172	616950	237150	265605	221193	486317	29331.1	50254.8	47478.8	60783.6	Peak Found	n/a	n/a	Peak Found	Peak Found
A0A0B4J2H0	IGHV1-69D	Immunoglobulin heavy variable 1-69D OS=Homo sapiens OX=9606 GN=IGHV1-69D PE=1 SV=1	20	2	18	1	117	12.7	8.47	1.327	5.637	4.248	0.41	2.49	2.09	0.999141	0.536357	0.590715	91692.7	33120		2.69839e+06	334808	642709	29217.9	160546	6.43995e+06	927524		39452.2	372860	249535	180563	32257	2.69839e+06	1.7329e+06	1.75652e+06	277186	469274	7.58279e+06	2.45292e+06	68982.4	253695	1.19647e+06	n/a	n/a	n/a	High	High
P27105	STOM	Stomatin OS=Homo sapiens OX=9606 GN=STOM PE=1 SV=3	9	3	6	3	288	31.7	7.88	0.145	1.077	7.434	-2.79	0.11	2.89	0.175818	0.986254	0.162932							250592	938210		17190.7				48288.5	25844.9	78669	56518.4	27657.3	63452.1	2.37733e+06	2.52126e+06	40858.4	82173.8	60608.5	47855.2	56256.8	n/a	n/a	n/a	n/a	n/a
Q9HD89	RETN	Resistin OS=Homo sapiens OX=9606 GN=RETN PE=1 SV=1	24	2	4	2	108	11.4	6.86	0.204	1.525	7.48	-2.29	0.61	2.9	0.533362	0.999987	0.56866		86533.4				17701.1	240781	1.42571e+06	72736.5			26077.6	62754.9	65767.4	424930	55856.5	47133.1	12679.1	89972.5	2.28426e+06	3.83134e+06	92444.5	45511.9	38835.3	168199	241201	n/a	Peak Found	n/a	n/a	n/a
A0A590UJG9	MSMB	Beta-microseminoprotein OS=Homo sapiens OX=9606 GN=MSMB PE=1 SV=1	14	1	8	1	118	13.4	8.5	1.836	4.383	2.387	0.88	2.13	1.26	0.978939	0.68232	0.813067	336327	132247		209766		266914	105307	607428		592679	3.10451e+06	317051	293493	787849	609764	3053.86	209766	37786.7	729475	999034	1.63235e+06	1643.37	1.5674e+06	2.93878e+07	1.90799e+06	936558	High	Peak Found	n/a	Peak Found	n/a
P16401	H1-5	Histone H1.5 OS=Homo sapiens OX=9606 GN=H1-5 PE=1 SV=3	7	2	4	2	226	22.6	10.92	0.195	1.311	6.737	-2.36	0.39	2.75	0.142455	0.994897	0.145927						8926.41	260180	879636	12596	16421.5	2859.35	5164.76	7229.1	53244.1	48649.2	59492.6	27124.5	49728.6	37819.4	2.47585e+06	2.36386e+06	16983.7	73839.3	66719	68867.9	50654	n/a	n/a	n/a	n/a	n/a
A0A0C4DH31	IGHV1-18	Immunoglobulin heavy variable 1-18 OS=Homo sapiens OX=9606 GN=IGHV1-18 PE=3 SV=1	20	2	21	1	117	12.8	8.84	0.498	12.912	25.91	-1	3.69	4.7	0.829671	0.375863	0.192159		25031.7		2.67083e+06	546290	917812	43537	320598	5.74397e+06	860960		27473.7	229584	5507.01	115416	27892.2	2.67083e+06	2.79373e+06	2.50838e+06	413029	861546	6.76331e+06	2.27689e+06	30402.8	165335	732620	n/a	Peak Found	n/a	High	High
Q9BS40	LXN	Latexin OS=Homo sapiens OX=9606 GN=LXN PE=1 SV=2	12	2	12	2	222	25.7	5.78	0.144	0.107	0.744	-2.8	-3.23	-0.43	0.237469	0.145553	0.947868	495457	768600	259055	289074	91446.3	501397	75275.2	452318	97670.3	278457		251880	34106.7	1.16061e+06	3.54387e+06	1.43494e+06	289074	491021	1.37032e+06	736582	1.25171e+06	132528	736405	33500	1.5158e+06	137910	High	High	High	High	Peak Found
Q96P63	SERPINB12	Serpin B12 OS=Homo sapiens OX=9606 GN=SERPINB12 PE=1 SV=1	8	3	13	3	405	46.2	5.53	1.885	0.769	0.408	0.91	-0.38	-1.29	0.571503	0.842514	0.895271	11234	305250	244793	409304	653210	873235		4227.59	360452	1.41462e+06	233826	66805.6	171750	88331.8	1.44376e+06	1.36247e+06	409304	3.34052e+06	2.38655e+06	25724	38866	424418	3.74109e+06	2.21706e+06	464260	574056	Peak Found	High	High	High	High
P07741	APRT	Adenine phosphoribosyltransferase OS=Homo sapiens OX=9606 GN=APRT PE=1 SV=2	14	2	4	2	180	19.6	6.02	0.071	0.564	7.925	-3.81	-0.83	2.99	0.0456937	0.739224	0.178159	35716	12357.1	19936.2	14898.5		138891	122846	466422		25637.7			9182.78	93846	81287	115134	50419.8	24340.2	411093	1.16542e+06	1.25342e+06	49224.7	86233.6	51080.9	31006.1	37313.1	Peak Found	Peak Found	Peak Found	Peak Found	n/a
P40306	PSMB10	Proteasome subunit beta type-10 OS=Homo sapiens OX=9606 GN=PSMB10 PE=1 SV=1	7	1	2	1	273	28.9	7.81	0.599	1.121	1.873	-0.74	0.17	0.91	0.39443	0.997178	0.395453								208672						19766.4	13115.6	19188.8	40926	36483.7	36474	12731.4	560766	14536.8	40957.9	39191	10785.1	21835.3	n/a	n/a	n/a	n/a	n/a
P29373	CRABP2	Cellular retinoic acid-binding protein 2 OS=Homo sapiens OX=9606 GN=CRABP2 PE=1 SV=2	21	3	5	3	138	15.7	5.4	0.182	0.063	0.347	-2.46	-3.98	-1.53	0.0632343	0.00480556	0.327316	395066	259220	196208	158047	9407.64	80311.3	40992.3	325388		12206.9			27429.4	956387	1.20145e+06	1.08682e+06	201689	68917.7	279396	448416	918720	64552	109258	52955.4	43575.8	125720	High	High	Peak Found	Peak Found	Peak Found
P01040	CSTA	Cystatin-A OS=Homo sapiens OX=9606 GN=CSTA PE=1 SV=1	43	3	9	3	98	11	5.5	0.917	14.039	15.309	-0.12	3.81	3.94	0.599803	0.00401345	0.00136776				81973.6	167151	340176	266737	474349	97751	386917	216004	114037	453368	66582	48299.5	79788.2	144398	880100	945010	2.53049e+06	1.31744e+06	119434	1.02324e+06	2.04473e+06	719773	1.44673e+06	n/a	n/a	n/a	Peak Found	Peak Found
P50395	GDI2	Rab GDP dissociation inhibitor beta OS=Homo sapiens OX=9606 GN=GDI2 PE=1 SV=2	7	2	7	2	445	50.6	6.47	0.292	1.084	3.708	-1.77	0.12	1.89	0.621443	0.995703	0.600805	92323.2	128450	74187.4	79479.2		269114	198275	779522	83197.8	135754	35992.7	75089.8	81426.2	241027	613229	424705	91026.4	45622.6	740779	1.90035e+06	2.09482e+06	120508	389616	346743	481263	280407	Peak Found	Peak Found	Peak Found	Peak Found	n/a
P55058	PLTP	Phospholipid transfer protein OS=Homo sapiens OX=9606 GN=PLTP PE=1 SV=1	5	2	7	2	493	54.7	7.01	2.093	8.141	3.889	1.07	3.03	1.96	0.770351	0.217007	0.563444		32588.2		33484.4	295505	167105			1.87833e+06	144125	8493.62		464969	36217.4	179960	28296	60516.1	1.52613e+06	456698	72586.5	20908.4	2.21166e+06	381152	101784	53774.4	1.48375e+06	n/a	Peak Found	n/a	Peak Found	Peak Found
Q6UWP8	SBSN	Suprabasin OS=Homo sapiens OX=9606 GN=SBSN PE=1 SV=2	12	2	3	2	590	60.5	7.01	2.718	0.322	0.118	1.44	-1.63	-3.08	0.999118	0.115207	0.129764	141742	711475	329552	533022	116159	69633.7		16614	241066	172543	36959.5		51005.4	347037	3.31169e+06	1.86503e+06	533022	594040	190309	59531.7	73320.4	321108	456307	349865	10460.2	162762	Peak Found	High	Peak Found	High	Peak Found
P07203	GPX1	Glutathione peroxidase 1 OS=Homo sapiens OX=9606 GN=GPX1 PE=1 SV=4	16	2	6	2	203	22.1	6.55	0.471	0.17	0.36	-1.09	-2.56	-1.47	0.633504	0.148856	0.553797	791193	217194	85151	52096.3	25087.8	263914		145863	61708.4	95117.2		49323.6	35265.3	1.85338e+06	1.00939e+06	491375	93439.9	149435	721277	69697.9	430768	79034.4	286469	32271.2	296825	119599	High	High	Peak Found	Peak Found	Peak Found
O00764	PDXK	Pyridoxal kinase OS=Homo sapiens OX=9606 GN=PDXK PE=1 SV=1	9	2	3	2	312	35.1	6.13	2.246	22.205	9.887	1.17	4.47	3.31	0.18691	0.000749066	0.0182333	58810.9	26035.9		140518	260291	691297	23653	499781	1.01895e+06	944669	1.47628e+06	1.26724e+06	940023	142432	129102	8547.18	168919	1.33838e+06	1.89144e+06	266138	1.34307e+06	1.22697e+06	2.52097e+06	1.40098e+07	7.66318e+06	3.01108e+06	Peak Found	Peak Found	n/a	Peak Found	Peak Found
P31327	CPS1	Carbamoyl-phosphate synthase [ammonia], mitochondrial OS=Homo sapiens OX=9606 GN=CPS1 PE=1 SV=2	3	3	5	3	1500	164.8	6.74	1.321	0.124	0.094	0.4	-3.02	-3.42	0.51337	0.205687	0.0433543	228053	250802	147453							30051.9		97783.5		534216	1.17499e+06	859340	51773.4	62168	70159.1	64560.1	42226.5	80844.3	113972	83703.2	590704	62404.2	High	High	High	n/a	n/a
P31151	S100A7	Protein S100-A7 OS=Homo sapiens OX=9606 GN=S100A7 PE=1 SV=4	22	2	10	2	101	11.5	6.77	3.522	0.835	0.237	1.82	-0.26	-2.08	0.59073	0.883839	0.374948	111087	397501	2.11685e+06	70243.1	146824	128444		16437.9	191151	361316	110424	34389.5	186034	275821	1.8328e+06	1.17255e+07	70243.1	750861	390973	52928.3	72652.9	225073	955533	1.04529e+06	232802	593650	Peak Found	High	High	Peak Found	Peak Found
P27797	CALR	Calreticulin OS=Homo sapiens OX=9606 GN=CALR PE=1 SV=1	6	2	2	2	417	48.1	4.44	0.236	0.708	3.007	-2.09	-0.5	1.59	0.209468	0.734272	0.585027			37898.9				67434.6	373159	15945.5					34047.6	54304.8	216632	60966.6	46791	22835.9	639742	1.00279e+06	28397.7	19611.2	55925.3	40747	69680.7	n/a	n/a	Peak Found	n/a	n/a
Q15847	ADIRF	Adipogenesis regulatory factor OS=Homo sapiens OX=9606 GN=ADIRF PE=1 SV=1	18	1	7	1	76	7.9	5.31	15.6	0.115	0.01	3.96	-3.13	-6.64	0.36086	0.488175	0.0758602	1.2501e+06	329559	197959			214593				48234.9	16170.6	24561.3	214314	2.92837e+06	1.51953e+06	1.09652e+06	28571.1	24158.5	586482	3716.07	1683.51	13572.6	127562	153073	147808	683892	High	High	Peak Found	n/a	n/a
P03973	SLPI	Antileukoproteinase OS=Homo sapiens OX=9606 GN=SLPI PE=1 SV=2	19	2	18	2	132	14.3	8.75	16.649	0.267	0.016	4.06	-1.91	-5.96	0.169736	0.385123	0.0242185	2.8371e+06	1.50182e+06	1.16998e+06	828424	74678.4	342556			1.04017e+06	21104.5	239460	383403	549051	6.64595e+06	6.92462e+06	6.48067e+06	828424	381906	936203	15158.5	28998.8	1.22476e+06	55812.9	2.26677e+06	2.30729e+06	1.75206e+06	High	Peak Found	High	High	Peak Found
Q6UX06	OLFM4	Olfactomedin-4 OS=Homo sapiens OX=9606 GN=OLFM4 PE=1 SV=1	6	3	3	3	510	57.2	5.69	0.256	1.151	4.489	-1.96	0.2	2.17	0.209091	0.956239	0.160599		24143				80018.2	44502.6	326850	37896.9	27999.8		32159.7		70042.3	160169	80231.2	59177.1	48324.4	260631	434491	878349	86248.5	101708	55042.2	235248	85599	n/a	Peak Found	n/a	n/a	n/a
G3V5Z7	PSMA6	Proteasome subunit alpha type OS=Homo sapiens OX=9606 GN=PSMA6 PE=1 SV=1	12	2	4	2	252	28.1	6.76	0.054	0.591	10.943	-4.21	-0.76	3.45	0.000756663	0.361683	0.00890262		19244.1	34341.3		25010.2	385661	42077.2	353991						35097.6	96776	190220	33449.6	136620	1.0825e+06	427573	951283	28323.3	45658.4	50080.1	34431.2	19014.3	n/a	Peak Found	Peak Found	n/a	Peak Found
P22735	TGM1	Protein-glutamine gamma-glutamyltransferase K OS=Homo sapiens OX=9606 GN=TGM1 PE=1 SV=4	3	2	5	2	817	89.7	6.04	0.5	0.734	1.469	-1	-0.45	0.55	0.670743	0.790948	0.978634	45933.3	148552	423554	132595	176801	154125	23374.4	210164	43022	247093	62393.6	26197.1	77482.6	117351	684947	2.34612e+06	165740	904161	421223	243705	581260	84263.2	653460	590629	189024	247253	Peak Found	Peak Found	High	High	Peak Found
P31997	CEACAM8	Carcinoembryonic antigen-related cell adhesion molecule 8 OS=Homo sapiens OX=9606 GN=CEACAM8 PE=1 SV=2	5	1	1	1	349	38.1	7.39	2.511	1.729	0.688	1.33	0.79	-0.54	0.996642	0.935421	0.914154								240788						9927.12	41816.9	5068.57	30159.9	12268.2	11564.7	3453.67	647072	37793.7	14754.7	30197.9	10341.2	29914.3	n/a	n/a	n/a	n/a	n/a
P61158	ACTR3	Actin-related protein 3 OS=Homo sapiens OX=9606 GN=ACTR3 PE=1 SV=3	7	2	3	2	418	47.3	5.88	0.274	4.416	16.114	-1.87	2.14	4.01	0.175256	0.344351	0.0218419				9505.1		26858.4	103489	442883	62488.6	48660		12760		29200.3	5801.14	29703	9505.1	36217.3	73403.8	981779	1.19016e+06	73577.9	128686	20035.3	76788.5	18750.5	n/a	n/a	n/a	Peak Found	n/a
O00151	PDLIM1	PDZ and LIM domain protein 1 OS=Homo sapiens OX=9606 GN=PDLIM1 PE=1 SV=4	5	2	7	2	329	36	7.02	0.061	0.051	0.838	-4.03	-4.29	-0.25	0.0316701	0.0179205	0.942272	297861	416035	201488	53806.7		237540	99943.2	327596					25105.5	724354	1.91826e+06	1.14116e+06	67159.4	69812.7	659794	948145	880353	54674	27209.1	42522.8	46576.9	89676.6	Peak Found	High	High	Peak Found	n/a
Q96S96	PEBP4	Phosphatidylethanolamine-binding protein 4 OS=Homo sapiens OX=9606 GN=PEBP4 PE=1 SV=3	10	1	3	1	227	25.7	6.54	7.44	3.82	0.513	2.9	1.93	-0.96	0.059007	0.250309	0.660789				198666					334037		18438.7	11867.5	27078.1	25757.9	4114.47	19862.4	198666	13719.5	24112.3	9832.01	7017.74	393316	19213.1	174544	71417.5	86408.3	n/a	n/a	n/a	Peak Found	n/a
P11215	ITGAM	Integrin alpha-M OS=Homo sapiens OX=9606 GN=ITGAM PE=1 SV=2	4	3	5	3	1152	127.1	7.23	0.136	1.278	9.377	-2.88	0.35	3.23	0.121547	0.657279	0.0371476					59635.4		173800	326202		81675.5			72586.8	57415.3	31156.3	68233.7	61133.3	351084	69723.5	1.64882e+06	879064	23842	285293	60467	75726.7	268174	n/a	n/a	n/a	n/a	Peak Found
P61978	HNRNPK	Heterogeneous nuclear ribonucleoprotein K OS=Homo sapiens OX=9606 GN=HNRNPK PE=1 SV=1	9	2	4	2	463	50.9	5.54	0.259	0.078	0.302	-1.95	-3.68	-1.73	0.55315	0.159726	0.655951	72580.5	552566	394945				68376.7	230325			18495.6			174083	2.54965e+06	2.19687e+06	36965.6	35798.8	56404.1	648679	618955	63007.5	22221	213479	43588.2	48354.4	Peak Found	High	High	n/a	n/a
O75874	IDH1	Isocitrate dehydrogenase [NADP] cytoplasmic OS=Homo sapiens OX=9606 GN=IDH1 PE=1 SV=2	6	2	3	2	414	46.6	7.01	0.181	0.326	1.795	-2.46	-1.62	0.84	0.0456494	0.375525	0.415664	137724	50069.1	31864.1	108012	28335	784690	38358.1	154010	16986	42976.7			113485	358914	236579	219475	130570	152925	2.14456e+06	404142	413872	48022.8	131315	58730.3	74196.4	388844	Peak Found	Peak Found	Peak Found	Peak Found	Peak Found
P30085	CMPK1	UMP-CMP kinase OS=Homo sapiens OX=9606 GN=CMPK1 PE=1 SV=3	11	2	4	2	196	22.2	5.57	0.297	0.537	1.81	-1.75	-0.9	0.86	0.754808	0.985906	0.687932	174838	116446	79137.4	64550.7	20826.9	329382	79184.7	345384	78640.6	52611.6	94541.2	226407	76529.3	429423	556094	480814	64550.7	138480	900200	751213	968417	92596.2	139136	894943	1.3625e+06	244211	Peak Found	High	Peak Found	Peak Found	Peak Found
P01042	KNG1	Kininogen-1 OS=Homo sapiens OX=9606 GN=KNG1 PE=1 SV=2	5	2	3	2	644	71.9	6.81	0.487	0.599	1.229	-1.04	-0.74	0.3	0.599637	0.954467	0.789933	45657.1	269398	156761		21374.5	153461	35248.1	593651	246926	68973.2	34416.1		52893	106952	1.24214e+06	868321	15524.6	109310	419408	334393	1.59533e+06	290746	182406	325789	32276.4	168786	Peak Found	High	High	n/a	Peak Found
P62820	RAB1A	Ras-related protein Rab-1A OS=Homo sapiens OX=9606 GN=RAB1A PE=1 SV=3	19	3	8	1	205	22.7	6.21	1	1.009	1.009	0	0.01	0.01	0.426498	0.903357	0.697257								256375						27184.3	16043.8	38547.3	9763.02	14641	10873.8	30313.6	688961	21077.2	2981.91	7029.77	42249.6	27319.1	n/a	n/a	n/a	n/a	n/a
P80303	NUCB2	Nucleobindin-2 OS=Homo sapiens OX=9606 GN=NUCB2 PE=1 SV=3	5	2	5	2	420	50.2	5.12	1.946	0.178	0.092	0.96	-2.49	-3.45	0.468055	0.513741	0.112382	150709	77369.7	56824.5	44665.9		44205.7			498725			27648.8	18600.4	353037	356737	314758	44665.9	12372.1	120814	36954.3	25178.6	587229	19864.8	42306.3	166388	59355.3	High	High	Peak Found	Peak Found	n/a
Q9BQ50-1	TREX2	Isoform 1 of Three prime repair exonuclease 2 OS=Homo sapiens OX=9606 GN=TREX2	6	1	1	1	279	30.6	6.83	0.107	0.263	2.47	-3.23	-1.93	1.3	0.0184987	0.321648	0.241705						35561.5		162393						20832.3	34244.6	21645.6	28977.1	39374.2	97189.3	34208	436401	2144.43	6590.88	5313.94	29084.7	33575.3	n/a	n/a	n/a	n/a	n/a
P60981	DSTN	Destrin OS=Homo sapiens OX=9606 GN=DSTN PE=1 SV=3	7	1	5	1	165	18.5	7.85	0.592	0.579	0.978	-0.76	-0.79	-0.03	0.581139	0.653857	0.992494	473915	366451	117141	105923	43754.6	473363	62379.6	433475	12439.7	185852	63430.9	148064	117806	1.11015e+06	1.68964e+06	648860	105923	223761	1.2937e+06	591786	1.16488e+06	14647.3	491503	600447	891041	375928	Peak Found	Peak Found	Peak Found	Peak Found	Peak Found
P58546	MTPN	Myotrophin OS=Homo sapiens OX=9606 GN=MTPN PE=1 SV=2	14	1	7	1	118	12.9	5.52	0.455	0.224	0.492	-1.13	-2.16	-1.02	0.362521	0.183058	0.889096	779495	1203935	255543	128781	90119.6	501874	68072.7	360149		136138	19297.2	100746	225052	1.82598e+06	5.55112e+06	1.41549e+06	128781	460872	1.37162e+06	645795	967833	39030.2	360030	182671	606284	718159	High	High	Peak Found	Peak Found	Peak Found
O43852	CALU	Calumenin OS=Homo sapiens OX=9606 GN=CALU PE=1 SV=2	4	2	4	2	315	37.1	4.64	2.857	0.389	0.136	1.51	-1.36	-2.88	0.156863	0.0500766	0.00288906	278381	61265.4	71721.7	154646	14388.8				235235	65236.5		7771.65	32213.4	652110	282483	397275	196002	78023.2	37441.1	29954.5	55641.6	298000	172524	43293	54776.8	130382	High	Peak Found	Peak Found	Peak Found	Peak Found
Q14508	WFDC2	WAP four-disulfide core domain protein 2 OS=Homo sapiens OX=9606 GN=WFDC2 PE=1 SV=2	39	2	5	2	124	13	4.84	1.413	15.969	11.301	0.5	4	3.5	0.566323	0.000202259	0.00121257		11891.7			206086	79087	13468.7	326037	556598	213886	138454	63966.3	192646	28387.6	71470.6	36194.3	46519.7	1.09439e+06	245429	145873	876164	682494	571028	1.33125e+06	408132	655275	n/a	Peak Found	n/a	n/a	Peak Found
Q16651	PRSS8	Prostasin OS=Homo sapiens OX=9606 GN=PRSS8 PE=1 SV=1	8	2	5	2	343	36.4	5.85	3.153	2.042	0.648	1.66	1.03	-0.63	0.618605	0.648835	0.998707		47717.2	21510.5	178552	78074.5	299049			757372	218597		29547.8	109418	24734.2	253535	149794	195225	399273	817300	15079.4	30712	891776	578101	46058.5	187891	349162	n/a	Peak Found	Peak Found	Peak Found	Peak Found
O95436	SLC34A2	Sodium-dependent phosphate transport protein 2B OS=Homo sapiens OX=9606 GN=SLC34A2 PE=1 SV=3	2	1	6	1	690	75.7	8.15	0.14	1.954	13.966	-2.84	0.97	3.8	0.608668	0.790133	0.309546				242445	170488	499901	11355.5	16759.8	393487	507401				19870	21657.8	22233.1	242445	871878	1.36623e+06	107728	45038.7	463316	1.34187e+06	42886.8	30790.3	5754.31	n/a	n/a	n/a	Peak Found	High
P02749	APOH	Beta-2-glycoprotein 1 OS=Homo sapiens OX=9606 GN=APOH PE=1 SV=3	8	2	7	2	345	38.3	7.97	0.44	0.236	0.536	-1.18	-2.08	-0.9	0.761169	0.308463	0.71282	136947	595851	725488	58689.5	85122.5	235159	13778.4	222787	326264	157048	12922.7	19919.8	69779.2	348867	2.74736e+06	4.01857e+06	88465.7	443101	642689	167887	621150	384163	415327	160899	156123	230978	Peak Found	High	High	Peak Found	Peak Found
P02753	RBP4	Retinol-binding protein 4 OS=Homo sapiens OX=9606 GN=RBP4 PE=1 SV=3	14	2	2	2	201	23	6.07	14.067	5.664	0.403	3.81	2.5	-1.31	0.0584785	0.117072	0.912079						14791.7				15491	21190.1	44520.4	50593.5	29626.2	38428.7	1835.12	27425.9	10041.9	40425.6	13118.2	2617.08	20949.2	40967.5	200589	267920	161448	n/a	n/a	n/a	n/a	n/a
A0A7I2V3W8	NPEPPS	Aminopeptidase OS=Homo sapiens OX=9606 GN=NPEPPS PE=1 SV=1	3	2	2	2	924	104	5.86	0.303	1.132	3.739	-1.72	0.18	1.9	0.0202657	0.997278	0.0298306	24861.3	20685.8	45184.5	57815.1	32631.6	153778	31009.9	181823	31897.7	73699.2		26651	24202	79948.9	118665	268145	81078.6	206641	457224	294186	488616	76608.4	219645	73569.2	160384	111054	Peak Found	Peak Found	Peak Found	Peak Found	Peak Found
P12277	CKB	Creatine kinase B-type OS=Homo sapiens OX=9606 GN=CKB PE=1 SV=1	7	2	2	2	381	42.6	5.59	0.567	2.281	4.02	-0.82	1.19	2.01	0.828816	0.177155	0.0866271				9630.95	20841.2			230018		18336.9	14281.9	16978.1		16506.6	48794.2	30341	11642	122524	25239.8	66066.1	618130	46910.3	51052.8	165820	119692	47820.7	n/a	n/a	n/a	Peak Found	Peak Found
A0A7P0TAE9	CANX	Calnexin OS=Homo sapiens OX=9606 GN=CANX PE=1 SV=1	5	2	3	2	626	71.3	4.72	0.26	0.106	0.409	-1.94	-3.23	-1.29	0.501665	0.139809	0.658128	103353	351854	181777				98059.8	288168				14419.1		253725	1.66033e+06	1.04285e+06	52533.2	14716.2	56848.2	947155	778041	55174.8	43376.7	54757.5	104596	26308.7	Peak Found	High	High	n/a	n/a
E5RJR5	SKP1	S-phase kinase-associated protein 1 OS=Homo sapiens OX=9606 GN=SKP1 PE=1 SV=1	12	2	2	2	163	18.7	4.7	0.326	1.359	4.173	-1.62	0.44	2.06	0.047793	0.884145	0.0287706						49180.4	34043.4	47893.8						23815.4	55211.2	18219.6	56806.3	46142.3	170464	322964	134323	49268.3	50577.1	61939.9	48601	17052.7	n/a	n/a	n/a	n/a	n/a
A0A0G2JS65	MUC4	Mucin-4 OS=Homo sapiens OX=9606 GN=MUC4 PE=1 SV=1	0	2	2	2	7418	734.2	5.24	0.242	1.33	5.485	-2.04	0.41	2.46	0.155859	0.923493	0.104343							92667.8	405542			11775.7			65282.2	26388.2	34390	71397.4	73999.3	41397.1	912820	1.08982e+06	68683.5	62997.2	125333	40460.5	32158.7	n/a	n/a	n/a	n/a	n/a
A0A0C4DGQ5	CAPNS1	Calcium-activated neutral proteinase small subunit OS=Homo sapiens OX=9606 GN=CAPNS1 PE=1 SV=1	8	2	6	2	322	33.8	6.23	0.206	1.091	5.302	-2.28	0.13	2.41	0.0339739	0.778261	0.123998		75637.6		74359.8	18251	164712	28270.8	98534	46802.6	19688.9		9111.78	27682.6	33975	348751	33107.8	74359.8	93335.7	450158	268200	264792	55108.3	52069.2	27529.8	54834	88337.3	n/a	High	n/a	Peak Found	Peak Found
J3KPD9	NME1-NME2	NME1-NME2 readthrough OS=Homo sapiens OX=9606 GN=NME1-NME2 PE=1 SV=1	13	2	4	2	197	22.4	9.54	0.278	1.246	4.482	-1.85	0.32	2.16	0.236704	0.999999	0.269108		22542.5		22271.1			88886.5	411069	13371.4			7206.26		44442.2	128787	38388.5	44638	47268.5	33512.2	843252	1.10467e+06	55484.1	75983.4	37244.9	64066.9	54264.6	n/a	Peak Found	n/a	Peak Found	n/a
A0A0A0MSS8	AKR1C3	Aldo-keto reductase family 1 member C3 OS=Homo sapiens OX=9606 GN=AKR1C3 PE=1 SV=1	8	2	7	2	323	36.8	7.94	0.86	1.471	1.711	-0.22	0.56	0.77	0.953303	0.769087	0.922687	125391	118138	48071.2	381371	14890.9	119017	113912	605354	117984	811136	53869.3	137336	131684	320030	549994	304272	412748	95754.6	354128	1.09141e+06	1.62677e+06	169719	2.16046e+06	534628	846958	448209	Peak Found	High	Peak Found	Peak Found	Peak Found
P09758	TACSTD2	Tumor-associated calcium signal transducer 2 OS=Homo sapiens OX=9606 GN=TACSTD2 PE=1 SV=3	5	1	1	1	323	35.7	8.87	0.176	0.707	4.008	-2.5	-0.5	2	0.0575323	0.862777	0.156644							35736.9	160040						42558	22138.2	8031.57	29262.5	25496.3	30702.7	339031	430078	18004.7	39304.1	26488.8	3528.08	10782.5	n/a	n/a	n/a	n/a	n/a
Q6UXB3	LYPD2	Ly6/PLAUR domain-containing protein 2 OS=Homo sapiens OX=9606 GN=LYPD2 PE=1 SV=1	11	1	7	1	125	13.1	5.96	1.258	2.657	2.112	0.33	1.41	1.08	0.982625	0.287233	0.398925	121407	52900.6	26072.3	301582	254575	755297	25061.3	53790.3	594254	665053	32999.7	156189	75324.2	284396	243915	144418	301582	1.3019e+06	2.06422e+06	237753	144551	699711	1.75879e+06	312380	939936	240365	Peak Found	Peak Found	Peak Found	High	Peak Found
I3L504	EIF5A	Eukaryotic translation initiation factor 5A-1 OS=Homo sapiens OX=9606 GN=EIF5A PE=1 SV=1	16	2	4	2	186	20.5	5.25	0.15	0.235	1.566	-2.73	-2.09	0.65	0.117251	0.216222	0.922992	66499.9	105737	43889			59562.7	60125.5	232151				52572.8		155777	487534	243107	59431.4	60873.4	162785	570402	623862	13946.4	45810.7	59158.7	316379	24174.2	High	High	Peak Found	n/a	n/a
P21281	ATP6V1B2	V-type proton ATPase subunit B, brain isoform OS=Homo sapiens OX=9606 GN=ATP6V1B2 PE=1 SV=3	5	2	3	2	511	56.5	5.81	0.205	0.552	2.688	-2.28	-0.86	1.43	0.34187	0.595045	0.893333	18944.2		2792.68	127020			47874.5	281948		8586.93				82475.9	62291.3	46193.3	161133	6998.59	81717.9	454178	757681	39581.5	59591.5	10226.7	33843.6	52119	Peak Found	n/a	Peak Found	Peak Found	n/a
D5H3J5	HLA-B	HLA class I histocompatibility antigen B alpha chain OS=Homo sapiens OX=9606 GN=HLA-B PE=1 SV=1	9	2	2	1	362	40.5	6.04	0.224	1.157	5.165	-2.16	0.21	2.37	0.216596	0.986969	0.302996			44060.9		15148.1		51142.5	226503						40623.9	38528.3	245801	16403.7	86071.5	27516.3	485181	608684	43575.9	73909.9	21167.4	58496.9	45777.2	n/a	n/a	n/a	n/a	n/a
O60506	SYNCRIP	Heterogeneous nuclear ribonucleoprotein Q OS=Homo sapiens OX=9606 GN=SYNCRIP PE=1 SV=2	4	2	2	2	623	69.6	8.59	1.784	0.166	0.093	0.84	-2.59	-3.42	0.931398	0.300942	0.208222		276893	194507					52337.7						11757.1	1.2767e+06	1.0774e+06	25277	8677.87	27316.6	1816.96	140648	33062	13216.3	18390.2	27474	33590.8	n/a	High	Peak Found	n/a	n/a
P40394	ADH7	All-trans-retinol dehydrogenase [NAD(+)] ADH7 OS=Homo sapiens OX=9606 GN=ADH7 PE=1 SV=2	4	1	1	1	386	41.5	7.85	2.079	1.585	0.762	1.06	0.66	-0.39	0.801891	0.99902	0.840097						361544				63205.6			13828	5751.6	42458.1	36882.2	11959.7	8981.3	988098	7603.69	28537.8	3462.09	167153	33279.2	1780.94	44126.1	n/a	n/a	n/a	n/a	n/a
Q8NBJ4	GOLM1	Golgi membrane protein 1 OS=Homo sapiens OX=9606 GN=GOLM1 PE=1 SV=1	8	3	7	3	401	45.3	4.97	1.47	3.205	2.18	0.56	1.68	1.12	0.909169	0.023701	0.0593946	12902.5	44465.1	25531.6	249916	75240.6	195686	53747.2	155335	842689	71996.8	81044.1	65611.8	229087	62194.6	244957	212394	281193	392072	549371	552399	449956	992234	221072	801140	431083	731036	Peak Found	Peak Found	Peak Found	Peak Found	Peak Found
P49368	CCT3	T-complex protein 1 subunit gamma OS=Homo sapiens OX=9606 GN=CCT3 PE=1 SV=4	2	1	2	1	545	60.5	6.49	0.035	0.654	18.763	-4.84	-0.61	4.23	5.4794e-06	0.164915	6.56868e-05					58106.8	157128	32178.1	207112						17218.3	40007.1	16525.6	21625.8	297159	429431	305269	556574	26265.1	12617.5	14364.7	3487.71	8551.04	n/a	n/a	n/a	n/a	Peak Found
P08263	GSTA1	Glutathione S-transferase A1 OS=Homo sapiens OX=9606 GN=GSTA1 PE=1 SV=3	9	2	10	2	222	25.6	8.88	1.589	39.159	24.637	0.67	5.29	4.62	0.884734	0.0606738	0.153403				2.91171e+06	64072.3	225584	107076	466895	188224	355986	393792	326330	396738	42757.4	24446.3	17071.8	2.91171e+06	351388	624549	1.01582e+06	1.25469e+06	242812	947848	3.73215e+06	2.00304e+06	1.26602e+06	n/a	n/a	n/a	High	Peak Found
C9JC84	FGG	Fibrinogen gamma chain OS=Homo sapiens OX=9606 GN=FGG PE=1 SV=1	5	2	4	2	461	52.3	5.63	0.258	2.759	10.691	-1.95	1.46	3.42	0.991858	0.672992	0.630855				1.79024e+06	2.06522e+06	451476			853786	1.07868e+06			16449.9	2979.64	11067.8	32706.2	1.79024e+06	1.05615e+07	1.23388e+06	33530.1	6089.76	1.0053e+06	2.85268e+06	36857.3	35716.6	52492.9	n/a	n/a	n/a	Peak Found	Peak Found
Q15907	RAB11B	Ras-related protein Rab-11B OS=Homo sapiens OX=9606 GN=RAB11B PE=1 SV=4	11	2	3	2	218	24.5	5.94	0.307	1.547	5.042	-1.7	0.63	2.33	0.161104	0.895118	0.0971243							66868.3	612770						38381.9	27916.8	72385.5	17297.6	42942.5	41220.7	634369	1.6467e+06	65516.8	56996.6	50637.9	36610.6	34629	n/a	n/a	n/a	n/a	n/a
A0A7I2V3S6	FKBP1A	Peptidylprolyl isomerase OS=Homo sapiens OX=9606 GN=FKBP1A PE=1 SV=1	10	1	20	1	129	14.9	9.52	0.84	1.099	1.308	-0.25	0.14	0.39	0.909166	0.915777	0.999867	643385	897257	269417	135011	25682.8	737166	201224	997490	16840.2	232039	298078	391812	516489	1.50714e+06	4.13708e+06	1.49234e+06	135011	131342	2.01467e+06	1.90898e+06	2.68057e+06	19828.7	613649	2.82165e+06	2.35789e+06	1.64816e+06	High	High	High	Peak Found	Peak Found
A8K2U0	A2ML1	Alpha-2-macroglobulin-like protein 1 OS=Homo sapiens OX=9606 GN=A2ML1 PE=1 SV=3	2	2	3	2	1454	161	5.73	0.898	0.296	0.33	-0.15	-1.76	-1.6	0.999988	0.242053	0.275819	19494.1	87510.3	446418		7443.38									54051.5	403493	2.47276e+06	22380.8	42295.9	61812.2	33681.3	56056.7	43737.2	59197.7	77083.1	40354.8	28367.5	Peak Found	Peak Found	High	n/a	Peak Found
A0A075B6S9	IGKV1-37	Probable non-functional immunoglobulinn kappa variable 1-37 OS=Homo sapiens OX=9606 GN=IGKV1-37 PE=1 SV=7	15	1	6	1	117	12.7	9.25	1.08	14.861	13.756	0.11	3.89	3.78	0.474158	0.337658	0.0674036				229192	84968.9	144560	30429.5	187716	453619	180061			140275	41509.8	21857.5	16713.7	229192	434531	395082	288680	504452	534119	476187	27860.2	21502.4	447629	n/a	n/a	n/a	Peak Found	Peak Found
A0A075B6R9	IGKV2D-24	Probable non-functional immunoglobulin kappa variable 2D-24 OS=Homo sapiens OX=9606 GN=IGKV2D-24 PE=1 SV=1	11	1	2	1	120	13.1	8.87	7.727	51.171	6.623	2.95	5.68	2.73	0.874006	0.166476	0.372378		23162.7					411564	248655		628713	177033	73717.3	345218	9894.91	106799	35452.8	13072.7	22436.8	30419.4	3.90444e+06	668215	8303.97	1.66269e+06	1.67582e+06	443625	1.10162e+06	n/a	Peak Found	n/a	n/a	n/a
Q8WVV4-1	POF1B	Isoform 1 of Protein POF1B OS=Homo sapiens OX=9606 GN=POF1B	2	1	1	1	595	68.7	6.35	0.667	0.59	0.884	-0.58	-0.76	-0.18	0.582201	0.947018	0.786772		45758.4	10539.6					194188						33895.5	210983	58380.3	3258.75	42077.8	18009.2	36714.8	521845	27281.6	24560.1	32687.8	26231.8	21503.6	n/a	Peak Found	Peak Found	n/a	n/a
O00391	QSOX1	Sulfhydryl oxidase 1 OS=Homo sapiens OX=9606 GN=QSOX1 PE=1 SV=3	4	2	3	2	747	82.5	8.92	5.078	1.022	0.201	2.34	0.03	-2.31	0.320862	0.898731	0.577656		647640	277661	167462	47143.4	210342			440322	177719	68079.6	133014	130204	21559.2	2.98614e+06	1.538e+06	167462	272091	616720	36764.1	38313.7	518462	469993	644453	800471	415492	n/a	High	Peak Found	Peak Found	Peak Found
Q14764	MVP	Major vault protein OS=Homo sapiens OX=9606 GN=MVP PE=1 SV=4	2	2	5	2	893	99.3	5.48	0.073	0.294	4.034	-3.78	-1.76	2.01	0.00372656	0.109862	0.1645	78447.1	66028.1	34209.9	430918	687021	58457.7	147620	295150	184188	32432.1	5165.02		24105.6	201191	304443	224193	430918	3.5488e+06	190279	1.40045e+06	793160	240567	85769.6	59504.2	26284.8	76922.8	Peak Found	Peak Found	Peak Found	Peak Found	Peak Found
Q15056	EIF4H	Eukaryotic translation initiation factor 4H OS=Homo sapiens OX=9606 GN=EIF4H PE=1 SV=5	9	1	1	1	248	27.4	7.23	1.745	0.779	0.446	0.8	-0.36	-1.16	0.949196	0.641696	0.834383			98333.1					121415						33334	9075.33	544679	27355	7478.45	9520.88	19057.2	326281	23511.5	34712.7	11327.6	37013.1	7698.77	n/a	n/a	Peak Found	n/a	n/a
P20160	AZU1	Azurocidin OS=Homo sapiens OX=9606 GN=AZU1 PE=1 SV=3	5	1	2	1	251	26.9	9.5	0.109	0.877	8.059	-3.2	-0.19	3.01	0.203102	0.832989	0.477161		34638.3					59171.5	429462	15908.6					27270.6	159711	11397.8	11543.2	36420.4	4831.79	561351	1.1541e+06	18731.7	9353.66	19897.5	14063.2	15554.5	n/a	Peak Found	n/a	n/a	n/a
Q00839	HNRNPU	Heterogeneous nuclear ribonucleoprotein U OS=Homo sapiens OX=9606 GN=HNRNPU PE=1 SV=6	2	1	1	1	825	90.5	6																																				n/a	n/a	n/a	n/a	n/a
Q07654	TFF3	Trefoil factor 3 OS=Homo sapiens OX=9606 GN=TFF3 PE=1 SV=3	31	2	8	2	80	8.6	5.92	2.008	6.38	3.178	1.01	2.67	1.67	0.763088	0.161638	0.464963				18416.1			94440.6	277015	39916.9		226305	281771	108729	55112.8	43695.7	58168.4	53662.4	39769.3	40119.1	895943	744425	72917	62641.8	2.14224e+06	1.69567e+06	346962	n/a	n/a	n/a	Peak Found	n/a
O75891	ALDH1L1	Cytosolic 10-formyltetrahydrofolate dehydrogenase OS=Homo sapiens OX=9606 GN=ALDH1L1 PE=1 SV=2	3	2	3	2	902	98.8	5.94	0.019	0.797	41.818	-5.71	-0.33	5.39	5.55405e-06	0.803933	1.63916e-05		18532			513095	2.28049e+06	186190	676251						48992.4	94040.1	56269.8	17327.8	2.65277e+06	6.27262e+06	1.76635e+06	1.8173e+06	14988.4	50403.3	41827.5	19654.7	80071.1	n/a	Peak Found	n/a	n/a	Peak Found
P47755	CAPZA2	F-actin-capping protein subunit alpha-2 OS=Homo sapiens OX=9606 GN=CAPZA2 PE=1 SV=3	6	2	6	1	286	32.9	5.85	0.263	1.008	3.835	-1.93	0.01	1.94	0.104458	0.917137	0.0688208	155926	134251	62379.5	76641.8	78403.9	239234	336171	1.3904e+06	173631	87143	69063.7	74222.6	110588	365257	632312	388222	76641.8	400958	653824	3.1892e+06	3.73643e+06	213995	234939	679512	474651	379406	Peak Found	n/a	n/a	Peak Found	Peak Found
G8JLG2	CDSN	Corneodesmosin OS=Homo sapiens OX=9606 GN=CDSN PE=1 SV=1	3	1	7	1	529	51.6	8.44	0.635	0.526	0.828	-0.65	-0.93	-0.27	0.990165	0.92333	0.877844		315329	239898	203635	236811	243244	29422.5	94990.8	99972.1	546016	145062	45487.7	75015.2	22444.6	1.45392e+06	1.32883e+06	203635	1.21105e+06	664784	279127	255270	117713	1.44399e+06	1.37319e+06	273741	239379	n/a	Peak Found	Peak Found	Peak Found	High
P05089	ARG1	Arginase-1 OS=Homo sapiens OX=9606 GN=ARG1 PE=1 SV=2	7	2	7	2	322	34.7	7.21	0.59	1.566	2.655	-0.76	0.65	1.41	0.979758	0.569724	0.496086	116551	386886	201981	298498	654613	4.66241e+06	63006.7	261749	355981	1.24924e+07	182153	120017	283532	273022	1.78386e+06	1.1188e+06	298498	3.34769e+06	1.27424e+07	631537	703402	419154	3.30372e+07	1.7243e+06	722254	904773	Peak Found	High	High	Peak Found	High
Q15181	PPA1	Inorganic pyrophosphatase OS=Homo sapiens OX=9606 GN=PPA1 PE=1 SV=2	10	2	7	2	289	32.6	5.86	0.202	1.356	6.71	-2.31	0.44	2.75	0.443702	0.964888	0.356618	121578	64411.4		61330		343783	118836	311513	72677.9	67747.3		76256.5	88231.3	284799	296989	16570.7	61330	36503.9	939559	1.12738e+06	837133	85575.4	179164	14471.8	458906	281553	High	Peak Found	n/a	Peak Found	n/a
P01033	TIMP1	Metalloproteinase inhibitor 1 OS=Homo sapiens OX=9606 GN=TIMP1 PE=1 SV=1	10	2	12	2	207	23.2	8.1	1.568	5.766	3.678	0.65	2.53	1.88	0.727938	0.0278705	0.11823	289584	17488.1	32384	165358	50747.1	142034	101169	571555	843356	124104	142363	241975	302729	678353	121430	179379	165358	288433	418125	959775	1.53595e+06	993019	362963	1.34763e+06	1.45619e+06	966032	High	Peak Found	Peak Found	Peak Found	Peak Found
O95336	PGLS	6-phosphogluconolactonase OS=Homo sapiens OX=9606 GN=PGLS PE=1 SV=2	9	2	2	2	258	27.5	6.05	0.203	1.392	6.854	-2.3	0.48	2.78	0.227994	0.825765	0.111226							75310.9	486352						44555.2	48045.8	19054.1	6437.7	16462.9	55819.4	714463	1.30698e+06	19374.8	56837	48674.1	34816.8	40545	n/a	n/a	n/a	n/a	n/a
P35268	RPL22	60S ribosomal protein L22 OS=Homo sapiens OX=9606 GN=RPL22 PE=1 SV=2	10	1	1	1	128	14.8	9.19	0.224	0.805	3.596	-2.16	-0.31	1.85	0.180158	0.889319	0.380897							43660.7	381147						18913.9	31041.6	28371.5	33996	27493.1	8524.87	414202	1.02426e+06	5931.27	23894.3	34096.6	16215.4	25707.8	n/a	n/a	n/a	n/a	n/a
P15153	RAC2	Ras-related C3 botulinum toxin substrate 2 OS=Homo sapiens OX=9606 GN=RAC2 PE=1 SV=1	11	2	2	1	192	21.4	7.61	0.105	2.491	23.818	-3.26	1.32	4.57	0.00449895	0.808234	0.0025177					52005.5	73960.7	180697	54602.7						13225.2	7165.07	27982.1	2510.9	265956	202134	1.71424e+06	146735	16557.7	34317.9	25104.8	24247.4	1818.73	n/a	n/a	n/a	n/a	Peak Found
P09960	LTA4H	Leukotriene A-4 hydrolase OS=Homo sapiens OX=9606 GN=LTA4H PE=1 SV=2	5	2	2	2	611	69.2	6.18	0.098	0.363	3.707	-3.35	-1.46	1.89	0.0224892	0.344408	0.264465							54130.5	173373						37931.8	31878.6	15561.3	35342.2	23057	33239.3	513528	465908	36016.8	3536.46	12181.5	2085.06	16380.7	n/a	n/a	n/a	n/a	n/a
P18124	RPL7	60S ribosomal protein L7 OS=Homo sapiens OX=9606 GN=RPL7 PE=1 SV=1	4	1	1	1	248	29.2	10.65	0.247	0.591	2.391	-2.02	-0.76	1.26	0.0983469	0.806442	0.28827		30523.2					11549	450458						5642.92	140737	24406.1	29953	36645.1	38157.3	109564	1.21052e+06	15989.4	4919.64	34430.7	10607.1	37769.7	n/a	Peak Found	n/a	n/a	n/a
A0A087WVJ0	MUC1	Mucin-1 (Fragment) OS=Homo sapiens OX=9606 GN=MUC1 PE=1 SV=1	10	2	5	2	228	25.6	6.71	0.026	0.191	7.417	-5.28	-2.39	2.89	0.0855127	0.811414	0.253744	47217.4	13150.2	48471.7	372643	25543	586752	107380	650101	23736.9	461927	20488.5		10336.3	110607	60633.2	268491	372643	130627	1.60359e+06	1.0187e+06	1.74702e+06	27949.2	1.22161e+06	193948	31605	32983.9	Peak Found	Peak Found	Peak Found	Peak Found	Peak Found
Q9BRF8	CPPED1	Serine/threonine-protein phosphatase CPPED1 OS=Homo sapiens OX=9606 GN=CPPED1 PE=1 SV=3	4	1	5	1	314	35.5	6.2	0.117	0.081	0.697	-3.1	-3.62	-0.52	0.417029	0.28946	0.961362	282214	186262	68667.2			310197	39328	121815	107287	138660				661089	858818	380356	36505.9	28108.4	847766	373099	327355	126326	366699	40825.4	38165.9	27844.2	High	High	Peak Found	n/a	n/a
P16949	STMN1	Stathmin OS=Homo sapiens OX=9606 GN=STMN1 PE=1 SV=3	9	1	1	1	149	17.3	5.97	0.531	2.709	5.098	-0.91	1.44	2.35	0.669241	0.863314	0.416252							30927.4	117566						30993.8	12149.2	8094.49	9520.85	10244.9	4720.02	293403	315937	36045.9	20742.4	29134.6	5303.39	34544.7	n/a	n/a	n/a	n/a	n/a
P18206	VCL	Vinculin OS=Homo sapiens OX=9606 GN=VCL PE=1 SV=4	2	2	2	2	1134	123.7	5.66	0.276	1.649	5.977	-1.86	0.72	2.58	0.186701	0.721729	0.0680409						27712	64536.7	289740	43806	28295.6				15235.5	57984.6	35402.4	50145.3	28682	103576	612250	778622	71559.6	84670.3	69488.5	39401.1	39710.5	n/a	n/a	n/a	n/a	n/a
Q9BVC6	TMEM109	Transmembrane protein 109 OS=Homo sapiens OX=9606 GN=TMEM109 PE=1 SV=1	5	1	1	1	243	26.2	10.48	0.457	2.453	5.363	-1.13	1.29	2.42	0.111206	0.313337	0.0123902				17096.1		12757.4	18564.8	194827					6939.79	5699.28	23934.7	14260.5	17096.1	39807.8	34865.8	176122	523560	40469.6	21093.2	41473.9	38303.9	22145.4	n/a	n/a	n/a	Peak Found	n/a
O75594	PGLYRP1	Peptidoglycan recognition protein 1 OS=Homo sapiens OX=9606 GN=PGLYRP1 PE=1 SV=1	8	1	1	1	196	21.7	8.59	0.139	1.108	7.958	-2.84	0.15	2.99	0.157621	0.964208	0.262439							39746	205102						32892.6	7643.63	7626.96	37925.2	6685.77	42222.8	377064	551173	19977.2	40902.8	17571.1	2053.72	11925.7	n/a	n/a	n/a	n/a	n/a
G5E977	NAPRT	Nicotinate phosphoribosyltransferase OS=Homo sapiens OX=9606 GN=NAPRT PE=1 SV=1	2	1	1	1	584	62.1	6.73																																				n/a	n/a	n/a	n/a	n/a
P62753	RPS6	40S ribosomal protein S6 OS=Homo sapiens OX=9606 GN=RPS6 PE=1 SV=1	8	2	3	2	249	28.7	10.84	0.415	1.072	2.583	-1.27	0.1	1.37	0.323389	0.932576	0.534128		41251.1				10987.9	60460.2	345744				10431.6	14783.1	53043.4	231130	38269.1	75643.7	36712.1	43847	610645	929123	76220.1	38424.3	54998.5	67893.1	71925.5	n/a	Peak Found	n/a	n/a	n/a
P30153	PPP2R1A	Serine/threonine-protein phosphatase 2A 65 kDa regulatory subunit A alpha isoform OS=Homo sapiens OX=9606 GN=PPP2R1A PE=1 SV=4	5	2	2	2	589	65.3	5.11	0.864	1.295	1.499	-0.21	0.37	0.58	0.999507	0.939128	0.935275							7107.69	65981.4						37389.7	32537.6	20631.2	8860.94	22364.5	2479.21	67429.5	177313	33547.1	42393.4	16083.9	40472.6	18290.6	n/a	n/a	n/a	n/a	n/a
Q9NZH8	IL36G	Interleukin-36 gamma OS=Homo sapiens OX=9606 GN=IL36G PE=1 SV=1	7	1	1	1	169	18.7	5.14	1.207	3.783	3.133	0.27	1.92	1.65	0.734963	0.400928	0.161975								565527						26582.3	35671.9	4096.04	3882.23	30003	15688	35628.3	1.51975e+06	39477.7	31888.4	40804.5	42938	29002.1	n/a	n/a	n/a	n/a	n/a
P08294	SOD3	Extracellular superoxide dismutase [Cu-Zn] OS=Homo sapiens OX=9606 GN=SOD3 PE=1 SV=2	7	1	1	1	240	25.8	6.61	1.453	1.958	1.348	0.54	0.97	0.43	0.997658	0.240359	0.296539						80270			39736.5	24109.8	5481.57	10689.7		19355.6	2928.73	36287.5	36569.2	16446.9	219378	35707	35727.6	46788.1	63760.6	51889.4	64330	26174	n/a	n/a	n/a	n/a	n/a
A0A7P0T8I6	CTSZ	Cathepsin X OS=Homo sapiens OX=9606 GN=CTSZ PE=1 SV=1	7	2	2	2	334	37.1	7.78	0.187	1.164	6.213	-2.42	0.22	2.64	0.035723	0.995713	0.0525103	22746.2	7207.39				15357.6	90526.5	437260				10157.9		64210.2	41657	42549.5	30937.5	63626.7	79679.2	858811	1.17505e+06	30412	55163	16022.7	87422.8	48996.2	Peak Found	Peak Found	n/a	n/a	n/a
P62857	RPS28	40S ribosomal protein S28 OS=Homo sapiens OX=9606 GN=RPS28 PE=1 SV=1	17	1	4	1	69	7.8	10.7	3.045	0.329	0.108	1.61	-1.6	-3.21	0.985007	0.853281	0.785413	481145	961452	382241				104384	544990	28749.4		146832	153038	159453	1.12709e+06	4.43307e+06	2.11728e+06	8131.79	28202.8	28205.1	990278	1.46456e+06	33851.3	34118.8	1.38994e+06	920969	508826	High	High	Peak Found	n/a	n/a
P40121	CAPG	Macrophage-capping protein OS=Homo sapiens OX=9606 GN=CAPG PE=1 SV=2	4	1	5	1	348	38.5	6.19	0.507	8.588	16.948	-0.98	3.1	4.08	0.990601	0.47798	0.444593		43566.2		71030.2		291686	55025	478411		257084	34531.4	61685.1	73612.5	20396.4	200876	18909.2	71030.2	5629.59	797178	522014	1.28564e+06	16796.6	679882	326880	371216	234903	n/a	Peak Found	n/a	Peak Found	n/a
A0A0C4DH26	IGKV6D-41	Probable non-functional immunoglobulin kappa variable 6D-41 OS=Homo sapiens OX=9606 GN=IGKV6D-41 PE=1 SV=1	10	1	4	1	115	12.6	7.12	0.327	3.106	9.487	-1.61	1.64	3.25	0.931317	0.395963	0.276963				343158	96122.3	190101			547231		4866.62		38118.2	2038.43	8767.89	25083.6	343158	491570	519546	29865.6	40269	644343	42335.3	46068.2	36390.6	121638	n/a	n/a	n/a	High	Peak Found
F5H423		Uncharacterized protein OS=Homo sapiens OX=9606 PE=3 SV=1	11	2	4	2	210	23.3	8.6	0.073	0.293	3.995	-3.77	-1.77	2	0.0200552	0.0822102	0.700492	25473.5	91148.8	16223			93425.6	52355.4	124713	23200					59671.9	420270	89861.3	36635.3	25328.7	255332	496688	335144	27317.1	21440.7	3993.98	42830.8	9151.45	Peak Found	Peak Found	Peak Found	n/a	n/a
O15143	ARPC1B	Actin-related protein 2/3 complex subunit 1B OS=Homo sapiens OX=9606 GN=ARPC1B PE=1 SV=3	8	2	3	2	372	40.9	8.35	0.964	0.243	0.252	-0.05	-2.04	-1.99	0.961019	0.439527	0.620226	1.00345e+06	759170	837676	334288	480863	98030.6	77435.8	267269	41378.3	337492	674674	45755.7	219355	2.35059e+06	3.5318e+06	4.67143e+06	334288	2.49617e+06	283505	734622	718236	74949	892530	6.42034e+06	296545	699978	Peak Found	Peak Found	Peak Found	Peak Found	Peak Found
Q13630	GFUS	GDP-L-fucose synthase OS=Homo sapiens OX=9606 GN=GFUS PE=1 SV=1	7	2	3	2	321	35.9	6.6	0.367	2.019	5.507	-1.45	1.01	2.46	0.298765	0.517589	0.0660382						42632.3	73416.5	409670	24414.8	10268.9	20713.9	24337.6	21938.2	52546	41034.2	54763.8	64455.3	49375	125319	696491	1.10091e+06	59821.1	54996	217389	148448	108294	n/a	n/a	n/a	High	n/a
P61160	ACTR2	Actin-related protein 2 OS=Homo sapiens OX=9606 GN=ACTR2 PE=1 SV=1	3	1	2	1	394	44.7	6.74	0.209	1.198	5.726	-2.26	0.26	2.52	0.15852	0.949117	0.118312							66105.2	139746						13496.4	30709.4	41827.8	10733.1	16403.1	36179.8	627130	375540	42715.8	22323.9	15323	32527	24392.1	n/a	n/a	n/a	n/a	n/a
P48637	GSS	Glutathione synthetase OS=Homo sapiens OX=9606 GN=GSS PE=1 SV=1	4	2	4	2	474	52.4	5.92	0.674	2.538	3.765	-0.57	1.34	1.91	0.197507	0.39051	0.0288659	13254.5	8414.01	24174.3	97133.6	27793.1	400123	19462	175213	79195.9		20843.9	35745.6	77796.5	57531.7	65670.5	133904	97133.6	173127	1.09354e+06	192087	470853	111615	55529.7	202735	257375	281600	Peak Found	Peak Found	Peak Found	Peak Found	Peak Found
Q9UM07	PADI4	Protein-arginine deiminase type-4 OS=Homo sapiens OX=9606 GN=PADI4 PE=1 SV=2	3	2	3	2	663	74	6.58	0.339	0.662	1.952	-1.56	-0.6	0.97	0.0557882	0.587833	0.298292	34584.8	14237.6	28175.4	45386.4	20945.2	24570.4	33324.3	178126		70190				123073	93350	167685	58317.4	138481	104210	316142	478681	35734.7	208339	30755	75134.7	70925.4	Peak Found	Peak Found	Peak Found	Peak Found	Peak Found
P62269	RPS18	40S ribosomal protein S18 OS=Homo sapiens OX=9606 GN=RPS18 PE=1 SV=3	7	1	5	1	152	17.7	10.99	0.074	0.165	2.235	-3.76	-2.6	1.16	0.066626	0.11136	0.950498	46155.8	8310.42	10128.2	1.49151e+06			133438	322971	21925					108120	38317.8	56101.3	1.49151e+06	34910.1	32282.6	1.2659e+06	867924	25815.8	9507.71	32774.4	6675.11	12834.6	Peak Found	Peak Found	Peak Found	Peak Found	n/a
P10153	RNASE2	Non-secretory ribonuclease OS=Homo sapiens OX=9606 GN=RNASE2 PE=1 SV=2	9	1	1	1	161	18.3	8.73																																				n/a	n/a	n/a	n/a	n/a
H3BVE0	BOLA2-SMG1P6	BOLA2-SMG1P6 readthrough (Fragment) OS=Homo sapiens OX=9606 GN=BOLA2-SMG1P6 PE=1 SV=1	6	1	3	1	249	27.6	6.71	0.95	4.263	4.487	-0.07	2.09	2.17	0.875009	0.600691	0.37392		97441.6	20900.4		13600.9	101024	61570.6	129255	44250.3	25628.5	47699.3	59174.3	92202	41142.7	449285	115770	26766.6	69554.9	276099	584110	347348	52103	67776.9	451529	356106	294224	n/a	High	Peak Found	n/a	Peak Found
Q15149	PLEC	Plectin OS=Homo sapiens OX=9606 GN=PLEC PE=1 SV=3	1	2	2	2	4684	531.5	5.96	0.68	1.026	1.508	-0.56	0.04	0.59	0.439234	0.923653	0.682795							7481.69	142966						45256.5	36549.8	34452.1	41609.7	46572.7	14511.5	74307.6	384193	40028.4	11573.5	40586.4	75865	21362.7	n/a	n/a	n/a	n/a	n/a
A6NFX8	NUDT5	ADP-sugar pyrophosphatase OS=Homo sapiens OX=9606 GN=NUDT5 PE=1 SV=1	6	1	1	1	232	25.9	5.19	0.35	0.74	2.111	-1.51	-0.43	1.08	0.515891	0.981446	0.651707							14410.2	93907.5						26803.3	15499.5	36803.2	38501.6	6212.39	32170.5	136708	252359	23232.5	21133.8	14219.7	37844.4	33960.5	n/a	n/a	n/a	n/a	n/a
A0A140T930	HLA-C	HLA class I histocompatibility antigen, C alpha chain OS=Homo sapiens OX=9606 GN=HLA-C PE=1 SV=1	9	2	2	1	397	44.4	7.46	0.436	1.363	3.126	-1.2	0.45	1.64	0.0906654	0.994302	0.0943889							10745.4	73035.3						27089.4	9498.69	31605.2	11134.1	28914.2	27498.2	101940	196269	27076.1	11611	23677.9	6647.7	41403.5	n/a	n/a	n/a	n/a	n/a
Q9H0E2	TOLLIP	Toll-interacting protein OS=Homo sapiens OX=9606 GN=TOLLIP PE=1 SV=1	5	1	1	1	274	30.3	5.97	0.437	0.607	1.389	-1.19	-0.72	0.47	0.0569439	0.725805	0.222119								83558						9707.19	30954.6	27853.6	16974.1	26927.4	24808.3	33890.2	224547	20191.2	11061.1	6880.78	13208.3	21622	n/a	n/a	n/a	n/a	n/a
P61604	HSPE1	10 kDa heat shock protein, mitochondrial OS=Homo sapiens OX=9606 GN=HSPE1 PE=1 SV=2	25	2	2	2	102	10.9	8.92	0.296	0.951	3.218	-1.76	-0.07	1.69	0.0310488	0.910999	0.0759669							66656.7	134034						47089.6	57108.7	43615	52206	70664.7	52916.8	632362	360191	31045.5	47146.6	26483.8	60288.6	49237.1	n/a	n/a	n/a	n/a	n/a
O43490	PROM1	Prominin-1 OS=Homo sapiens OX=9606 GN=PROM1 PE=1 SV=1	2	1	1	1	865	97.1	7.27	1.241	1.576	1.27	0.31	0.66	0.34	0.771317	0.21762	0.563566				50807.1	11056.2	43876.3			336804	84882.9			17692.1	30276	6180.83	42366.2	50807.1	56541.6	119914	36588.3	31305.2	396573	224481	40565.4	20510.5	56456.7	n/a	n/a	n/a	Peak Found	Peak Found
Q5JXB2	UBE2NL	Putative ubiquitin-conjugating enzyme E2 N-like OS=Homo sapiens OX=9606 GN=UBE2NL PE=1 SV=1	7	1	5	1	153	17.4	5.92	0.956	4.334	4.535	-0.07	2.12	2.18	0.935984	0.311905	0.51445							134206	317575		48076	11536.8	59183.3	140087	26182.1	32862.4	34179.6	23520.7	20737.1	5476.7	1.27319e+06	853423	38528.6	127141	109209	356160	447027	n/a	n/a	n/a	n/a	n/a
Q15365	PCBP1	Poly(rC)-binding protein 1 OS=Homo sapiens OX=9606 GN=PCBP1 PE=1 SV=2	6	2	3	2	356	37.5	7.09	0.299	0.349	1.167	-1.74	-1.52	0.22	0.270245	0.370285	0.972706	158154	96112.4					96381.8	539931				9091.93		376857	449156	63052.4	68330.1	38383.8	32222.8	914359	1.45096e+06	45482	55969.8	25719.1	75897	56074.3	Peak Found	High	n/a	n/a	n/a
Q6NX70	SCGB2A2	Mammaglobin-A OS=Homo sapiens OX=9606 GN=SCGB2A2 PE=1 SV=1	11	1	12	1	120	13.3	4.59	1.313	1.035	0.788	0.39	0.05	-0.34	0.916271	0.999361	0.936109	1.15632e+06	639026		363169	62985.2	642235	66931.9	358251	958262	113979	134588	170597	26310.7	2.7087e+06	2.94643e+06	28417.6	363169	322107	1.75523e+06	634972	962732	1.12832e+06	301428	1.27403e+06	1.02664e+06	83959.5	High	High	n/a	High	Peak Found
P62913	RPL11	60S ribosomal protein L11 OS=Homo sapiens OX=9606 GN=RPL11 PE=1 SV=2	8	1	1	1	178	20.2	9.6	1.115	2.206	1.978	0.16	1.14	0.98	0.912904	0.744255	0.539589								303376						4885.15	9119.47	35223	17205.3	3645.83	26446.8	23214.6	815267	32384.9	27351.2	27633.1	41796.8	10126.6	n/a	n/a	n/a	n/a	n/a
P04179	SOD2	Superoxide dismutase [Mn], mitochondrial OS=Homo sapiens OX=9606 GN=SOD2 PE=1 SV=3	6	1	1	1	222	24.7	8.25	0.471	1.379	2.928	-1.09	0.46	1.55	0.466936	0.887285	0.287932							20815.1	182523						31077.6	17120	35083.9	13238.7	10990.5	23105.1	197470	490497	35169	35066.3	31805.5	25761	26812.1	n/a	n/a	n/a	n/a	n/a
A0A7I2YQC0	NPM1	Nucleophosmin OS=Homo sapiens OX=9606 GN=NPM1 PE=1 SV=1	7	1	3	1	323	35.7	4.82	0.929	0.018	0.02	-0.11	-5.78	-5.67	0.990359	0.0058947	0.0100328	220829	1.11924e+06	787937											517294	5.16062e+06	4.36448e+06	39958.3	41690.5	35193	16365.5	24721.1	23441.9	33368.1	32605.4	27390.7	13296.5	Peak Found	High	High	n/a	n/a
Q06210	GFPT1	Glutamine--fructose-6-phosphate aminotransferase [isomerizing] 1 OS=Homo sapiens OX=9606 GN=GFPT1 PE=1 SV=3	2	1	1	1	699	78.8	7.11	1.857	2.232	1.202	0.89	1.16	0.27	0.702004	0.568931	0.975089		32393		58296.9	22067.3	195554			52121.6	48085.6	24902.6	14100.3	33253.3	38776	149358	14844.8	58296.9	112852	534449	28929.9	5997.28	61371.1	127167	235732	84854.6	106114	n/a	Peak Found	n/a	Peak Found	Peak Found
P60953	CDC42	Cell division control protein 42 homolog OS=Homo sapiens OX=9606 GN=CDC42 PE=1 SV=2	10	2	2	1	191	21.2	6.55	0.132	1.1	8.36	-2.93	0.14	3.06	0.049569	0.969341	0.0431337	57593.5	14243.2				110082	76056.2	311726	11645.2	87519.4		13357.7	10545.2	134913	81424.7	40597.4	25410.1	79217.8	318156	726196	864599	26913.1	249806	37183.1	85622.6	63232.2	Peak Found	n/a	n/a	n/a	n/a
P40926	MDH2	Malate dehydrogenase, mitochondrial OS=Homo sapiens OX=9606 GN=MDH2 PE=1 SV=3	6	1	1	1	338	35.5	8.68	0.468	0.016	0.034	-1.1	-5.98	-4.89	0.43524	0.00189018	0.0187848	214173	385917	204348	97054.3	41292.6									501702	1.77939e+06	1.13191e+06	97054.3	211171	34046.4	19093.1	4600.42	11922.2	30567.6	6629.15	2374.35	13331.7	Peak Found	Peak Found	High	Peak Found	Peak Found
O15144	ARPC2	Actin-related protein 2/3 complex subunit 2 OS=Homo sapiens OX=9606 GN=ARPC2 PE=1 SV=1	7	2	3	2	300	34.3	7.36	0.159	1.112	7.002	-2.65	0.15	2.81	0.111519	0.983472	0.103054				21468.8	7111.84		191188	618762		65852.7		8346.88		49806.6	31596.3	45863.6	53696.7	67349.7	47443.6	1.81377e+06	1.66281e+06	57419.3	177104	22798.5	53165.4	28191.8	n/a	n/a	n/a	Peak Found	Peak Found
P08123	COL1A2	Collagen alpha-2(I) chain OS=Homo sapiens OX=9606 GN=COL1A2 PE=1 SV=7	1	2	16	2	1366	129.2	8.95	0.046	2.654	58.165	-4.45	1.41	5.86	0.800217	0.754981	0.427906			5882.79	1.07397e+07	9.69813e+06	3.73238e+06	165945	12336.3	3.40301e+06	7.92889e+06	12499.9	30673	50716.6	56817.4	65398.7	73951.6	1.07774e+07	4.96267e+07	1.02048e+07	1.6034e+06	48815.3	4.00691e+06	2.09687e+07	148658	184588	161840	n/a	n/a	Peak Found	High	High
P05387	RPLP2	60S acidic ribosomal protein P2 OS=Homo sapiens OX=9606 GN=RPLP2 PE=1 SV=1	10	1	6	1	115	11.7	4.54	0.273	0.289	1.059	-1.87	-1.79	0.08	0.439843	0.790675	0.832433	409165	576623	191165	21503.3	24535.4	164144	558676	943423	69973.5	70394.3	52656.3	67077.2	91334.6	958473	2.6587e+06	1.05889e+06	21503.3	125474	448606	5.30007e+06	2.53527e+06	82391.1	186164	498454	403665	291456	High	High	High	Peak Found	Peak Found
P05386	RPLP1	60S acidic ribosomal protein P1 OS=Homo sapiens OX=9606 GN=RPLP1 PE=1 SV=1	14	1	1	1	114	11.5	4.32	1.175	2.094	1.782	0.23	1.07	0.83	0.8778	0.879695	0.637704								366319						42450.5	7209.08	40559.5	5454.49	34068.5	27265.2	3563.65	984414	36699.9	7430.8	35803	42812.1	29116.9	n/a	n/a	n/a	n/a	n/a
F5GYJ8	OTUB1	Ubiquitinyl hydrolase 1 OS=Homo sapiens OX=9606 GN=OTUB1 PE=1 SV=1	5	1	4	1	286	32.3	4.96	0.272	2.19	8.053	-1.88	1.13	3.01	0.263649	0.633705	0.0780586			32303.5	36690.6	14458.3	132384	28716.3	131522	27062.5	43289.2		34290.6	26447.7	4818.79	40462.9	178933	36690.6	73939.8	361806	272427	353442	31865.1	114482	20439.2	206358	84396.6	n/a	n/a	Peak Found	Peak Found	Peak Found
P51659	HSD17B4	Peroxisomal multifunctional enzyme type 2 OS=Homo sapiens OX=9606 GN=HSD17B4 PE=1 SV=3	2	1	1	1	736	79.6	8.84	0.146	1	6.866	-2.78	0	2.78	0.0666142	0.979382	0.0611197				50564.8	44381	9294.8	18287.5	233637		45181.1				14318.8	34186.3	24429.8	50564.8	226965	25402.6	173490	627855	28910.2	119486	20489.8	29923.9	14684.4	n/a	n/a	n/a	Peak Found	Peak Found
Q13310	PABPC4	Polyadenylate-binding protein 4 OS=Homo sapiens OX=9606 GN=PABPC4 PE=1 SV=1	3	1	1	1	644	70.7	9.26	0.527	2.452	4.656	-0.92	1.29	2.22	0.77338	0.994918	0.841141			90004.5		26001			128135			20132.4			13063.6	14704.1	498546	10964.2	132969	10007.9	31311.4	344338	2658.62	33986.9	190576	31602.7	36445.9	n/a	n/a	Peak Found	n/a	Peak Found
O75348	ATP6V1G1	V-type proton ATPase subunit G 1 OS=Homo sapiens OX=9606 GN=ATP6V1G1 PE=1 SV=3	9	1	2	1	118	13.7	8.79	0.605	0.705	1.166	-0.73	-0.5	0.22	0.515998	0.387135	0.970723	300655	12755	8331.75	25830.9	42456.2		9339.25					11555.2		704288	58810.8	46150.6	25830.9	217121	31086.6	88600	41614.8	34640.3	40300.9	36715.7	69538.1	9363.76	High	Peak Found	Peak Found	Peak Found	Peak Found
P63313	TMSB10	Thymosin beta-10 OS=Homo sapiens OX=9606 GN=TMSB10 PE=1 SV=2	32	1	1	1	44	5	5.36																																				n/a	n/a	n/a	n/a	n/a
A0A075B6I6	IGLV1-50	Probable non-functional immunoglobulin lambda variable 1-50 OS=Homo sapiens OX=9606 GN=IGLV1-50 PE=1 SV=1	14	1	6	1	118	12.3	6.49	1.09	0.724	0.664	0.12	-0.47	-0.59	0.622652	0.488682	0.973475	453865	217963	24926.3	314905	62199.5	118329	45430.7	217537	345728	194596		29577.9	144714	1.06318e+06	1.00499e+06	138070	314905	318089	323392	430994	584590	407082	514626	30850	177997	461795	Peak Found	Peak Found	Peak Found	High	Peak Found
P25788	PSMA3	Proteasome subunit alpha type-3 OS=Homo sapiens OX=9606 GN=PSMA3 PE=1 SV=2	5	1	4	1	255	28.4	5.33	0.98	1.524	1.555	-0.03	0.61	0.64	0.453274	0.87599	0.269561	256147	62980.5	161687	332999	392086	289174	59715.9	227565	245860	257609	80154.2	130922	151922	600027	290391	895603	332999	2.00513e+06	790311	566516	611539	289491	681271	758753	787880	484794	Peak Found	Peak Found	Peak Found	High	Peak Found
P48147	PREP	Prolyl endopeptidase OS=Homo sapiens OX=9606 GN=PREP PE=1 SV=2	2	1	1	1	710	80.6	5.86	1.274	6.692	5.254	0.35	2.74	2.39	0.834687	0.308784	0.157167								87986.4						2093.15	3132.96	20181.1	7305.1	21984.9	6122.1	28736.5	236447	32013.2	21120.3	37649.1	3077.84	35393.7	n/a	n/a	n/a	n/a	n/a
P22528	SPRR1B	Cornifin-B OS=Homo sapiens OX=9606 GN=SPRR1B PE=1 SV=2	25	2	9	2	89	9.9	8.48	1.719	3.702	2.154	0.78	1.89	1.11	0.72175	0.501305	0.931939	81304.1	519953	54022.7	128463	1.43277e+06	1.69835e+06			414036	1.824e+06	344434	152317	273350	203075	2.40344e+06	310370	128463	7.3272e+06	4.64158e+06	52997.7	62986.9	487511	4.82375e+06	3.30084e+06	929525	872281	Peak Found	High	Peak Found	Peak Found	High
P21964	COMT	Catechol O-methyltransferase OS=Homo sapiens OX=9606 GN=COMT PE=1 SV=2	12	2	2	2	271	30	5.47	0.142	0.685	4.816	-2.81	-0.55	2.27	0.0379524	0.963059	0.032252				33673.4	81999.3	42017.4		86867.6		28795.3				39710.6	34330	6308.01	33673.4	419345	114833	37318.3	233440	14283.9	76151.9	16623.6	23279.2	33820.2	n/a	n/a	n/a	Peak Found	Peak Found
Q16378-2	PRR4	Isoform 2 of Proline-rich protein 4 OS=Homo sapiens OX=9606 GN=PRR4	45	2	4	2	65	7.3	6.93	0.097	1.946	19.975	-3.36	0.96	4.32	0.0232475	0.883754	0.0145352					31691.3		41744.7	1.2273e+06		11106.3				2026.34	27746.9	6786.74	23702.4	162069	31286.3	396025	3.29814e+06	5462.77	29371.6	29947	24681.5	6599.8	n/a	n/a	n/a	n/a	Peak Found
Q96QA5	GSDMA	Gasdermin-A OS=Homo sapiens OX=9606 GN=GSDMA PE=1 SV=4	3	1	1	1	445	49.3	5.29	0.485	1.169	2.409	-1.04	0.23	1.27	0.195777	0.908466	0.123694								484957						17263.1	15945.2	12268.3	5443.15	18877.7	34913.6	32502.8	1.30323e+06	6730.47	9869.63	32352.3	16349.1	32461.5	n/a	n/a	n/a	n/a	n/a
P08571	CD14	Monocyte differentiation antigen CD14 OS=Homo sapiens OX=9606 GN=CD14 PE=1 SV=2	4	1	1	1	375	40.1	6.23	0.228	0.803	3.517	-2.13	-0.32	1.81	0.218514	0.898168	0.433227							28014	112296						21221.2	34877.4	8654.83	23306.4	6748.84	23024.9	265765	301774	2891.57	29407.8	17058.7	18549.7	17866.6	n/a	n/a	n/a	n/a	n/a
P23490	LORICRIN	Loricrin OS=Homo sapiens OX=9606 GN=LORICRIN PE=1 SV=2	4	1	3	1	312	25.7	8.09	0.368	3.713	10.084	-1.44	1.89	3.33	0.580106	0.149376	0.0372822			14597.3	277001	318243	216053	45953.6	48451.7	141021	383858	21070.4	20951.1	58543.7	31307.8	16801.1	80856.1	277001	1.6275e+06	590472	435954	130205	166046	1.01515e+06	199456	126082	186818	n/a	n/a	Peak Found	Peak Found	High
Q04760	GLO1	Lactoylglutathione lyase OS=Homo sapiens OX=9606 GN=GLO1 PE=1 SV=4	9	1	1	1	184	20.8	5.31	1.344	0.81	0.602	0.43	-0.3	-0.73	0.99884	0.92952	0.950833	101300					125506						16988.8		237297	31261.8	39445.3	13892.1	9692.84	343006	19757.4	22651.2	28432.1	14780.4	40536.3	102237	24913.4	Peak Found	n/a	n/a	n/a	n/a
P02760	AMBP	Protein AMBP OS=Homo sapiens OX=9606 GN=AMBP PE=1 SV=1	5	2	3	2	352	39	6.25	0.409	1.318	3.225	-1.29	0.4	1.69	0.5255	0.385589	0.090972	40711.9	25596.4	12088.9		25024	141768	37830.9	166993		212211	11688.2	43157.4	13354.1	125484	137881	107587	23820.4	136520	391189	358896	448762	71560.5	593394	153122	280662	75639.2	Peak Found	Peak Found	Peak Found	n/a	Peak Found
P28065	PSMB9	Proteasome subunit beta type-9 OS=Homo sapiens OX=9606 GN=PSMB9 PE=1 SV=2	5	1	2	1	219	23.3	5.03	5.506	5.382	0.977	2.46	2.43	-0.03	0.199662	0.233692	0.994199		15265.1	232455	148968		290981	6188.9	63485.3	257537	207011	58213.8	156157	321737	13793.7	70384.7	1.2876e+06	148968	15508.7	795251	58713.1	170605	303240	547461	551062	939739	1.02669e+06	n/a	Peak Found	Peak Found	Peak Found	n/a
P04844	RPN2	Dolichyl-diphosphooligosaccharide--protein glycosyltransferase subunit 2 OS=Homo sapiens OX=9606 GN=RPN2 PE=1 SV=3	2	1	1	1	631	69.2	5.69	3.995	0.418	0.105	2	-1.26	-3.26	0.195441	0.934746	0.355035	32553.2	86543.6	62824.6								86210.6	201477	21354.5	76256.3	399036	347993	4741.25	5486.51	26317.7	17026.6	17092.1	11810.5	40724.6	816084	1.21248e+06	68144	Peak Found	Peak Found	High	n/a	n/a
Q15942	ZYX	Zyxin OS=Homo sapiens OX=9606 GN=ZYX PE=1 SV=1	3	1	1	1	572	61.2	6.67																																				n/a	n/a	n/a	n/a	n/a
Q9H4A4	RNPEP	Aminopeptidase B OS=Homo sapiens OX=9606 GN=RNPEP PE=1 SV=2	2	1	1	1	650	72.5	5.74	0.187	0.975	5.22	-2.42	-0.04	2.38	0.052272	0.999535	0.0627161							27241.8	179465						15098.2	25401.9	36476.6	6805.38	25731.8	40436.3	258439	482277	19090.5	16477.4	38316.2	26228.8	5820.26	n/a	n/a	n/a	n/a	n/a
A0A0U1RRM4	PTBP1	Polypyrimidine tract-binding protein 1 OS=Homo sapiens OX=9606 GN=PTBP1 PE=1 SV=1	4	1	2	1	588	62.4	9.1	0.98	0.045	0.045	-0.03	-4.49	-4.46	0.982551	0.0306194	0.0522449	78496.6	336441	241004											183879	1.55127e+06	1.33495e+06	15808.7	42287	20436.2	11793.4	24847	36887.3	22084.3	19285.8	33215.4	4953.83	Peak Found	High	High	n/a	n/a
P53999	SUB1	Activated RNA polymerase II transcriptional coactivator p15 OS=Homo sapiens OX=9606 GN=SUB1 PE=1 SV=3	9	1	4	1	127	14.4	9.6	0.532	0.743	1.397	-0.91	-0.43	0.48	0.775273	0.839778	0.992808		171333	43821.2				62701.1	124247	40520.3		5797.64	8391.57	68459	17861	789983	242731	19010.7	20136.1	26969.5	594836	333891	47711.1	10387	54881.4	50499.8	218458	n/a	High	Peak Found	n/a	n/a
Q0VD83	APOBR	Apolipoprotein B receptor OS=Homo sapiens OX=9606 GN=APOBR PE=1 SV=3	1	1	1	1	1097	115.6	4.4																																				n/a	n/a	n/a	n/a	n/a
P50995	ANXA11	Annexin A11 OS=Homo sapiens OX=9606 GN=ANXA11 PE=1 SV=1	2	1	2	1	505	54.4	7.65	0.252	0.962	3.813	-1.99	-0.06	1.93	0.767186	0.937545	0.597801	26600.9			22012.8			179584	200426	22697.4			15062	57724.6	62313	35027.5	13634	22012.8	4170.54	20818.3	1.70368e+06	538608	26725.3	16282.7	18364.3	90641.9	184203	Peak Found	n/a	n/a	Peak Found	n/a
P62318	SNRPD3	Small nuclear ribonucleoprotein Sm D3 OS=Homo sapiens OX=9606 GN=SNRPD3 PE=1 SV=1	8	1	1	1	126	13.9	10.32																																				n/a	n/a	n/a	n/a	n/a
P17655	CAPN2	Calpain-2 catalytic subunit OS=Homo sapiens OX=9606 GN=CAPN2 PE=1 SV=6	3	1	1	1	700	79.9	4.98	1.198	0.383	0.32	0.26	-1.38	-1.64	0.564742	0.29193	0.864394	56693	59721.6		17727.5		225413			20675					132804	275365	30362.9	17727.5	18818.2	616053	11032.7	21951.9	24344.1	10216.2	25253.3	4716.27	36124.1	Peak Found	Peak Found	n/a	Peak Found	n/a
P80723	BASP1	Brain acid soluble protein 1 OS=Homo sapiens OX=9606 GN=BASP1 PE=1 SV=2	6	1	3	1	227	22.7	4.63	4.223	1.316	0.312	2.08	0.4	-1.68	0.407978	0.609817	0.93648					24929				64097.2				240762	32761.2	36069.7	6044.68	25111.3	127487	13935.9	5728.85	4345.13	75472	17527.4	10190.3	37733.8	768289	n/a	n/a	n/a	n/a	Peak Found
P35754	GLRX	Glutaredoxin-1 OS=Homo sapiens OX=9606 GN=GLRX PE=1 SV=2	10	1	5	1	106	11.8	8.09	3.751	0.292	0.078	1.91	-1.77	-3.68	0.291194	0.823152	0.14288	936570	632122	192269	85550.5	75404.2	295898			241406	168944	80920.2	121174	123491	2.19393e+06	2.9146e+06	1.065e+06	85550.5	385618	808689	36800.8	10346.2	284246	446787	766005	729219	394068	Peak Found	High	High	Peak Found	Peak Found
P62241	RPS8	40S ribosomal protein S8 OS=Homo sapiens OX=9606 GN=RPS8 PE=1 SV=2	7	1	1	1	208	24.2	10.32	1.231	1.878	1.525	0.3	0.91	0.61	0.835104	0.84057	0.544127								203306						22210.8	9328.43	29436.8	7074.44	11988.1	5880.28	40218.5	546346	17562.2	27874.6	27026	27856	15488.5	n/a	n/a	n/a	n/a	n/a
A0A075B6H9	IGLV4-69	Immunoglobulin lambda variable 4-69 OS=Homo sapiens OX=9606 GN=IGLV4-69 PE=1 SV=1	8	1	4	1	119	12.8	6.51	1.559	1.626	1.043	0.64	0.7	0.06	0.683529	0.961137	0.559057	15236.5			1.81452e+06		19962.2			191774	25995.4		9694.81	11892.3	35691.5	36058.9	18307.8	1.81452e+06	33660.5	54556.6	11206.8	41584.8	225806	68747.2	31004.9	58342.6	37949.1	Peak Found	n/a	n/a	High	n/a
O75083	WDR1	WD repeat-containing protein 1 OS=Homo sapiens OX=9606 GN=WDR1 PE=1 SV=4	3	1	2	1	606	66.2	6.65	0.574	0.231	0.403	-0.8	-2.11	-1.31	0.946579	0.745707	0.915269	47714.6	46339		64400.9		224170			143572	81699.1				111772	213660	36496.6	64400.9	34784.9	612655	33548.6	18716.2	169051	216061	19620	16242	18269.8	Peak Found	Peak Found	n/a	Peak Found	n/a
P09525	ANXA4	Annexin A4 OS=Homo sapiens OX=9606 GN=ANXA4 PE=1 SV=4	3	1	1	1	319	35.9	6.13	0.155	0.857	5.527	-2.69	-0.22	2.47	0.0275084	0.984543	0.046442						22422.7	26024.1	166100						34566.5	25609.8	9456.13	19342.5	25253.3	61281.2	246887	446362	36154.2	15530.5	19064.3	28392.2	6493.03	n/a	n/a	n/a	n/a	n/a
O94760	DDAH1	N(G),N(G)-dimethylarginine dimethylaminohydrolase 1 OS=Homo sapiens OX=9606 GN=DDAH1 PE=1 SV=3	4	1	1	1	285	31.1	5.81	4.287	0.39	0.091	2.1	-1.36	-3.46	0.686166	0.34661	0.121154	68157.6	118778	8420.03		36296.5									159660	547665	46639.6	23651.7	185620	5490.52	3404.56	11207.9	40435.3	33630.8	16807.9	36621	23097.1	Peak Found	High	Peak Found	n/a	Peak Found
Q96C19	EFHD2	EF-hand domain-containing protein D2 OS=Homo sapiens OX=9606 GN=EFHD2 PE=1 SV=1	5	1	1	1	240	26.7	5.2																																				High	n/a	n/a	n/a	n/a
O95969	SCGB1D2	Secretoglobin family 1D member 2 OS=Homo sapiens OX=9606 GN=SCGB1D2 PE=2 SV=1	10	1	1	1	90	9.9	8.25	1.236	0.302	0.245	0.31	-1.73	-2.03	0.995288	0.12168	0.165585		239116		255159						25756.6				29916.5	1.10252e+06	36361	255159	21911.5	37112.3	17842.7	25323.8	27758.4	68115.8	3290.61	29122.5	34438	n/a	High	n/a	Peak Found	n/a
O75342	ALOX12B	Arachidonate 12-lipoxygenase, 12R-type OS=Homo sapiens OX=9606 GN=ALOX12B PE=1 SV=1	2	1	5	1	701	80.3	7.64	0.657	0.196	0.299	-0.61	-2.35	-1.74	0.69001	0.118062	0.426506	237968	252521	300610	142609	137764	138214	16138.1	43367.3	44493.3	217776	22585	14286.6	49532.9	557442	1.16433e+06	1.66512e+06	142609	704525	377737	153100	116542	52389.1	575928	213794	85975.5	158063	Peak Found	Peak Found	High	High	High
Q06323	PSME1	Proteasome activator complex subunit 1 OS=Homo sapiens OX=9606 GN=PSME1 PE=1 SV=1	6	1	1	1	249	28.7	6.02	0.059	0.562	9.512	-4.08	-0.83	3.25	0.213296	0.911879	0.136493					32331.2	375449	26028.4					31064.1	27609.3	26094.4	23221.8	11879.5	19430	165342	1.0261e+06	246928	11909.4	10045.7	9025.82	11939.1	186941	88103.4	n/a	n/a	n/a	n/a	Peak Found
O43653	PSCA	Prostate stem cell antigen OS=Homo sapiens OX=9606 GN=PSCA PE=1 SV=2	9	1	10	1	114	12	4.94	0.737	5.08	6.897	-0.44	2.34	2.79	0.788798	0.595158	0.299656	77965.2		111009	115122	212752	663889	96904.2	199544	625604	481455		1.13721e+06	125707	182634	25876.5	614892	115122	1.08801e+06	1.81441e+06	919315	536236	736624	1.27325e+06	6972.22	6.84364e+06	401141	High	n/a	Peak Found	Peak Found	Peak Found
Q16698	DECR1	2,4-dienoyl-CoA reductase [(3E)-enoyl-CoA-producing], mitochondrial OS=Homo sapiens OX=9606 GN=DECR1 PE=1 SV=1	7	1	1	1	335	36	9.28	0.107	0.373	3.494	-3.23	-1.42	1.81	0.0343177	0.86249	0.0983322							7538.52	34556.7						1942.53	18990.2	22106.2	13029.9	35758.8	42250.2	71516.8	92864.7	5860.19	2239.07	32737.4	1968.91	20553.2	n/a	n/a	n/a	n/a	n/a
A0A2R8YEP4	BLVRB	Flavin reductase (NADPH) OS=Homo sapiens OX=9606 GN=BLVRB PE=1 SV=1	7	1	1	1	245	26.3	7.14	0.555	0.516	0.93	-0.85	-0.95	-0.1	0.884329	0.486945	0.782904	19629.1	121568				11351.8		14268.5						45981.3	560529	5787.84	27385.8	35115	31024.5	9601.01	38344	16892.5	38585.9	27414.4	18321.8	4438.07	Peak Found	High	n/a	n/a	n/a
Q5T9B7	AK1	Adenylate kinase isoenzyme 1 OS=Homo sapiens OX=9606 GN=AK1 PE=1 SV=1	6	1	2	1	210	23.4	8.6	0.371	0.25	0.673	-1.43	-2	-0.57	0.521279	0.12066	0.585452	87031.9	72332.4					11890	57471.5						203873	333511	33954.7	38923.5	31850.4	7785.25	112798	154444	37146.9	7697.52	34422.3	22261.9	16547.7	High	Peak Found	n/a	n/a	n/a
O14907	TAX1BP3	Tax1-binding protein 3 OS=Homo sapiens OX=9606 GN=TAX1BP3 PE=1 SV=2	14	1	2	1	124	13.7	8.48	0.645	0.069	0.107	-0.63	-3.86	-3.23	0.999951	0.355819	0.386548	190592	232619	55476.5			164435					34872.3	75847.2		446463	1.07256e+06	307291	40053.5	42623.8	449401	29800.7	36515.3	23005.4	16717.8	330107	456443	25436.5	Peak Found	High	Peak Found	n/a	n/a
P13928	ANXA8	Annexin A8 OS=Homo sapiens OX=9606 GN=ANXA8 PE=1 SV=3	5	1	1	1	327	36.9	5.78	1.032	0.299	0.289	0.05	-1.74	-1.79	0.891138	0.802353	0.984194								134026						32158.8	4564.41	26124.8	42418	21534.9	3139.33	3262.77	360169	42910.8	8654.25	4166.75	20664.3	4192.54	n/a	n/a	n/a	n/a	n/a
Q9NNW7	TXNRD2	Thioredoxin reductase 2, mitochondrial OS=Homo sapiens OX=9606 GN=TXNRD2 PE=1 SV=3	2	1	7	1	524	56.5	7.5	0.803	21.727	27.063	-0.32	4.44	4.76	0.880523	0.207555	0.435412			7881.16	2.26791e+06		107555	408376	864720	1.17176e+06	128199	30999.5	110259	1.82513e+06	21364.6	13543.9	43654.7	2.26791e+06	16541.1	293947	3.8742e+06	2.32377e+06	1.37971e+06	339033	293447	663531	5.82414e+06	n/a	n/a	Peak Found	High	n/a
Q8NFU4	FDCSP	Follicular dendritic cell secreted peptide OS=Homo sapiens OX=9606 GN=FDCSP PE=1 SV=1	11	1	2	1	85	9.7	9.32	5.162	0.143	0.028	2.37	-2.81	-5.18	0.784573	0.323371	0.144194	319925	268273	218113	44415.1	79929.6				115348		43070.8	10161.3	79769.4	749428	1.23695e+06	1.20816e+06	44415.1	408760	7449.72	16559.3	41808.7	135817	4421.4	407716	61150.1	254550	Peak Found	High	Peak Found	Peak Found	Peak Found
Q99828	CIB1	Calcium and integrin-binding protein 1 OS=Homo sapiens OX=9606 GN=CIB1 PE=1 SV=4	9	1	1	1	191	21.7	4.78																																				n/a	n/a	n/a	n/a	n/a
[truncated: 28 more rows]
[truncated: 11 more columns]

## Sheet: S1-3_F_PANDO vs. Control
Supplementary Table S1-3. Identified proteins in female (PANDO vs. Control)
[truncated: 659 more rows]
[truncated: 16 more columns]

## Sheet: S1-4_F_Subgroup vs. Control
Supplementary Table S1-4. Identified proteins in female (Subgroup vs. Control)
[truncated: 686 more rows]
[truncated: 23 more columns]
