# Supplementary material for: Tear Proteome Analysis with Patients with Primary Nasolacrimal Duct Obstruction
Source: Int J Mol Sci. 2025 Jul 4;26(13):6449. doi: 10.3390/ijms26136449 (PMC12249518; doi:10.3390/ijms26136449)
Supplement: Supplementary file 1 [file ijms-26-06449-s001.zip › Supplementary Table S3.xlsx]

## Sheet: S3-1_M_PANDO vs. Control
Supplementary Table S3-1. Enrichment analysis of differentially expressed proteins using STRING database (PANDO vs. Control)
#category	#term ID	term description	observed gene count	false discovery rate	matching proteins in your network (labels)	Regulation
GO (Biological Process)	GO:0009888	Tissue development	17	0.0223	TIMP1,CAT,C3,KRT13,CSTA,IQGAP1,CBR1,ALDH1A3,TUBB,SFN,MSN,FLNA,ALDOC,ITGB2,KRT4,ACTB,ITGAM	Up-regulated DEPs
	GO:0044281	Small molecule metabolic process	15	0.0459	MPO,CAT,C3,ATP5F1B,PGD,CBR1,PDXK,PKM,ALDH1A3,ASS1,ALDOC,TYMP,TSTA3,NUDT5,GSS	Up-regulated DEPs
	GO:0060429	Epithelium development	14	0.0168	CAT,C3,KRT13,CSTA,IQGAP1,CBR1,ALDH1A3,TUBB,SFN,MSN,FLNA,ALDOC,KRT4,ACTB	Up-regulated DEPs
	GO:0007010	Cytoskeleton organization	13	0.0459	MYH9,CORO1A,KRT13,ACTN4,CAPG,ARPC2,TUBA1B,TUBB,MSN,FLNA,TMSB4X,KRT4,ACTB	Up-regulated DEPs
	GO:0007155	Cell adhesion	11	0.0459	MYH9,CORO1A,CSTA,MSN,FLNA,CLIC1,ITGB2,MUC16,TSTA3,ACTB,ITGAM	Up-regulated DEPs
	GO:0001775	Cell activation	10	0.0459	MYH9,CTSG,TIMP1,CORO1A,MSN,FLNA,CLIC1,ITGB2,ACTB,ITGAM	Up-regulated DEPs
	GO:0030155	Regulation of cell adhesion	10	0.0459	CTSG,CORO1A,ACTN4,ATP5F1B,ARPC2,FLNA,ASS1,ITGB2,TSTA3,ACTB	Up-regulated DEPs
	GO:0030855	Epithelial cell differentiation	9	0.0459	KRT13,CSTA,IQGAP1,CBR1,TUBB,SFN,MSN,ALDOC,KRT4	Up-regulated DEPs
	GO:0098609	Cell-cell adhesion	9	0.0459	MYH9,CSTA,MSN,FLNA,CLIC1,ITGB2,TSTA3,ACTB,ITGAM	Up-regulated DEPs
	GO:0022604	Regulation of cell morphogenesis	7	0.0459	MYH9,CORO1A,ACTN4,ARPC2,MSN,FLNA,ITGB2	Up-regulated DEPs
	GO:0042060	Wound healing	7	0.0459	MYH9,CTSG,TIMP1,FLNA,CLIC1,ACTB,CD59	Up-regulated DEPs
	GO:0050878	Regulation of body fluid levels	7	0.0467	MYH9,CTSG,SFN,FLNA,CLIC1,ACTB,CD59	Up-regulated DEPs
	GO:0007596	Blood coagulation	6	0.0459	MYH9,CTSG,FLNA,CLIC1,ACTB,CD59	Up-regulated DEPs
	GO:0010951	Negative regulation of endopeptidase activity	6	0.0459	TIMP1,RARRES1,C3,CSTA,SFN,SMR3B	Up-regulated DEPs
	GO:0050900	Leukocyte migration	6	0.0467	MYH9,CTSG,CORO1A,MSN,DEFA1B,ITGB2	Up-regulated DEPs
	GO:0001906	Cell killing	5	0.0459	CTSG,CORO1A,C3,TUBB,DEFA1B	Up-regulated DEPs
	GO:0030168	Platelet activation	5	0.0459	MYH9,CTSG,FLNA,CLIC1,ACTB	Up-regulated DEPs
	GO:0070527	Platelet aggregation	4	0.0459	MYH9,FLNA,CLIC1,ACTB	Up-regulated DEPs
	GO:0002888	Positive regulation of myeloid leukocyte mediated immunity	3	0.0459	C3,ITGB2,ITGAM	Up-regulated DEPs
	GO:0097242	Amyloid-beta clearance	3	0.0459	C3,ITGB2,ITGAM	Up-regulated DEPs
	GO:0032796	Uropod organization	2	0.0459	MYH9,CORO1A	Up-regulated DEPs
	GO:0045963	Negative regulation of dopamine metabolic process	2	0.0459	ITGB2,ITGAM	Up-regulated DEPs
	GO:0001969	Regulation of activation of membrane attack complex	2	0.0467	C3,CD59	Up-regulated DEPs
	GO:0150064	Vertebrate eye-specific patterning	2	0.0467	C3,ITGAM	Up-regulated DEPs
	GO:2000363	Positive regulation of prostaglandin-E synthase activity	2	0.0467	ITGB2,ITGAM	Up-regulated DEPs
GO (Cellular Component)	GO:0043226	Organelle	50	0.0223	MYH9,CTSG,TIMP1,CORO1A,MPO,CTSD,RARRES1,CAT,H4C6,C3,KRT13,ACTN4,ATP5F1B,CAPG,CSTA,IQGAP1,PGD,GGCT,CBR1,PDXK,ARPC2,CKB,PKM,CNDP2,ALDH1A3,TUBA1B,TUBB,SFN,MSN,FLNA,ASS1,CLIC1,TMSB4X,DEFA1B,GOLM1,ALDOC,ITGB2,MUC16,TKT,TSTA3,EEF1D,NUDT5,TFF3,KRT4,SMR3B,MUC5AC,ACTB,GSS,ITGAM,CD59	Up-regulated DEPs
	GO:0005576	Extracellular region	49	2.93e-24	MYH9,CTSG,TIMP1,CORO1A,MPO,CTSD,RARRES1,CAT,H4C6,C3,KRT13,ACTN4,ATP5F1B,CAPG,CSTA,IQGAP1,PGD,GGCT,CBR1,TFF1,PDXK,ARPC2,CKB,PKM,CNDP2,ALDH1A3,TUBB,SFN,LYPD2,MSN,FLNA,ASS1,CLIC1,TMSB4X,DEFA1B,GOLM1,ALDOC,ITGB2,MUC16,TKT,TSTA3,NUDT5,TFF3,SMR3B,MUC5AC,ACTB,GSS,ITGAM,CD59	Up-regulated DEPs
	GO:0043227	Membrane-bounded organelle	49	0.0099	MYH9,CTSG,TIMP1,CORO1A,MPO,CTSD,RARRES1,CAT,H4C6,C3,KRT13,ACTN4,ATP5F1B,CAPG,CSTA,IQGAP1,PGD,GGCT,CBR1,PDXK,ARPC2,CKB,PKM,CNDP2,ALDH1A3,TUBB,SFN,MSN,FLNA,ASS1,CLIC1,TMSB4X,DEFA1B,GOLM1,ALDOC,ITGB2,MUC16,TKT,TSTA3,EEF1D,NUDT5,TFF3,KRT4,SMR3B,MUC5AC,ACTB,GSS,ITGAM,CD59	Up-regulated DEPs
	GO:0005737	Cytoplasm	48	0.0019	MYH9,CTSG,TIMP1,CORO1A,MPO,CTSD,CAT,C3,KRT13,ACTN4,ATP5F1B,CAPG,CSTA,IQGAP1,PGD,GGCT,CBR1,PDXK,ARPC2,CKB,PKM,CNDP2,ALDH1A3,TUBA1B,TUBB,SFN,MSN,FLNA,ASS1,CLIC1,TMSB4X,DEFA1B,GOLM1,ALDOC,TYMP,ITGB2,MUC16,TKT,TSTA3,EEF1D,NUDT5,TFF3,KRT4,MUC5AC,ACTB,GSS,ITGAM,CD59	Up-regulated DEPs
	GO:0005615	Extracellular space	47	2.54e-26	MYH9,CTSG,TIMP1,CORO1A,MPO,CTSD,RARRES1,CAT,H4C6,C3,KRT13,ACTN4,ATP5F1B,CAPG,CSTA,IQGAP1,PGD,GGCT,CBR1,TFF1,PDXK,ARPC2,CKB,PKM,CNDP2,ALDH1A3,TUBB,SFN,MSN,FLNA,ASS1,CLIC1,DEFA1B,GOLM1,ALDOC,ITGB2,MUC16,TKT,TSTA3,NUDT5,TFF3,SMR3B,MUC5AC,ACTB,GSS,ITGAM,CD59	Up-regulated DEPs
	GO:0031982	Vesicle	45	4.95e-20	MYH9,CTSG,TIMP1,CORO1A,MPO,CTSD,RARRES1,CAT,H4C6,C3,KRT13,ACTN4,ATP5F1B,CAPG,IQGAP1,PGD,GGCT,CBR1,PDXK,ARPC2,CKB,PKM,CNDP2,ALDH1A3,TUBB,SFN,MSN,FLNA,ASS1,CLIC1,TMSB4X,DEFA1B,ALDOC,ITGB2,MUC16,TKT,TSTA3,NUDT5,TFF3,SMR3B,MUC5AC,ACTB,GSS,ITGAM,CD59	Up-regulated DEPs
	GO:0070062	Extracellular exosome	43	5.04e-28	MYH9,CTSG,TIMP1,CORO1A,MPO,CTSD,RARRES1,CAT,H4C6,C3,KRT13,ACTN4,ATP5F1B,CAPG,IQGAP1,PGD,GGCT,CBR1,PDXK,ARPC2,CKB,PKM,CNDP2,ALDH1A3,TUBB,SFN,MSN,FLNA,ASS1,CLIC1,DEFA1B,ALDOC,ITGB2,MUC16,TKT,TSTA3,NUDT5,SMR3B,MUC5AC,ACTB,GSS,ITGAM,CD59	Up-regulated DEPs
	GO:0005829	Cytosol	32	0.00024	MYH9,CTSG,CORO1A,CAT,KRT13,ACTN4,CSTA,IQGAP1,PGD,GGCT,CBR1,PDXK,ARPC2,CKB,PKM,CNDP2,ALDH1A3,TUBB,SFN,MSN,FLNA,ASS1,TMSB4X,ALDOC,TYMP,TKT,TSTA3,EEF1D,NUDT5,KRT4,ACTB,GSS	Up-regulated DEPs
	GO:0012505	Endomembrane system	28	0.0014	MYH9,CTSG,TIMP1,CORO1A,MPO,CTSD,CAT,C3,ACTN4,IQGAP1,PDXK,ARPC2,PKM,TUBB,FLNA,ASS1,CLIC1,TMSB4X,DEFA1B,GOLM1,ALDOC,ITGB2,MUC16,TKT,TFF3,MUC5AC,ITGAM,CD59	Up-regulated DEPs
	GO:0070013	Intracellular organelle lumen	28	0.0246	MYH9,CTSG,TIMP1,MPO,CTSD,CAT,H4C6,C3,ACTN4,ATP5F1B,CAPG,CSTA,PDXK,ARPC2,PKM,CNDP2,TUBB,FLNA,ASS1,TMSB4X,DEFA1B,GOLM1,ALDOC,MUC16,TKT,EEF1D,MUC5AC,ACTB	Up-regulated DEPs
	GO:0031410	Cytoplasmic vesicle	22	4.47e-05	MYH9,CTSG,TIMP1,CORO1A,MPO,CTSD,CAT,C3,ACTN4,CAPG,IQGAP1,PDXK,ARPC2,PKM,TUBB,TMSB4X,DEFA1B,ALDOC,ITGB2,TFF3,ITGAM,CD59	Up-regulated DEPs
	GO:0030141	Secretory granule	19	3.51e-10	MYH9,CTSG,TIMP1,MPO,CTSD,CAT,C3,ACTN4,IQGAP1,PDXK,PKM,TUBB,TMSB4X,DEFA1B,ALDOC,ITGB2,TFF3,ITGAM,CD59	Up-regulated DEPs
	GO:0034774	Secretory granule lumen	13	1.27e-09	CTSG,TIMP1,MPO,CTSD,CAT,C3,ACTN4,PDXK,PKM,TUBB,TMSB4X,DEFA1B,ALDOC	Up-regulated DEPs
	GO:0070161	Anchoring junction	12	0.0157	MYH9,CORO1A,CAT,ACTN4,CAPG,IQGAP1,ARPC2,MSN,FLNA,ITGB2,ACTB,CD59	Up-regulated DEPs
	GO:0005925	Focal adhesion	10	3.79e-05	MYH9,CAT,ACTN4,IQGAP1,ARPC2,MSN,FLNA,ITGB2,ACTB,CD59	Up-regulated DEPs
	GO:0099512	Supramolecular fiber	10	0.0238	MYH9,CORO1A,KRT13,ACTN4,IQGAP1,TUBA1B,TUBB,FLNA,KRT4,ACTB	Up-regulated DEPs
	GO:0015629	Actin cytoskeleton	8	0.005	MYH9,CORO1A,ACTN4,CAPG,IQGAP1,ARPC2,FLNA,ACTB	Up-regulated DEPs
	GO:0005764	Lysosome	8	0.0491	CTSG,MPO,CTSD,CAT,C3,TUBB,ASS1,DEFA1B	Up-regulated DEPs
	GO:0005775	Vacuolar lumen	6	0.0012	CTSG,MPO,CTSD,C3,TUBB,DEFA1B	Up-regulated DEPs
	GO:0005938	Cell cortex	6	0.0138	MYH9,CORO1A,ACTN4,IQGAP1,FLNA,ACTB	Up-regulated DEPs
	GO:0035578	Azurophil granule lumen	5	0.0008	CTSG,MPO,C3,TUBB,DEFA1B	Up-regulated DEPs
	GO:0030863	Cortical cytoskeleton	5	0.0012	MYH9,CORO1A,ACTN4,IQGAP1,ACTB	Up-regulated DEPs
	GO:0042581	Specific granule	5	0.0067	CTSD,PDXK,ITGB2,ITGAM,CD59	Up-regulated DEPs
	GO:0070820	Tertiary granule	5	0.0075	CTSD,ALDOC,ITGB2,ITGAM,CD59	Up-regulated DEPs
	GO:0101002	ficolin-1-rich granule	5	0.0121	CTSD,CAT,PKM,ALDOC,ITGB2	Up-regulated DEPs
	GO:0030864	Cortical actin cytoskeleton	4	0.0051	MYH9,CORO1A,ACTN4,IQGAP1	Up-regulated DEPs
	GO:0072562	Blood microparticle	4	0.0223	C3,MSN,CLIC1,ACTB	Up-regulated DEPs
	GO:1904813	ficolin-1-rich granule lumen	4	0.0246	CTSD,CAT,PKM,ALDOC	Up-regulated DEPs
	GO:0031093	Platelet alpha granule lumen	3	0.0437	TIMP1,ACTN4,TMSB4X	Up-regulated DEPs
	GO:0034688	Integrin alphaM-beta2 complex	2	0.004	ITGB2,ITGAM	Up-regulated DEPs
	GO:0001931	Uropod	2	0.0381	MYH9,MSN	Up-regulated DEPs
GO (Molecular Function)	GO:0005515	Protein binding	39	0.00048	MYH9,CTSG,TIMP1,CORO1A,CAT,H4C6,C3,ACTN4,ATP5F1B,CAPG,CSTA,IQGAP1,GGCT,TFF1,PDXK,ARPC2,CKB,PKM,ALDH1A3,TUBA1B,TUBB,SFN,MSN,FLNA,ASS1,CLIC1,TMSB4X,ALDOC,TYMP,ITGB2,TKT,TSTA3,EEF1D,NUDT5,TFF3,ACTB,GSS,ITGAM,CD59	Up-regulated DEPs
	GO:0042802	Identical protein binding	18	0.0089	MYH9,CORO1A,CAT,ACTN4,GGCT,PDXK,PKM,ALDH1A3,SFN,FLNA,ASS1,TYMP,TKT,TSTA3,NUDT5,TFF3,ACTB,GSS	Up-regulated DEPs
	GO:0046983	Protein dimerization activity	14	0.0017	MYH9,CORO1A,CAT,H4C6,ACTN4,GGCT,PDXK,PKM,ALDH1A3,FLNA,TYMP,TKT,NUDT5,GSS	Up-regulated DEPs
	GO:0042803	Protein homodimerization activity	13	0.00022	MYH9,CORO1A,CAT,ACTN4,GGCT,PDXK,PKM,ALDH1A3,FLNA,TYMP,TKT,NUDT5,GSS	Up-regulated DEPs
	GO:0050839	Cell adhesion molecule binding	12	0.00022	MYH9,ACTN4,CAPG,IQGAP1,PKM,SFN,MSN,FLNA,CLIC1,ITGB2,EEF1D,ITGAM	Up-regulated DEPs
	GO:0008092	Cytoskeletal protein binding	11	0.041	MYH9,CORO1A,ACTN4,CAPG,IQGAP1,ARPC2,MSN,FLNA,TMSB4X,ALDOC,ACTB	Up-regulated DEPs
	GO:0003779	Actin binding	9	0.0043	MYH9,CORO1A,ACTN4,CAPG,IQGAP1,ARPC2,MSN,FLNA,TMSB4X	Up-regulated DEPs
	GO:0045296	Cadherin binding	8	0.0043	MYH9,CAPG,IQGAP1,PKM,SFN,FLNA,CLIC1,EEF1D	Up-regulated DEPs
	GO:0051015	Actin filament binding	6	0.0175	MYH9,CORO1A,ACTN4,CAPG,IQGAP1,FLNA	Up-regulated DEPs
	GO:0005200	Structural constituent of cytoskeleton	5	0.0092	ARPC2,TUBA1B,TUBB,MSN,ACTB	Up-regulated DEPs
	GO:0001848	Complement binding	3	0.035	ITGB2,ITGAM,CD59	Up-regulated DEPs
KEGG Pathway	hsa01100	Metabolic pathways	17	2.53e-05	CAT,ATP5F1B,PGD,GGCT,CBR1,PDXK,CKB,PKM,CNDP2,ALDH1A3,ASS1,ALDOC,TYMP,TKT,TSTA3,NUDT5,GSS	Up-regulated DEPs
	hsa04810	Regulation of actin cytoskeleton	9	2.63e-06	MYH9,ACTN4,IQGAP1,ARPC2,MSN,TMSB4X,ITGB2,ACTB,ITGAM	Up-regulated DEPs
	hsa04145	Phagosome	8	2.63e-06	CORO1A,MPO,C3,TUBA1B,TUBB,ITGB2,ACTB,ITGAM	Up-regulated DEPs
	hsa05150	Staphylococcus aureus infection	5	0.00045	C3,KRT13,DEFA1B,ITGB2,ITGAM	Up-regulated DEPs
	hsa01200	Carbon metabolism	5	0.0012	CAT,PGD,PKM,ALDOC,TKT	Up-regulated DEPs
	hsa04670	Leukocyte transendothelial migration	5	0.0012	ACTN4,MSN,ITGB2,ACTB,ITGAM	Up-regulated DEPs
	hsa04530	Tight junction	5	0.0037	MYH9,ACTN4,TUBA1B,MSN,ACTB	Up-regulated DEPs
	hsa05152	Tuberculosis	5	0.0037	CORO1A,CTSD,C3,ITGB2,ITGAM	Up-regulated DEPs
	hsa05130	Pathogenic Escherichia coli infection	5	0.005	MYH9,ARPC2,TUBA1B,TUBB,ACTB	Up-regulated DEPs
	hsa05014	Amyotrophic lateral sclerosis	5	0.0464	CAT,ATP5F1B,TUBA1B,TUBB,ACTB	Up-regulated DEPs
	hsa01230	Biosynthesis of amino acids	4	0.003	PKM,ASS1,ALDOC,TKT	Up-regulated DEPs
	hsa04610	Complement and coagulation cascades	4	0.0037	C3,ITGB2,ITGAM,CD59	Up-regulated DEPs
	hsa05322	Systemic lupus erythematosus	4	0.0045	CTSG,H4C6,C3,ACTN4	Up-regulated DEPs
	hsa05146	Amoebiasis	4	0.005	CTSG,ACTN4,ITGB2,ITGAM	Up-regulated DEPs
	hsa05203	Viral carcinogenesis	4	0.0306	H4C6,C3,ACTN4,PKM	Up-regulated DEPs
	hsa05205	Proteoglycans in cancer	4	0.0358	IQGAP1,MSN,FLNA,ACTB	Up-regulated DEPs
	hsa05131	Shigellosis	4	0.0494	C3,ACTN4,ARPC2,ACTB	Up-regulated DEPs
	hsa00030	Pentose phosphate pathway	3	0.0037	PGD,ALDOC,TKT	Up-regulated DEPs
	hsa00480	Glutathione metabolism	3	0.0108	PGD,GGCT,GSS	Up-regulated DEPs
	hsa05134	Legionellosis	3	0.0119	C3,ITGB2,ITGAM	Up-regulated DEPs
	hsa04520	Adherens junction	3	0.021	ACTN4,IQGAP1,ACTB	Up-regulated DEPs
	hsa05140	Leishmaniasis	3	0.021	C3,ITGB2,ITGAM	Up-regulated DEPs
	hsa05133	Pertussis	3	0.022	C3,ITGB2,ITGAM	Up-regulated DEPs
Reactome Pathway	HSA-168256	Immune System	23	6.85e-07	MYH9,CTSG,TIMP1,MPO,CTSD,CAT,C3,IQGAP1,PDXK,ARPC2,PKM,TUBA1B,TUBB,MSN,FLNA,DEFA1B,ALDOC,ITGB2,MUC16,MUC5AC,ACTB,ITGAM,CD59	Up-regulated DEPs
	HSA-168249	Innate Immune System	19	6.32e-08	MYH9,CTSG,MPO,CTSD,CAT,C3,IQGAP1,PDXK,ARPC2,PKM,TUBB,DEFA1B,ALDOC,ITGB2,MUC16,MUC5AC,ACTB,ITGAM,CD59	Up-regulated DEPs
	HSA-1643685	Disease	15	0.0184	MYH9,CTSG,CORO1A,H4C6,C3,IQGAP1,ARPC2,TUBA1B,TUBB,SFN,MSN,MUC16,MUC5AC,ACTB,GSS	Up-regulated DEPs
	HSA-6798695	Neutrophil degranulation	14	6.32e-08	CTSG,MPO,CTSD,CAT,C3,IQGAP1,PDXK,PKM,TUBB,DEFA1B,ALDOC,ITGB2,ITGAM,CD59	Up-regulated DEPs
	HSA-5663205	Infectious disease	10	0.037	MYH9,CTSG,CORO1A,H4C6,C3,ARPC2,TUBA1B,TUBB,SFN,ACTB	Up-regulated DEPs
	HSA-194315	Signaling by Rho GTPases	9	0.0286	MYH9,H4C6,IQGAP1,ARPC2,CKB,TUBA1B,SFN,FLNA,ACTB	Up-regulated DEPs
	HSA-195258	RHO GTPase Effectors	8	0.00096	MYH9,H4C6,IQGAP1,ARPC2,TUBA1B,SFN,FLNA,ACTB	Up-regulated DEPs
	HSA-109582	Hemostasis	8	0.0461	TIMP1,ACTN4,TUBA1B,FLNA,TMSB4X,ITGB2,ACTB,ITGAM	Up-regulated DEPs
	HSA-9658195	Leishmania infection	5	0.0286	MYH9,CTSG,C3,ARPC2,ACTB	Up-regulated DEPs
	HSA-1445148	Translocation of SLC2A4 (GLUT4) to the plasma membrane	4	0.0184	MYH9,TUBA1B,SFN,ACTB	Up-regulated DEPs
	HSA-174403	Glutathione synthesis and recycling	3	0.0041	GGCT,CNDP2,GSS	Up-regulated DEPs
	HSA-5626467	RHO GTPases activate IQGAPs	3	0.0286	IQGAP1,TUBA1B,ACTB	Up-regulated DEPs

## Sheet: S3-2_M_Mucinous vs. Control
Supplementary Table S3-2. Enrichment analysis of differentially expressed proteins using STRING database (Mucinous vs. Control)
#category	#term ID	term description	observed gene count	false discovery rate	matching proteins in your network (labels)	Regulation
GO (Biological Process)	GO:0009987	Cellular process	54	0.0307	CTSG,CORO1A,MPO,TMEM109,SKP1,CTSD,CAT,H4C6,KRT13,RAC2,ACTN4,PSMA6,ACTR3,CSTA,PGD,ALDH1L1,GGCT,PDXK,CCT3,PKM,TALDO1,ALDH1A3,TUBA1B,EZR,SFN,ALDH9A1,PIGR,MSN,COMT,KRT19,LOR,FLNA,HSP90AB1,MMP9,ASS1,PSMB8,CLIC1,TMSB4X,SERPINB1,ANXA4,ALDOC,TYMP,TKT,GPI,IMPA1,EEF1D,KRT4,PRKCSH,ACTB,GSS,ITGAM,CDC42,FGA,CD59	Up-regulated DEPs
	GO:0065007	Biological regulation	49	0.0301	CTSG,CORO1A,MPO,TMEM109,SKP1,CTSD,CAT,H4C6,KRT13,RAC2,ACTN4,PSMA6,ACTR3,CSTA,GGCT,CCT3,PKM,ALDH1A3,EZR,SFN,ALDH9A1,PIGR,MSN,COMT,KRT19,FLNA,HSP90AB1,MMP9,ASS1,WFDC2,PSMB8,CLIC1,TMSB4X,SERPINB1,ANXA4,TYMP,TKT,GPI,IMPA1,EEF1D,KRT4,SERPINA3,PRKCSH,SMR3B,ACTB,ITGAM,CDC42,FGA,CD59	Up-regulated DEPs
	GO:0050789	Regulation of biological process	47	0.0373	CTSG,CORO1A,MPO,TMEM109,SKP1,CTSD,CAT,H4C6,KRT13,RAC2,ACTN4,PSMA6,ACTR3,CSTA,GGCT,CCT3,PKM,ALDH1A3,EZR,SFN,PIGR,MSN,KRT19,FLNA,HSP90AB1,MMP9,ASS1,WFDC2,PSMB8,CLIC1,TMSB4X,SERPINB1,ANXA4,TYMP,TKT,GPI,IMPA1,EEF1D,KRT4,SERPINA3,PRKCSH,SMR3B,ACTB,ITGAM,CDC42,FGA,CD59	Up-regulated DEPs
	GO:0050896	Response to stimulus	39	0.006	CTSG,CORO1A,MPO,TMEM109,CAT,KRT13,RAC2,ACTN4,ACTR3,GGCT,PKM,ALDH1A3,TUBA1B,EZR,SFN,PIGR,MSN,COMT,KRT19,FLNA,HSP90AB1,MMP9,ASS1,WFDC2,CLIC1,TMSB4X,ANXA4,TYMP,GPI,IMPA1,EEF1D,SERPINA3,PRKCSH,ACTB,GSS,ITGAM,CDC42,FGA,CD59	Up-regulated DEPs
	GO:0051716	Cellular response to stimulus	34	0.0077	CTSG,CORO1A,MPO,TMEM109,CAT,KRT13,RAC2,ACTN4,ACTR3,GGCT,PKM,TUBA1B,EZR,SFN,PIGR,MSN,COMT,KRT19,FLNA,HSP90AB1,MMP9,ASS1,CLIC1,TMSB4X,ANXA4,TYMP,GPI,IMPA1,EEF1D,PRKCSH,ACTB,ITGAM,CDC42,CD59	Up-regulated DEPs
	GO:0016043	Cellular component organization	29	0.0396	CTSG,CORO1A,MPO,CTSD,H4C6,KRT13,RAC2,ACTN4,ACTR3,GGCT,CCT3,ALDH1A3,TUBA1B,EZR,SFN,ALDH9A1,MSN,KRT19,LOR,FLNA,HSP90AB1,MMP9,TMSB4X,TYMP,KRT4,ACTB,ITGAM,CDC42,FGA	Up-regulated DEPs
	GO:0006950	Response to stress	24	0.0053	CTSG,CORO1A,MPO,TMEM109,CAT,KRT13,ACTN4,ACTR3,SFN,COMT,FLNA,HSP90AB1,MMP9,ASS1,WFDC2,CLIC1,GPI,SERPINA3,ACTB,GSS,ITGAM,CDC42,FGA,CD59	Up-regulated DEPs
	GO:0042221	Response to chemical	24	0.0382	CTSG,CORO1A,MPO,CAT,RAC2,ACTN4,ACTR3,PKM,TUBA1B,EZR,PIGR,MSN,KRT19,FLNA,HSP90AB1,MMP9,ASS1,TMSB4X,TYMP,GPI,ACTB,GSS,CDC42,FGA	Up-regulated DEPs
	GO:0065009	Regulation of molecular function	23	0.0049	SKP1,CTSD,CAT,RAC2,ACTN4,PSMA6,CSTA,SFN,FLNA,HSP90AB1,MMP9,WFDC2,PSMB8,TMSB4X,SERPINB1,ANXA4,GPI,EEF1D,SERPINA3,SMR3B,ACTB,ITGAM,CDC42	Up-regulated DEPs
	GO:0051246	Regulation of protein metabolic process	20	0.0091	SKP1,CTSD,KRT13,CSTA,PKM,EZR,SFN,MSN,FLNA,HSP90AB1,MMP9,WFDC2,PSMB8,SERPINB1,GPI,EEF1D,SERPINA3,SMR3B,ACTB,FGA	Up-regulated DEPs
	GO:0050790	Regulation of catalytic activity	19	0.0083	SKP1,CTSD,RAC2,CSTA,SFN,HSP90AB1,MMP9,WFDC2,PSMB8,TMSB4X,SERPINB1,ANXA4,GPI,EEF1D,SERPINA3,SMR3B,ACTB,ITGAM,CDC42	Up-regulated DEPs
	GO:0010033	Response to organic substance	19	0.0338	CTSG,CORO1A,MPO,CAT,ACTN4,ACTR3,PKM,TUBA1B,EZR,MSN,KRT19,FLNA,HSP90AB1,MMP9,ASS1,TMSB4X,GPI,ACTB,CDC42	Up-regulated DEPs
	GO:0009888	Tissue development	18	0.0044	CAT,KRT13,CSTA,ALDH1A3,EZR,SFN,MSN,KRT19,LOR,FLNA,MMP9,ANXA4,ALDOC,GPI,KRT4,ACTB,ITGAM,CDC42	Up-regulated DEPs
	GO:0032879	Regulation of localization	18	0.0068	CORO1A,TMEM109,CTSD,RAC2,ACTN4,CCT3,EZR,SFN,MSN,FLNA,HSP90AB1,MMP9,CLIC1,TMSB4X,ACTB,ITGAM,CDC42,FGA	Up-regulated DEPs
	GO:0010941	Regulation of cell death	17	0.0044	CORO1A,MPO,TMEM109,CTSD,CAT,ACTN4,ALDH1A3,SFN,FLNA,HSP90AB1,MMP9,ANXA4,GPI,EEF1D,ACTB,ITGAM,FGA	Up-regulated DEPs
	GO:0051049	Regulation of transport	16	0.0095	CORO1A,TMEM109,RAC2,ACTN4,EZR,SFN,MSN,FLNA,HSP90AB1,MMP9,CLIC1,TMSB4X,ACTB,ITGAM,CDC42,FGA	Up-regulated DEPs
	GO:0007010	Cytoskeleton organization	15	0.0044	CORO1A,KRT13,RAC2,ACTN4,ACTR3,TUBA1B,EZR,MSN,KRT19,LOR,FLNA,TMSB4X,KRT4,ACTB,CDC42	Up-regulated DEPs
	GO:0060429	Epithelium development	15	0.0044	CAT,KRT13,CSTA,ALDH1A3,EZR,SFN,MSN,KRT19,LOR,FLNA,ANXA4,ALDOC,KRT4,ACTB,CDC42	Up-regulated DEPs
	GO:0042981	Regulation of apoptotic process	15	0.0061	CORO1A,MPO,CTSD,CAT,ACTN4,ALDH1A3,SFN,FLNA,HSP90AB1,MMP9,ANXA4,GPI,ACTB,ITGAM,FGA	Up-regulated DEPs
	GO:0044092	Negative regulation of molecular function	13	0.0076	CAT,CSTA,SFN,FLNA,MMP9,WFDC2,TMSB4X,SERPINB1,ANXA4,GPI,SERPINA3,SMR3B,ACTB	Up-regulated DEPs
	GO:0051050	Positive regulation of transport	12	0.0058	RAC2,ACTN4,EZR,SFN,MSN,FLNA,HSP90AB1,TMSB4X,ACTB,ITGAM,CDC42,FGA	Up-regulated DEPs
	GO:0030855	Epithelial cell differentiation	11	0.0044	KRT13,CSTA,EZR,SFN,MSN,KRT19,LOR,ANXA4,ALDOC,KRT4,CDC42	Up-regulated DEPs
	GO:0097435	Supramolecular fiber organization	11	0.0044	CORO1A,KRT13,RAC2,ACTR3,EZR,KRT19,FLNA,HSP90AB1,TMSB4X,KRT4,CDC42	Up-regulated DEPs
	GO:0030162	Regulation of proteolysis	11	0.0053	CTSD,CSTA,SFN,HSP90AB1,MMP9,WFDC2,PSMB8,SERPINB1,GPI,SERPINA3,SMR3B	Up-regulated DEPs
	GO:0032880	Regulation of protein localization	11	0.0097	CTSD,RAC2,CCT3,EZR,SFN,MSN,FLNA,HSP90AB1,ACTB,ITGAM,FGA	Up-regulated DEPs
	GO:0051336	Regulation of hydrolase activity	11	0.0351	CTSD,CSTA,SFN,HSP90AB1,MMP9,WFDC2,PSMB8,SERPINB1,GPI,SERPINA3,SMR3B	Up-regulated DEPs
	GO:0060548	Negative regulation of cell death	11	0.036	CORO1A,MPO,TMEM109,CAT,SFN,FLNA,HSP90AB1,MMP9,ANXA4,GPI,FGA	Up-regulated DEPs
	GO:0051248	Negative regulation of protein metabolic process	11	0.0396	CSTA,SFN,FLNA,HSP90AB1,MMP9,WFDC2,SERPINB1,GPI,SERPINA3,SMR3B,FGA	Up-regulated DEPs
	GO:0030036	Actin cytoskeleton organization	10	0.0044	CORO1A,RAC2,ACTN4,ACTR3,EZR,KRT19,FLNA,TMSB4X,ACTB,CDC42	Up-regulated DEPs
	GO:0052548	Regulation of endopeptidase activity	10	0.0044	CTSD,CSTA,SFN,MMP9,WFDC2,PSMB8,SERPINB1,GPI,SERPINA3,SMR3B	Up-regulated DEPs
	GO:0043066	Negative regulation of apoptotic process	10	0.0474	CORO1A,MPO,CAT,SFN,FLNA,HSP90AB1,MMP9,ANXA4,GPI,FGA	Up-regulated DEPs
	GO:0045861	Negative regulation of proteolysis	9	0.0044	CSTA,SFN,HSP90AB1,MMP9,WFDC2,SERPINB1,GPI,SERPINA3,SMR3B	Up-regulated DEPs
	GO:1903829	Positive regulation of protein localization	9	0.005	RAC2,CCT3,EZR,SFN,MSN,FLNA,HSP90AB1,ITGAM,FGA	Up-regulated DEPs
	GO:0070201	Regulation of establishment of protein localization	9	0.008	CTSD,RAC2,CCT3,EZR,SFN,FLNA,HSP90AB1,ITGAM,FGA	Up-regulated DEPs
	GO:0098609	Cell-cell adhesion	9	0.0091	RAC2,CSTA,EZR,MSN,FLNA,CLIC1,ACTB,ITGAM,FGA	Up-regulated DEPs
	GO:0071345	Cellular response to cytokine stimulus	9	0.0441	CTSG,CORO1A,ACTN4,ACTR3,TUBA1B,HSP90AB1,ASS1,TMSB4X,CDC42	Up-regulated DEPs
	GO:0010951	Negative regulation of endopeptidase activity	8	0.0044	CSTA,SFN,MMP9,WFDC2,SERPINB1,GPI,SERPINA3,SMR3B	Up-regulated DEPs
	GO:0022604	Regulation of cell morphogenesis	8	0.0044	CORO1A,RAC2,ACTN4,EZR,MSN,FLNA,CDC42,FGA	Up-regulated DEPs
	GO:1904951	Positive regulation of establishment of protein localization	8	0.0044	RAC2,CCT3,EZR,SFN,FLNA,HSP90AB1,ITGAM,FGA	Up-regulated DEPs
	GO:0050878	Regulation of body fluid levels	8	0.0061	CTSG,SFN,FLNA,CLIC1,GPI,ACTB,FGA,CD59	Up-regulated DEPs
	GO:0006091	Generation of precursor metabolites and energy	8	0.0091	CAT,PGD,ALDH1L1,PKM,TALDO1,ALDOC,TKT,GPI	Up-regulated DEPs
	GO:0044283	Small molecule biosynthetic process	8	0.0133	MPO,PGD,PDXK,ALDH1A3,ASS1,ALDOC,GPI,IMPA1	Up-regulated DEPs
	GO:0007163	Establishment or maintenance of cell polarity	7	0.0044	RAC2,ACTR3,EZR,MSN,HSP90AB1,ACTB,CDC42	Up-regulated DEPs
	GO:0007599	Hemostasis	7	0.0044	CTSG,FLNA,CLIC1,GPI,ACTB,FGA,CD59	Up-regulated DEPs
	GO:0032388	Positive regulation of intracellular transport	7	0.0044	RAC2,EZR,SFN,MSN,FLNA,HSP90AB1,ITGAM	Up-regulated DEPs
	GO:0007015	Actin filament organization	7	0.0067	CORO1A,RAC2,ACTR3,EZR,FLNA,TMSB4X,CDC42	Up-regulated DEPs
	GO:0051222	Positive regulation of protein transport	7	0.0097	RAC2,EZR,SFN,FLNA,HSP90AB1,ITGAM,FGA	Up-regulated DEPs
	GO:0007596	Blood coagulation	6	0.0061	CTSG,FLNA,CLIC1,ACTB,FGA,CD59	Up-regulated DEPs
	GO:0006081	Cellular aldehyde metabolic process	5	0.0044	PDXK,TALDO1,ALDH1A3,ALDH9A1,TKT	Up-regulated DEPs
	GO:0030168	Platelet activation	5	0.0059	CTSG,FLNA,CLIC1,ACTB,FGA	Up-regulated DEPs
	GO:0090316	Positive regulation of intracellular protein transport	5	0.0305	RAC2,SFN,FLNA,HSP90AB1,ITGAM	Up-regulated DEPs
	GO:0006575	Cellular modified amino acid metabolic process	5	0.0404	ALDH1L1,ALDH9A1,ASS1,CLIC1,GSS	Up-regulated DEPs
	GO:0006740	NADPH regeneration	4	0.0044	PGD,ALDH1L1,TALDO1,TKT	Up-regulated DEPs
	GO:0051156	Glucose 6-phosphate metabolic process	4	0.0044	PGD,TALDO1,TKT,GPI	Up-regulated DEPs
	GO:0070527	Platelet aggregation	4	0.0057	FLNA,CLIC1,ACTB,FGA	Up-regulated DEPs
	GO:0046686	Response to cadmium ion	4	0.0102	CAT,MMP9,GPI,GSS	Up-regulated DEPs
	GO:1900024	Regulation of substrate adhesion-dependent cell spreading	4	0.0112	ACTN4,FLNA,CDC42,FGA	Up-regulated DEPs
	GO:0006098	Pentose-phosphate shunt	3	0.0061	PGD,TALDO1,TKT	Up-regulated DEPs
	GO:0010592	Positive regulation of lamellipodium assembly	3	0.0298	RAC2,ACTR3,CDC42	Up-regulated DEPs
	GO:0071353	Cellular response to interleukin-4	3	0.0307	CORO1A,TUBA1B,HSP90AB1	Up-regulated DEPs
	GO:0022614	Membrane to membrane docking	2	0.0396	EZR,MSN	Up-regulated DEPs
	GO:0071593	Lymphocyte aggregation	2	0.0396	RAC2,MSN	Up-regulated DEPs
	GO:0009052	Pentose-phosphate shunt, non-oxidative branch	2	0.0474	TALDO1,TKT	Up-regulated DEPs
	GO:0019682	glyceraldehyde-3-phosphate metabolic process	2	0.0474	TALDO1,TKT	Up-regulated DEPs
GO (Cellular Component)	GO:0043226	Organelle	55	0.00011	CTSG,CORO1A,MPO,TMEM109,SKP1,CTSD,CAT,H4C6,KRT13,RAC2,ACTN4,PSMA6,ACTR3,CSTA,PGD,ALDH1L1,GGCT,PDXK,CCT3,PKM,TALDO1,ALDH1A3,TUBA1B,EZR,SFN,ALDH9A1,PIGR,MSN,COMT,KRT19,LOR,FLNA,HSP90AB1,MMP9,ASS1,WFDC2,PSMB8,CLIC1,TMSB4X,SERPINB1,ANXA4,ALDOC,TKT,GPI,EEF1D,KRT4,SERPINA3,PRKCSH,SMR3B,ACTB,GSS,ITGAM,CDC42,FGA,CD59	Up-regulated DEPs
	GO:0005622	Intracellular anatomical structure	55	0.0018	CTSG,CORO1A,MPO,TMEM109,SKP1,CTSD,CAT,H4C6,KRT13,RAC2,ACTN4,PSMA6,ACTR3,CSTA,PGD,ALDH1L1,GGCT,PDXK,CCT3,PKM,TALDO1,ALDH1A3,TUBA1B,EZR,SFN,ALDH9A1,PIGR,MSN,COMT,KRT19,LOR,FLNA,HSP90AB1,MMP9,ASS1,PSMB8,CLIC1,TMSB4X,SERPINB1,ANXA4,ALDOC,TYMP,TKT,GPI,IMPA1,EEF1D,KRT4,SERPINA3,PRKCSH,ACTB,GSS,ITGAM,CDC42,FGA,CD59	Up-regulated DEPs
	GO:0005737	Cytoplasm	54	8.67e-07	CTSG,CORO1A,MPO,TMEM109,SKP1,CTSD,CAT,KRT13,RAC2,ACTN4,PSMA6,ACTR3,CSTA,PGD,ALDH1L1,GGCT,PDXK,CCT3,PKM,TALDO1,ALDH1A3,TUBA1B,EZR,SFN,ALDH9A1,PIGR,MSN,COMT,KRT19,LOR,FLNA,HSP90AB1,MMP9,ASS1,PSMB8,CLIC1,TMSB4X,SERPINB1,ANXA4,ALDOC,TYMP,TKT,GPI,IMPA1,EEF1D,KRT4,SERPINA3,PRKCSH,ACTB,GSS,ITGAM,CDC42,FGA,CD59	Up-regulated DEPs
	GO:0043227	Membrane-bounded organelle	54	4.84e-05	CTSG,CORO1A,MPO,TMEM109,SKP1,CTSD,CAT,H4C6,KRT13,RAC2,ACTN4,PSMA6,ACTR3,CSTA,PGD,ALDH1L1,GGCT,PDXK,CCT3,PKM,TALDO1,ALDH1A3,EZR,SFN,ALDH9A1,PIGR,MSN,COMT,KRT19,LOR,FLNA,HSP90AB1,MMP9,ASS1,WFDC2,PSMB8,CLIC1,TMSB4X,SERPINB1,ANXA4,ALDOC,TKT,GPI,EEF1D,KRT4,SERPINA3,PRKCSH,SMR3B,ACTB,GSS,ITGAM,CDC42,FGA,CD59	Up-regulated DEPs
	GO:0005576	Extracellular region	49	1.04e-22	CTSG,CORO1A,MPO,TMEM109,CTSD,CAT,H4C6,KRT13,RAC2,ACTN4,PSMA6,ACTR3,CSTA,PGD,ALDH1L1,GGCT,PDXK,CCT3,PKM,TALDO1,ALDH1A3,EZR,SFN,ALDH9A1,PIGR,MSN,COMT,KRT19,FLNA,HSP90AB1,MMP9,ASS1,WFDC2,PSMB8,CLIC1,TMSB4X,SERPINB1,ANXA4,ALDOC,TKT,GPI,SERPINA3,SMR3B,ACTB,GSS,ITGAM,CDC42,FGA,CD59	Up-regulated DEPs
	GO:0005615	Extracellular space	48	2.61e-26	CTSG,CORO1A,MPO,TMEM109,CTSD,CAT,H4C6,KRT13,RAC2,ACTN4,PSMA6,ACTR3,CSTA,PGD,ALDH1L1,GGCT,PDXK,CCT3,PKM,TALDO1,ALDH1A3,EZR,SFN,ALDH9A1,PIGR,MSN,COMT,KRT19,FLNA,HSP90AB1,MMP9,ASS1,WFDC2,PSMB8,CLIC1,SERPINB1,ANXA4,ALDOC,TKT,GPI,SERPINA3,SMR3B,ACTB,GSS,ITGAM,CDC42,FGA,CD59	Up-regulated DEPs
	GO:0031982	Vesicle	48	1.58e-22	CTSG,CORO1A,MPO,TMEM109,CTSD,CAT,H4C6,KRT13,RAC2,ACTN4,PSMA6,ACTR3,PGD,ALDH1L1,GGCT,PDXK,CCT3,PKM,TALDO1,ALDH1A3,EZR,SFN,ALDH9A1,PIGR,MSN,COMT,KRT19,FLNA,HSP90AB1,MMP9,ASS1,WFDC2,PSMB8,CLIC1,TMSB4X,SERPINB1,ANXA4,ALDOC,TKT,GPI,SERPINA3,SMR3B,ACTB,GSS,ITGAM,CDC42,FGA,CD59	Up-regulated DEPs
	GO:0070062	Extracellular exosome	47	8.55e-33	CTSG,CORO1A,MPO,TMEM109,CTSD,CAT,H4C6,KRT13,RAC2,ACTN4,PSMA6,ACTR3,PGD,ALDH1L1,GGCT,PDXK,CCT3,PKM,TALDO1,ALDH1A3,EZR,SFN,ALDH9A1,PIGR,MSN,COMT,KRT19,FLNA,HSP90AB1,MMP9,ASS1,WFDC2,PSMB8,CLIC1,SERPINB1,ANXA4,ALDOC,TKT,GPI,SERPINA3,SMR3B,ACTB,GSS,ITGAM,CDC42,FGA,CD59	Up-regulated DEPs
	GO:0005829	Cytosol	40	5.51e-09	CTSG,CORO1A,SKP1,CAT,KRT13,RAC2,ACTN4,PSMA6,ACTR3,CSTA,PGD,ALDH1L1,GGCT,PDXK,CCT3,PKM,TALDO1,ALDH1A3,EZR,SFN,ALDH9A1,MSN,COMT,KRT19,LOR,FLNA,HSP90AB1,ASS1,PSMB8,TMSB4X,ALDOC,TYMP,TKT,GPI,IMPA1,EEF1D,KRT4,ACTB,GSS,CDC42	Up-regulated DEPs
	GO:0012505	Endomembrane system	29	0.00092	CTSG,CORO1A,MPO,TMEM109,CTSD,CAT,RAC2,ACTN4,PDXK,PKM,EZR,PIGR,FLNA,HSP90AB1,MMP9,ASS1,CLIC1,TMSB4X,SERPINB1,ANXA4,ALDOC,TKT,GPI,SERPINA3,PRKCSH,ITGAM,CDC42,FGA,CD59	Up-regulated DEPs
	GO:0070013	Intracellular organelle lumen	28	0.0379	CTSG,MPO,SKP1,CTSD,CAT,H4C6,ACTN4,PSMA6,CSTA,PDXK,PKM,EZR,LOR,FLNA,HSP90AB1,MMP9,ASS1,PSMB8,TMSB4X,SERPINB1,ALDOC,TKT,GPI,EEF1D,SERPINA3,PRKCSH,ACTB,FGA	Up-regulated DEPs
	GO:0031410	Cytoplasmic vesicle	23	1.89e-05	CTSG,CORO1A,MPO,CTSD,CAT,RAC2,ACTN4,PDXK,PKM,EZR,PIGR,HSP90AB1,MMP9,TMSB4X,SERPINB1,ANXA4,ALDOC,GPI,SERPINA3,ITGAM,CDC42,FGA,CD59	Up-regulated DEPs
	GO:0030141	Secretory granule	18	5.51e-09	CTSG,MPO,CTSD,CAT,ACTN4,PDXK,PKM,PIGR,HSP90AB1,MMP9,TMSB4X,SERPINB1,ALDOC,GPI,SERPINA3,ITGAM,FGA,CD59	Up-regulated DEPs
	GO:0005856	Cytoskeleton	17	0.0143	CORO1A,SKP1,KRT13,RAC2,ACTN4,ACTR3,CCT3,TUBA1B,EZR,MSN,KRT19,FLNA,TMSB4X,ALDOC,KRT4,ACTB,CDC42	Up-regulated DEPs
	GO:0034774	Secretory granule lumen	14	1.26e-10	CTSG,MPO,CTSD,CAT,ACTN4,PDXK,PKM,HSP90AB1,TMSB4X,SERPINB1,ALDOC,GPI,SERPINA3,FGA	Up-regulated DEPs
	GO:0099080	Supramolecular complex	14	0.002	CTSG,CORO1A,KRT13,ACTN4,PSMA6,CCT3,TUBA1B,EZR,KRT19,FLNA,SERPINB1,KRT4,ACTB,CDC42	Up-regulated DEPs
	GO:0099512	Supramolecular fiber	11	0.0078	CORO1A,KRT13,ACTN4,PSMA6,CCT3,TUBA1B,EZR,KRT19,FLNA,KRT4,ACTB	Up-regulated DEPs
	GO:0070161	Anchoring junction	11	0.048	CORO1A,CAT,RAC2,ACTN4,ACTR3,EZR,MSN,FLNA,ACTB,CDC42,CD59	Up-regulated DEPs
	GO:0005925	Focal adhesion	10	3.89e-05	CAT,RAC2,ACTN4,ACTR3,EZR,MSN,FLNA,ACTB,CDC42,CD59	Up-regulated DEPs
	GO:0005773	Vacuole	10	0.008	CTSG,MPO,CTSD,CAT,PIGR,HSP90AB1,ASS1,SERPINB1,SERPINA3,CDC42	Up-regulated DEPs
	GO:0005764	Lysosome	9	0.0144	CTSG,MPO,CTSD,CAT,PIGR,HSP90AB1,ASS1,SERPINB1,SERPINA3	Up-regulated DEPs
	GO:0062023	Collagen-containing extracellular matrix	8	0.0018	CTSG,CTSD,PKM,MMP9,SERPINB1,ANXA4,SERPINA3,FGA	Up-regulated DEPs
	GO:1904813	ficolin-1-rich granule lumen	7	1.31e-05	CTSD,CAT,PKM,HSP90AB1,MMP9,ALDOC,GPI	Up-regulated DEPs
	GO:0005938	Cell cortex	7	0.0021	CORO1A,RAC2,ACTN4,EZR,KRT19,FLNA,ACTB	Up-regulated DEPs
	GO:0015629	Actin cytoskeleton	7	0.0235	CORO1A,ACTN4,ACTR3,EZR,KRT19,FLNA,ACTB	Up-regulated DEPs
	GO:0005911	Cell-cell junction	7	0.0282	CORO1A,ACTR3,EZR,MSN,FLNA,ACTB,CDC42	Up-regulated DEPs
	GO:0031252	Cell leading edge	6	0.0494	CORO1A,RAC2,ACTR3,EZR,ACTB,CDC42	Up-regulated DEPs
	GO:0030863	Cortical cytoskeleton	5	0.0012	CORO1A,ACTN4,EZR,KRT19,ACTB	Up-regulated DEPs
	GO:0005903	Brush border	5	0.0014	ACTR3,EZR,FLNA,HSP90AB1,CLIC1	Up-regulated DEPs
	GO:0072562	Blood microparticle	5	0.002	MSN,CLIC1,SERPINA3,ACTB,FGA	Up-regulated DEPs
	GO:0070820	Tertiary granule	5	0.0078	CTSD,MMP9,ALDOC,ITGAM,CD59	Up-regulated DEPs
	GO:0036464	Cytoplasmic ribonucleoprotein granule	5	0.0357	CTSG,PSMA6,SERPINB1,ACTB,CDC42	Up-regulated DEPs
	GO:0031093	Platelet alpha granule lumen	4	0.0033	ACTN4,TMSB4X,SERPINA3,FGA	Up-regulated DEPs
	GO:0045335	Phagocytic vesicle	4	0.0344	CORO1A,MPO,RAC2,CDC42	Up-regulated DEPs
	GO:0042582	Azurophil granule	4	0.0424	CTSG,MPO,PIGR,SERPINA3	Up-regulated DEPs
	GO:0042581	Specific granule	4	0.0459	CTSD,PDXK,ITGAM,CD59	Up-regulated DEPs
	GO:1904724	Tertiary granule lumen	3	0.0286	CTSD,MMP9,ALDOC	Up-regulated DEPs
	GO:0030864	Cortical actin cytoskeleton	3	0.0487	CORO1A,ACTN4,KRT19	Up-regulated DEPs
	GO:0001931	Uropod	2	0.0357	EZR,MSN	Up-regulated DEPs
	GO:0070013	Intracellular organelle lumen	9	0.012	AHSG,MDH2,HSP90AA1,SLPI,CTSB,HNRNPH1,ORM2,CPS1,CALU	Down-regulated DEPs
	GO:0031982	Vesicle	8	0.0119	LPO,AHSG,MDH2,HSP90AA1,SLPI,CTSB,ORM2,CALU	Down-regulated DEPs
	GO:0005576	Extracellular region	8	0.0124	LPO,AHSG,MDH2,HSP90AA1,SLPI,CTSB,ORM2,CALU	Down-regulated DEPs
	GO:0070062	Extracellular exosome	7	0.0072	LPO,AHSG,MDH2,HSP90AA1,SLPI,CTSB,ORM2	Down-regulated DEPs
	GO:0031410	Cytoplasmic vesicle	6	0.0461	AHSG,HSP90AA1,SLPI,CTSB,ORM2,CALU	Down-regulated DEPs
	GO:0062023	Collagen-containing extracellular matrix	5	0.0018	AHSG,HSP90AA1,SLPI,CTSB,ORM2	Down-regulated DEPs
	GO:0030141	Secretory granule	5	0.0072	AHSG,HSP90AA1,SLPI,CTSB,ORM2	Down-regulated DEPs
	GO:0034774	Secretory granule lumen	4	0.0072	AHSG,HSP90AA1,SLPI,ORM2	Down-regulated DEPs
	GO:0042470	Melanosome	3	0.0072	HSP90AA1,CTSB,CALU	Down-regulated DEPs
	GO:0005775	Vacuolar lumen	3	0.0119	HSP90AA1,CTSB,ORM2	Down-regulated DEPs
	GO:0035580	Specific granule lumen	2	0.0427	SLPI,ORM2	Down-regulated DEPs
	GO:0031093	Platelet alpha granule lumen	2	0.0461	AHSG,ORM2	Down-regulated DEPs
GO (Molecular Function)	GO:0005515	Protein binding	39	0.0022	CTSG,CORO1A,SKP1,CAT,H4C6,RAC2,ACTN4,PSMA6,ACTR3,CSTA,GGCT,PDXK,CCT3,PKM,ALDH1A3,TUBA1B,EZR,SFN,MSN,FLNA,HSP90AB1,MMP9,ASS1,CLIC1,TMSB4X,ANXA4,ALDOC,TYMP,TKT,GPI,IMPA1,EEF1D,PRKCSH,ACTB,GSS,ITGAM,CDC42,FGA,CD59	Up-regulated DEPs
	GO:0042802	Identical protein binding	20	0.0022	CORO1A,CAT,ACTN4,GGCT,PDXK,PKM,ALDH1A3,EZR,SFN,FLNA,HSP90AB1,MMP9,ASS1,ANXA4,TYMP,TKT,IMPA1,ACTB,GSS,CDC42	Up-regulated DEPs
	GO:0046983	Protein dimerization activity	14	0.0022	CORO1A,CAT,H4C6,ACTN4,GGCT,PDXK,PKM,ALDH1A3,FLNA,HSP90AB1,TYMP,TKT,IMPA1,GSS	Up-regulated DEPs
	GO:0042803	Protein homodimerization activity	13	0.00051	CORO1A,CAT,ACTN4,GGCT,PDXK,PKM,ALDH1A3,FLNA,HSP90AB1,TYMP,TKT,IMPA1,GSS	Up-regulated DEPs
	GO:0050839	Cell adhesion molecule binding	10	0.0039	ACTN4,PKM,EZR,SFN,MSN,FLNA,HSP90AB1,CLIC1,EEF1D,ITGAM	Up-regulated DEPs
	GO:0005198	Structural molecule activity	10	0.0282	H4C6,KRT13,ACTR3,TUBA1B,MSN,KRT19,LOR,KRT4,ACTB,FGA	Up-regulated DEPs
	GO:0045296	Cadherin binding	7	0.0241	PKM,EZR,SFN,FLNA,HSP90AB1,CLIC1,EEF1D	Up-regulated DEPs
	GO:0005200	Structural constituent of cytoskeleton	6	0.0022	ACTR3,TUBA1B,MSN,KRT19,LOR,ACTB	Up-regulated DEPs
	GO:0000287	Magnesium ion binding	6	0.0241	PDXK,PKM,COMT,TKT,IMPA1,GSS	Up-regulated DEPs
	GO:0004029	Aldehyde dehydrogenase (NAD+) activity	3	0.015	ALDH1L1,ALDH1A3,ALDH9A1	Up-regulated DEPs
	GO:0031420	Alkali metal ion binding	3	0.0155	PDXK,PKM,IMPA1	Up-regulated DEPs
	GO:0031403	Lithium ion binding	2	0.0241	PDXK,IMPA1	Up-regulated DEPs
KEGG Pathway	hsa01100	Metabolic pathways	16	0.00012	CAT,PGD,GGCT,PDXK,PKM,TALDO1,ALDH1A3,ALDH9A1,COMT,ASS1,ALDOC,TYMP,TKT,GPI,IMPA1,GSS	Up-regulated DEPs
	hsa04670	Leukocyte transendothelial migration	8	5.93e-07	RAC2,ACTN4,EZR,MSN,MMP9,ACTB,ITGAM,CDC42	Up-regulated DEPs
	hsa04810	Regulation of actin cytoskeleton	8	1.63e-05	RAC2,ACTN4,EZR,MSN,TMSB4X,ACTB,ITGAM,CDC42	Up-regulated DEPs
	hsa01200	Carbon metabolism	7	7.33e-06	CAT,PGD,PKM,TALDO1,ALDOC,TKT,GPI	Up-regulated DEPs
	hsa04530	Tight junction	7	3e-05	ACTN4,ACTR3,TUBA1B,EZR,MSN,ACTB,CDC42	Up-regulated DEPs
	hsa05205	Proteoglycans in cancer	6	0.00099	EZR,MSN,FLNA,MMP9,ACTB,CDC42	Up-regulated DEPs
	hsa00030	Pentose phosphate pathway	5	7.33e-06	PGD,TALDO1,ALDOC,TKT,GPI	Up-regulated DEPs
	hsa01230	Biosynthesis of amino acids	5	0.00014	PKM,TALDO1,ASS1,ALDOC,TKT	Up-regulated DEPs
	hsa04145	Phagosome	5	0.0016	CORO1A,MPO,TUBA1B,ACTB,ITGAM	Up-regulated DEPs
	hsa04915	Estrogen signaling pathway	5	0.0016	CTSD,KRT13,KRT19,HSP90AB1,MMP9	Up-regulated DEPs
	hsa05418	Fluid shear stress and atherosclerosis	5	0.0016	RAC2,HSP90AB1,MMP9,ASS1,ACTB	Up-regulated DEPs
	hsa04510	Focal adhesion	5	0.0066	RAC2,ACTN4,FLNA,ACTB,CDC42	Up-regulated DEPs
	hsa05132	Salmonella infection	5	0.0084	SKP1,FLNA,HSP90AB1,ACTB,CDC42	Up-regulated DEPs
	hsa00010	Glycolysis / Gluconeogenesis	4	0.0016	PKM,ALDH9A1,ALDOC,GPI	Up-regulated DEPs
	hsa04520	Adherens junction	4	0.0016	RAC2,ACTN4,ACTB,CDC42	Up-regulated DEPs
	hsa05135	Yersinia infection	4	0.0107	RAC2,ACTR3,ACTB,CDC42	Up-regulated DEPs
	hsa05130	Pathogenic Escherichia coli infection	4	0.0367	TUBA1B,EZR,ACTB,CDC42	Up-regulated DEPs
	hsa05203	Viral carcinogenesis	4	0.0367	H4C6,ACTN4,PKM,CDC42	Up-regulated DEPs
	hsa04015	Rap1 signaling pathway	4	0.0423	RAC2,ACTB,ITGAM,CDC42	Up-regulated DEPs
	hsa00480	Glutathione metabolism	3	0.0107	PGD,GGCT,GSS	Up-regulated DEPs
	hsa04610	Complement and coagulation cascades	3	0.0355	ITGAM,FGA,CD59	Up-regulated DEPs
	hsa05150	Staphylococcus aureus infection	3	0.0367	KRT13,KRT19,ITGAM	Up-regulated DEPs
	hsa05322	Systemic lupus erythematosus	3	0.0423	CTSG,H4C6,ACTN4	Up-regulated DEPs
	hsa05146	Amoebiasis	3	0.0472	CTSG,ACTN4,ITGAM	Up-regulated DEPs
Reactome Pathway	HSA-168256	Immune System	28	1.18e-10	CTSG,MPO,SKP1,CTSD,CAT,RAC2,PSMA6,ACTR3,PDXK,PKM,TALDO1,TUBA1B,PIGR,MSN,FLNA,HSP90AB1,MMP9,PSMB8,SERPINB1,ALDOC,GPI,SERPINA3,PRKCSH,ACTB,ITGAM,CDC42,FGA,CD59	Up-regulated DEPs
	HSA-168249	Innate Immune System	24	8.77e-13	CTSG,MPO,SKP1,CTSD,CAT,RAC2,PSMA6,ACTR3,PDXK,PKM,PIGR,HSP90AB1,MMP9,PSMB8,SERPINB1,ALDOC,GPI,SERPINA3,PRKCSH,ACTB,ITGAM,CDC42,FGA,CD59	Up-regulated DEPs
	HSA-1643685	Disease	19	6.39e-05	CTSG,CORO1A,SKP1,H4C6,RAC2,PSMA6,ACTR3,TALDO1,TUBA1B,SFN,MSN,COMT,HSP90AB1,PSMB8,PRKCSH,ACTB,GSS,CDC42,FGA	Up-regulated DEPs
	HSA-1430728	Metabolism	18	0.002	PSMA6,PGD,ALDH1L1,GGCT,PDXK,PKM,TALDO1,ALDH9A1,COMT,HSP90AB1,ASS1,PSMB8,ALDOC,TYMP,TKT,GPI,IMPA1,GSS	Up-regulated DEPs
	HSA-1266738	Developmental Biology	16	3.92e-05	H4C6,KRT13,PSMA6,ACTR3,CSTA,TUBA1B,EZR,MSN,KRT19,LOR,HSP90AB1,MMP9,PSMB8,KRT4,ACTB,CDC42	Up-regulated DEPs
	HSA-6798695	Neutrophil degranulation	15	4.44e-09	CTSG,MPO,CTSD,CAT,PDXK,PKM,PIGR,HSP90AB1,MMP9,SERPINB1,ALDOC,GPI,SERPINA3,ITGAM,CD59	Up-regulated DEPs
	HSA-5663205	Infectious disease	14	9.12e-05	CTSG,CORO1A,SKP1,H4C6,PSMA6,ACTR3,TUBA1B,SFN,COMT,HSP90AB1,PSMB8,PRKCSH,ACTB,CDC42	Up-regulated DEPs
	HSA-422475	Axon guidance	10	0.00078	PSMA6,ACTR3,TUBA1B,EZR,MSN,HSP90AB1,MMP9,PSMB8,ACTB,CDC42	Up-regulated DEPs
	HSA-109582	Hemostasis	10	0.0014	RAC2,ACTN4,TUBA1B,FLNA,TMSB4X,SERPINA3,ACTB,ITGAM,CDC42,FGA	Up-regulated DEPs
	HSA-1280215	Cytokine Signaling in Immune system	10	0.0039	CTSG,SKP1,PSMA6,TALDO1,MSN,FLNA,MMP9,PSMB8,ITGAM,CDC42	Up-regulated DEPs
	HSA-2262752	Cellular responses to stress	10	0.0048	SKP1,CAT,H4C6,PSMA6,PGD,TALDO1,TUBA1B,HSP90AB1,PSMB8,TKT	Up-regulated DEPs
	HSA-449147	Signaling by Interleukins	9	0.001	CTSG,SKP1,PSMA6,TALDO1,MSN,MMP9,PSMB8,ITGAM,CDC42	Up-regulated DEPs
	HSA-194315	Signaling by Rho GTPases	9	0.0101	H4C6,RAC2,ACTR3,TUBA1B,SFN,FLNA,HSP90AB1,ACTB,CDC42	Up-regulated DEPs
	HSA-195258	RHO GTPase Effectors	8	0.00051	H4C6,RAC2,ACTR3,TUBA1B,SFN,FLNA,ACTB,CDC42	Up-regulated DEPs
	HSA-9711123	Cellular response to chemical stress	7	0.00046	SKP1,CAT,PSMA6,PGD,TALDO1,PSMB8,TKT	Up-regulated DEPs
	HSA-76002	Platelet activation, signaling and aggregation	7	0.0016	RAC2,ACTN4,FLNA,TMSB4X,SERPINA3,CDC42,FGA	Up-regulated DEPs
	HSA-5663202	Diseases of signal transduction by growth factor receptors and second messengers	7	0.0147	SKP1,RAC2,PSMA6,MSN,PSMB8,ACTB,FGA	Up-regulated DEPs
	HSA-9759194	Nuclear events mediated by NFE2L2	6	6.39e-05	SKP1,PSMA6,PGD,TALDO1,PSMB8,TKT	Up-regulated DEPs
	HSA-71387	Metabolism of carbohydrates	6	0.0129	PGD,PKM,TALDO1,ALDOC,TKT,GPI	Up-regulated DEPs
	HSA-114608	Platelet degranulation	5	0.0041	ACTN4,FLNA,TMSB4X,SERPINA3,FGA	Up-regulated DEPs
	HSA-6809371	Formation of the cornified envelope	5	0.0042	KRT13,CSTA,KRT19,LOR,KRT4	Up-regulated DEPs
	HSA-9658195	Leishmania infection	5	0.0101	CTSG,ACTR3,HSP90AB1,ACTB,CDC42	Up-regulated DEPs
	HSA-69275	G2/M Transition	5	0.0158	SKP1,PSMA6,TUBA1B,HSP90AB1,PSMB8	Up-regulated DEPs
	HSA-9006931	Signaling by Nuclear Receptors	5	0.0356	CTSD,H4C6,ALDH1A3,HSP90AB1,MMP9	Up-regulated DEPs
	HSA-437239	Recycling pathway of L1	4	0.002	TUBA1B,EZR,MSN,ACTB	Up-regulated DEPs
	HSA-2029482	Regulation of actin dynamics for phagocytic cup formation	4	0.0044	ACTR3,HSP90AB1,ACTB,CDC42	Up-regulated DEPs
	HSA-8852276	The role of GTSE1 in G2/M progression after G2 checkpoint	4	0.0072	PSMA6,TUBA1B,HSP90AB1,PSMB8	Up-regulated DEPs
	HSA-2682334	EPH-Ephrin signaling	4	0.0111	ACTR3,MMP9,ACTB,CDC42	Up-regulated DEPs
	HSA-5610787	Hedgehog off state	4	0.018	SKP1,PSMA6,TUBA1B,PSMB8	Up-regulated DEPs
	HSA-446652	Interleukin-1 family signaling	4	0.0344	CTSG,SKP1,PSMA6,PSMB8	Up-regulated DEPs
	HSA-69481	G2/M Checkpoints	4	0.0344	H4C6,PSMA6,SFN,PSMB8	Up-regulated DEPs
	HSA-69306	DNA Replication	4	0.0377	SKP1,H4C6,PSMA6,PSMB8	Up-regulated DEPs
	HSA-9818028	NFE2L2 regulates pentose phosphate pathway genes	3	0.00077	PGD,TALDO1,TKT	Up-regulated DEPs
	HSA-71336	Pentose phosphate pathway	3	0.0022	PGD,TALDO1,TKT	Up-regulated DEPs
	HSA-389958	Cooperation of Prefoldin and TriC/CCT in actin and tubulin folding	3	0.0101	CCT3,TUBA1B,ACTB	Up-regulated DEPs
	HSA-5626467	RHO GTPases activate IQGAPs	3	0.0101	TUBA1B,ACTB,CDC42	Up-regulated DEPs
	HSA-5663213	RHO GTPases Activate WASPs and WAVEs	3	0.0123	ACTR3,ACTB,CDC42	Up-regulated DEPs
	HSA-8950505	Gene and protein expression by JAK-STAT signaling after Interleukin-12 stimulation	3	0.0129	TALDO1,MSN,CDC42	Up-regulated DEPs
	HSA-3928662	EPHB-mediated forward signaling	3	0.0161	ACTR3,ACTB,CDC42	Up-regulated DEPs
	HSA-180534	Vpu mediated degradation of CD4	3	0.0247	SKP1,PSMA6,PSMB8	Up-regulated DEPs
	HSA-9762114	GSK3B and BTRC:CUL1-mediated-degradation of NFE2L2	3	0.0247	SKP1,PSMA6,PSMB8	Up-regulated DEPs
	HSA-9604323	Negative regulation of NOTCH4 signaling	3	0.0259	SKP1,PSMA6,PSMB8	Up-regulated DEPs
	HSA-174113	SCF-beta-TrCP mediated degradation of Emi1	3	0.0267	SKP1,PSMA6,PSMB8	Up-regulated DEPs
	HSA-8854050	FBXL7 down-regulates AURKA during mitotic entry and in early mitosis	3	0.0267	SKP1,PSMA6,PSMB8	Up-regulated DEPs
	HSA-9662361	Sensory processing of sound by outer hair cells of the cochlea	3	0.0267	EZR,MSN,ACTB	Up-regulated DEPs
	HSA-5676590	NIK-->noncanonical NF-kB signaling	3	0.0302	SKP1,PSMA6,PSMB8	Up-regulated DEPs
	HSA-187577	SCF(Skp2)-mediated degradation of p27/p21	3	0.0306	SKP1,PSMA6,PSMB8	Up-regulated DEPs
	HSA-5607761	Dectin-1 mediated noncanonical NF-kB signaling	3	0.0306	SKP1,PSMA6,PSMB8	Up-regulated DEPs
	HSA-5610780	Degradation of GLI1 by the proteasome	3	0.0306	SKP1,PSMA6,PSMB8	Up-regulated DEPs
	HSA-5610783	Degradation of GLI2 by the proteasome	3	0.0306	SKP1,PSMA6,PSMB8	Up-regulated DEPs
	HSA-5610785	GLI3 is processed to GLI3R by the proteasome	3	0.0306	SKP1,PSMA6,PSMB8	Up-regulated DEPs
	HSA-9664422	FCGR3A-mediated phagocytosis	3	0.0323	ACTR3,ACTB,CDC42	Up-regulated DEPs
	HSA-1169091	Activation of NF-kappaB in B cells	3	0.035	SKP1,PSMA6,PSMB8	Up-regulated DEPs
	HSA-9662360	Sensory processing of sound by inner hair cells of the cochlea	3	0.0369	EZR,MSN,ACTB	Up-regulated DEPs
	HSA-68949	Orc1 removal from chromatin	3	0.0389	SKP1,PSMA6,PSMB8	Up-regulated DEPs
	HSA-1445148	Translocation of SLC2A4 (GLUT4) to the plasma membrane	3	0.0399	TUBA1B,SFN,ACTB	Up-regulated DEPs
	HSA-70171	Glycolysis	3	0.0409	PKM,ALDOC,GPI	Up-regulated DEPs
	HSA-8939902	Regulation of RUNX2 expression and activity	3	0.0409	SKP1,PSMA6,PSMB8	Up-regulated DEPs
	HSA-163754	Insulin effects increased synthesis of Xylulose-5-Phosphate	2	0.0045	TALDO1,TKT	Up-regulated DEPs
	HSA-390450	Folding of actin by CCT/TriC	2	0.0247	CCT3,ACTB	Up-regulated DEPs
	HSA-174403	Glutathione synthesis and recycling	2	0.0302	GGCT,GSS	Up-regulated DEPs
	HSA-2022377	Metabolism of Angiotensinogen to Angiotensins	2	0.0451	CTSG,CTSD	Up-regulated DEPs
	HSA-446353	Cell-extracellular matrix interactions	2	0.0451	FLNA,ACTB	Up-regulated DEPs
	HSA-168249	Innate Immune System	6	0.0044	LPO,AHSG,HSP90AA1,SLPI,CTSB,ORM2	Down-regulated DEPs
	HSA-6798695	Neutrophil degranulation	5	0.0044	AHSG,HSP90AA1,SLPI,CTSB,ORM2	Down-regulated DEPs
	HSA-114608	Platelet degranulation	3	0.0242	AHSG,ORM2,CALU	Down-regulated DEPs

## Sheet: S3-3_M_Membranous vs. Control
Supplementary Table S3-3. Enrichment analysis of differentially expressed proteins using STRING database (Membranous vs. Control)
#category	#term ID	term description	observed gene count	false discovery rate	matching proteins in your network (labels)	Regulation
GO (Biological Process)	GO:0044283	Small molecule biosynthetic process	6	0.0093	PGD,PDXK,ALDH1A3,G6PD,GPI,IMPA1	Up-regulated DEPs
	GO:0052548	Regulation of endopeptidase activity	5	0.0254	TIMP1,CTSD,CSTA,WFDC2,GPI	Up-regulated DEPs
	GO:0016051	Carbohydrate biosynthetic process	4	0.015	PGD,G6PD,GPI,IMPA1	Up-regulated DEPs
	GO:0010951	Negative regulation of endopeptidase activity	4	0.044	TIMP1,CSTA,WFDC2,GPI	Up-regulated DEPs
	GO:0051156	Glucose 6-phosphate metabolic process	3	0.0093	PGD,G6PD,GPI	Up-regulated DEPs
	GO:0046364	Monosaccharide biosynthetic process	3	0.0254	PGD,G6PD,GPI	Up-regulated DEPs
	GO:0006081	Cellular aldehyde metabolic process	3	0.0297	PDXK,ALDH1A3,ALDH9A1	Up-regulated DEPs
	GO:0019322	Pentose biosynthetic process	2	0.015	PGD,G6PD	Up-regulated DEPs
GO (Cellular Component)	GO:0009051	Pentose-phosphate shunt, oxidative branch	2	0.0254	PGD,G6PD	Up-regulated DEPs
	GO:0005615	Extracellular space	14	2.91e-07	TIMP1,CTSD,CSTA,PGD,PDXK,ALDH1A3,ALDH9A1,PIGR,WFDC2,GOLM1,G6PD,MUC16,GPI,CD59	Up-regulated DEPs
	GO:0070062	Extracellular exosome	12	7.42e-07	TIMP1,CTSD,PGD,PDXK,ALDH1A3,ALDH9A1,PIGR,WFDC2,G6PD,MUC16,GPI,CD59	Up-regulated DEPs
	GO:0030141	Secretory granule	6	0.007	TIMP1,CTSD,PDXK,PIGR,GPI,CD59	Up-regulated DEPs
	GO:0034774	Secretory granule lumen	4	0.0176	TIMP1,CTSD,PDXK,GPI	Up-regulated DEPs
	GO:0042581	Specific granule	3	0.0363	CTSD,PDXK,CD59	Up-regulated DEPs
GO (Molecular Function)	GO:0031403	Lithium ion binding	2	0.016	PDXK,IMPA1	Up-regulated DEPs
KEGG Pathway	hsa01100	Metabolic pathways	7	0.0071	PGD,PDXK,ALDH1A3,ALDH9A1,G6PD,GPI,IMPA1	Up-regulated DEPs
	hsa00030	Pentose phosphate pathway	3	0.00059	PGD,G6PD,GPI	Up-regulated DEPs
	hsa01200	Carbon metabolism	3	0.0104	PGD,G6PD,GPI	Up-regulated DEPs
Reactome Pathway	HSA-6798695	Neutrophil degranulation	5	0.0474	CTSD,PDXK,PIGR,GPI,CD59	Up-regulated DEPs
	HSA-9818028	NFE2L2 regulates pentose phosphate pathway genes	2	0.0474	PGD,G6PD	Up-regulated DEPs

## Sheet: S3-4_M_Membranous vs. Mucinous
Supplementary Table S3-4. Enrichment analysis of differentially expressed proteins using STRING database (Membranous vs. Mucinous)
#category	#term ID	term description	observed gene count	false discovery rate	matching proteins in your network (labels)	Regulation
GO (Biological Process)	GO:0019222	Regulation of metabolic process	28	0.0113	DECR1,SKP1,HSPE1,H1-3,RAC2,PSMA6,SLC9A3R1,S100A11,CCT3,PKM,EZR,SFN,VCP,MSN,S100A9,PDLIM1,HSP90AB1,ASS1,PSMB8,ANXA1,SERPINB1,ANXA4,MVP,IDH1,GPI,SERPINA3,CAPNS1,CDC42	Down-regulated DEPs
	GO:0042221	Response to chemical	20	0.0267	CTSG,CORO1A,LTA4H,HSPE1,RAC2,SLC9A3R1,PKM,EZR,VCP,MSN,KRT19,S100A9,HSP90AB1,ASS1,ANXA1,APRT,TYMP,IDH1,GPI,CDC42	Down-regulated DEPs
	GO:0010033	Response to organic substance	18	0.0082	CTSG,CORO1A,LTA4H,HSPE1,SLC9A3R1,PKM,EZR,VCP,MSN,KRT19,S100A9,HSP90AB1,ASS1,ANXA1,APRT,IDH1,GPI,CDC42	Down-regulated DEPs
	GO:0065009	Regulation of molecular function	17	0.0345	SKP1,HSPE1,RAC2,PSMA6,SLC9A3R1,SFN,VCP,S100A9,HSP90AB1,PSMB8,ANXA1,SERPINB1,ANXA4,MVP,GPI,SERPINA3,CDC42	Down-regulated DEPs
	GO:0050790	Regulation of catalytic activity	16	0.0113	SKP1,HSPE1,RAC2,SLC9A3R1,SFN,VCP,S100A9,HSP90AB1,PSMB8,ANXA1,SERPINB1,ANXA4,MVP,GPI,SERPINA3,CDC42	Down-regulated DEPs
	GO:1901700	Response to oxygen-containing compound	13	0.0113	CTSG,LTA4H,SLC9A3R1,PKM,EZR,VCP,MSN,S100A9,HSP90AB1,ASS1,ANXA1,APRT,GPI	Down-regulated DEPs
	GO:1901575	Organic substance catabolic process	12	0.0498	DECR1,LTA4H,SKP1,PSMA6,ALDH1L1,PKM,VCP,COMT,PSMB8,ALDOC,TYMP,GPI	Down-regulated DEPs
	GO:0009719	Response to endogenous stimulus	11	0.0372	CORO1A,LTA4H,SLC9A3R1,PKM,EZR,KRT19,ASS1,ANXA1,APRT,IDH1,GPI	Down-regulated DEPs
	GO:0030855	Epithelial cell differentiation	10	0.0048	LTA4H,SLC9A3R1,EZR,SFN,MSN,KRT19,ANXA1,ANXA4,ALDOC,CDC42	Down-regulated DEPs
	GO:0010243	Response to organonitrogen compound	10	0.016	LTA4H,SLC9A3R1,PKM,EZR,VCP,HSP90AB1,ASS1,ANXA1,APRT,GPI	Down-regulated DEPs
	GO:0051336	Regulation of hydrolase activity	10	0.021	HSPE1,SFN,VCP,S100A9,HSP90AB1,PSMB8,ANXA1,SERPINB1,GPI,SERPINA3	Down-regulated DEPs
	GO:0030162	Regulation of proteolysis	9	0.0149	HSPE1,SFN,VCP,S100A9,HSP90AB1,PSMB8,SERPINB1,GPI,SERPINA3	Down-regulated DEPs
	GO:0052548	Regulation of endopeptidase activity	8	0.0082	HSPE1,SFN,VCP,S100A9,PSMB8,SERPINB1,GPI,SERPINA3	Down-regulated DEPs
	GO:0030036	Actin cytoskeleton organization	8	0.0136	CORO1A,RAC2,SLC9A3R1,EZR,KRT19,PDLIM1,ANXA1,CDC42	Down-regulated DEPs
	GO:0007163	Establishment or maintenance of cell polarity	7	0.0048	RAC2,SLC9A3R1,EZR,MSN,PDLIM1,HSP90AB1,CDC42	Down-regulated DEPs
	GO:0022604	Regulation of cell morphogenesis	7	0.0082	CORO1A,RAC2,SLC9A3R1,EZR,MSN,ANXA1,CDC42	Down-regulated DEPs
	GO:0008360	Regulation of cell shape	6	0.005	CORO1A,RAC2,SLC9A3R1,EZR,MSN,ANXA1	Down-regulated DEPs
	GO:0050900	Leukocyte migration	6	0.0124	CTSG,CORO1A,MSN,S100A9,ANXA1,CDC42	Down-regulated DEPs
	GO:0071674	Mononuclear cell migration	5	0.0087	CTSG,CORO1A,MSN,ANXA1,CDC42	Down-regulated DEPs
	GO:0032388	Positive regulation of intracellular transport	5	0.0345	RAC2,EZR,SFN,MSN,HSP90AB1	Down-regulated DEPs
	GO:0043281	Regulation of cysteine-type endopeptidase activity involved in apoptotic process	5	0.0345	HSPE1,SFN,VCP,S100A9,GPI	Down-regulated DEPs
	GO:0007159	Leukocyte cell-cell adhesion	4	0.0113	RAC2,EZR,MSN,S100A9	Down-regulated DEPs
	GO:0035088	Establishment or maintenance of apical/basal cell polarity	4	0.0113	SLC9A3R1,EZR,MSN,CDC42	Down-regulated DEPs
	GO:0070486	Leukocyte aggregation	3	0.0082	RAC2,MSN,S100A9	Down-regulated DEPs
	GO:0045198	Establishment of epithelial cell apical/basal polarity	3	0.0113	SLC9A3R1,MSN,CDC42	Down-regulated DEPs
	GO:0022614	Membrane to membrane docking	2	0.0393	EZR,MSN	Down-regulated DEPs
	GO:0071593	Lymphocyte aggregation	2	0.0393	RAC2,MSN	Down-regulated DEPs
GO (Cellular Component)	GO:0005622	Intracellular anatomical structure	40	0.0099	CTSG,CORO1A,DECR1,LTA4H,SKP1,HSPE1,H1-3,RAC2,PSMA6,SLC9A3R1,SCAMP2,S100A11,ALDH1L1,CCT3,PKM,EZR,SFN,VCP,MSN,COMT,KRT19,S100A9,PDLIM1,HSP90AB1,ASS1,PSMB8,ANXA1,APRT,SERPINB1,ANXA4,ALDOC,MVP,TYMP,IDH1,GPI,ZNF185,SERPINA3,CAPNS1,H2BC15,CDC42	Down-regulated DEPs
	GO:0005737	Cytoplasm	39	7.49e-05	CTSG,CORO1A,DECR1,LTA4H,SKP1,HSPE1,RAC2,PSMA6,SLC9A3R1,SCAMP2,S100A11,ALDH1L1,CCT3,PKM,EZR,SFN,VCP,MSN,COMT,KRT19,S100A9,PDLIM1,HSP90AB1,ASS1,PSMB8,ANXA1,APRT,SERPINB1,ANXA4,ALDOC,MVP,TYMP,IDH1,GPI,ZNF185,SERPINA3,CAPNS1,H2BC15,CDC42	Down-regulated DEPs
	GO:0043226	Organelle	39	0.0098	CTSG,CORO1A,DECR1,LTA4H,SKP1,HSPE1,H1-3,RAC2,PSMA6,SLC9A3R1,SCAMP2,S100A11,ALDH1L1,CCT3,PKM,EZR,SFN,VCP,MSN,COMT,KRT19,S100A9,PDLIM1,HSP90AB1,ASS1,PSMB8,ANXA1,APRT,SERPINB1,ANXA4,ALDOC,MVP,IDH1,GPI,ZNF185,SERPINA3,CAPNS1,H2BC15,CDC42	Down-regulated DEPs
	GO:0043227	Membrane-bounded organelle	37	0.0232	CTSG,CORO1A,DECR1,LTA4H,SKP1,HSPE1,H1-3,RAC2,PSMA6,SLC9A3R1,SCAMP2,S100A11,ALDH1L1,CCT3,PKM,EZR,SFN,VCP,MSN,COMT,KRT19,S100A9,HSP90AB1,ASS1,PSMB8,ANXA1,APRT,SERPINB1,ANXA4,ALDOC,MVP,IDH1,GPI,SERPINA3,CAPNS1,H2BC15,CDC42	Down-regulated DEPs
	GO:0043229	Intracellular organelle	37	0.0251	CTSG,CORO1A,DECR1,LTA4H,SKP1,HSPE1,H1-3,RAC2,PSMA6,SLC9A3R1,SCAMP2,S100A11,CCT3,PKM,EZR,SFN,VCP,MSN,COMT,KRT19,S100A9,PDLIM1,HSP90AB1,ASS1,PSMB8,ANXA1,APRT,SERPINB1,ANXA4,ALDOC,MVP,IDH1,GPI,ZNF185,SERPINA3,H2BC15,CDC42	Down-regulated DEPs
	GO:0070062	Extracellular exosome	34	2.25e-23	CTSG,CORO1A,LTA4H,HSPE1,RAC2,PSMA6,SLC9A3R1,SCAMP2,S100A11,ALDH1L1,CCT3,PKM,EZR,SFN,VCP,MSN,COMT,KRT19,S100A9,HSP90AB1,ASS1,PSMB8,ANXA1,APRT,SERPINB1,ANXA4,ALDOC,MVP,IDH1,GPI,SERPINA3,CAPNS1,H2BC15,CDC42	Down-regulated DEPs
	GO:0005829	Cytosol	30	2.92e-07	CTSG,CORO1A,DECR1,LTA4H,SKP1,RAC2,PSMA6,ALDH1L1,CCT3,PKM,EZR,SFN,VCP,MSN,COMT,KRT19,S100A9,HSP90AB1,ASS1,PSMB8,ANXA1,APRT,ALDOC,MVP,TYMP,IDH1,GPI,CAPNS1,H2BC15,CDC42	Down-regulated DEPs
	GO:0012505	Endomembrane system	23	0.0011	CTSG,CORO1A,LTA4H,RAC2,SLC9A3R1,SCAMP2,S100A11,PKM,EZR,VCP,S100A9,HSP90AB1,ASS1,ANXA1,APRT,SERPINB1,ANXA4,ALDOC,MVP,IDH1,GPI,SERPINA3,CDC42	Down-regulated DEPs
	GO:0070013	Intracellular organelle lumen	23	0.0133	CTSG,DECR1,LTA4H,SKP1,HSPE1,PSMA6,S100A11,PKM,EZR,VCP,S100A9,HSP90AB1,ASS1,PSMB8,ANXA1,APRT,SERPINB1,ALDOC,MVP,IDH1,GPI,SERPINA3,H2BC15	Down-regulated DEPs
	GO:0031410	Cytoplasmic vesicle	21	4.16e-07	CTSG,CORO1A,LTA4H,RAC2,SCAMP2,S100A11,PKM,EZR,VCP,S100A9,HSP90AB1,ANXA1,APRT,SERPINB1,ANXA4,ALDOC,MVP,IDH1,GPI,SERPINA3,CDC42	Down-regulated DEPs
	GO:0043232	Intracellular non-membrane-bounded organelle	21	0.0251	CTSG,CORO1A,SKP1,H1-3,RAC2,PSMA6,SLC9A3R1,CCT3,EZR,VCP,MSN,KRT19,S100A9,PDLIM1,HSP90AB1,SERPINB1,ALDOC,MVP,ZNF185,H2BC15,CDC42	Down-regulated DEPs
	GO:0030141	Secretory granule	14	2.39e-07	CTSG,LTA4H,S100A11,PKM,VCP,S100A9,HSP90AB1,APRT,SERPINB1,ALDOC,MVP,IDH1,GPI,SERPINA3	Down-regulated DEPs
	GO:0005856	Cytoskeleton	14	0.0122	CORO1A,SKP1,RAC2,SLC9A3R1,CCT3,EZR,MSN,KRT19,S100A9,PDLIM1,ALDOC,MVP,ZNF185,CDC42	Down-regulated DEPs
	GO:0034774	Secretory granule lumen	13	2.17e-11	CTSG,S100A11,PKM,VCP,S100A9,HSP90AB1,APRT,SERPINB1,ALDOC,MVP,IDH1,GPI,SERPINA3	Down-regulated DEPs
	GO:0120025	Plasma membrane bounded cell projection	13	0.0213	CORO1A,RAC2,SLC9A3R1,S100A11,PKM,EZR,MSN,COMT,HSP90AB1,ASS1,ANXA1,GPI,CDC42	Down-regulated DEPs
	GO:0099080	Supramolecular complex	10	0.019	CTSG,CORO1A,PSMA6,CCT3,EZR,VCP,KRT19,PDLIM1,SERPINB1,CDC42	Down-regulated DEPs
	GO:0070161	Anchoring junction	9	0.0453	CORO1A,RAC2,S100A11,EZR,MSN,PDLIM1,ANXA1,ZNF185,CDC42	Down-regulated DEPs
	GO:1904813	ficolin-1-rich granule lumen	8	4.77e-08	LTA4H,PKM,VCP,HSP90AB1,ALDOC,MVP,IDH1,GPI	Down-regulated DEPs
	GO:0062023	Collagen-containing extracellular matrix	7	0.0021	CTSG,PKM,S100A9,ANXA1,SERPINB1,ANXA4,SERPINA3	Down-regulated DEPs
	GO:0005925	Focal adhesion	7	0.0023	RAC2,EZR,MSN,PDLIM1,ANXA1,ZNF185,CDC42	Down-regulated DEPs
	GO:0005911	Cell-cell junction	7	0.006	CORO1A,S100A11,EZR,MSN,PDLIM1,ANXA1,CDC42	Down-regulated DEPs
	GO:0048471	Perinuclear region of cytoplasm	7	0.028	SLC9A3R1,EZR,VCP,MSN,HSP90AB1,ANXA4,MVP	Down-regulated DEPs
	GO:0031252	Cell leading edge	6	0.0133	CORO1A,RAC2,SLC9A3R1,S100A11,EZR,CDC42	Down-regulated DEPs
	GO:0045177	Apical part of cell	6	0.0136	SLC9A3R1,EZR,MSN,HSP90AB1,ANXA1,CDC42	Down-regulated DEPs
	GO:0015629	Actin cytoskeleton	6	0.0212	CORO1A,SLC9A3R1,EZR,KRT19,PDLIM1,ZNF185	Down-regulated DEPs
	GO:0005912	Adherens junction	5	0.0032	S100A11,EZR,MSN,PDLIM1,ANXA1	Down-regulated DEPs
	GO:0036464	Cytoplasmic ribonucleoprotein granule	5	0.0111	CTSG,PSMA6,VCP,SERPINB1,CDC42	Down-regulated DEPs
	GO:0031253	Cell projection membrane	5	0.0281	SLC9A3R1,EZR,MSN,HSP90AB1,GPI	Down-regulated DEPs
	GO:0016324	Apical plasma membrane	5	0.0357	SLC9A3R1,EZR,MSN,HSP90AB1,ANXA1	Down-regulated DEPs
	GO:1905369	Endopeptidase complex	4	0.006	PSMA6,VCP,PSMB8,CAPNS1	Down-regulated DEPs
	GO:0030175	Filopodium	4	0.0062	SLC9A3R1,EZR,MSN,CDC42	Down-regulated DEPs
	GO:0016323	Basolateral plasma membrane	4	0.0435	EZR,MSN,HSP90AB1,ANXA1	Down-regulated DEPs
	GO:0031528	Microvillus membrane	3	0.0032	SLC9A3R1,EZR,MSN	Down-regulated DEPs
	GO:1904724	Tertiary granule lumen	3	0.0133	LTA4H,ALDOC,IDH1	Down-regulated DEPs
	GO:0000502	Proteasome complex	3	0.0155	PSMA6,VCP,PSMB8	Down-regulated DEPs
	GO:0035578	Azurophil granule lumen	3	0.0357	CTSG,VCP,SERPINA3	Down-regulated DEPs
	GO:0005884	Actin filament	3	0.0422	CORO1A,EZR,PDLIM1	Down-regulated DEPs
	GO:0030863	Cortical cytoskeleton	3	0.0444	CORO1A,EZR,KRT19	Down-regulated DEPs
	GO:0005903	Brush border	3	0.0479	SLC9A3R1,EZR,HSP90AB1	Down-regulated DEPs
	GO:0001931	Uropod	2	0.0202	EZR,MSN	Down-regulated DEPs
	GO:0005839	Proteasome core complex	2	0.0352	PSMA6,PSMB8	Down-regulated DEPs
GO (Molecular Function)	GO:0005515	Protein binding	29	0.0175	CTSG,CORO1A,DECR1,SKP1,HSPE1,RAC2,PSMA6,SLC9A3R1,S100A11,CCT3,PKM,EZR,SFN,VCP,MSN,S100A9,PDLIM1,HSP90AB1,ASS1,ANXA1,ANXA4,ALDOC,MVP,TYMP,IDH1,GPI,ZNF185,H2BC15,CDC42	Down-regulated DEPs
	GO:0042802	Identical protein binding	15	0.0175	CORO1A,DECR1,SLC9A3R1,S100A11,PKM,EZR,SFN,VCP,HSP90AB1,ASS1,ANXA4,MVP,TYMP,IDH1,CDC42	Down-regulated DEPs
	GO:0050839	Cell adhesion molecule binding	9	0.0049	S100A11,PKM,EZR,SFN,MSN,PDLIM1,HSP90AB1,ANXA1,IDH1	Down-regulated DEPs
	GO:0045296	Cadherin binding	8	0.0021	S100A11,PKM,EZR,SFN,PDLIM1,HSP90AB1,ANXA1,IDH1	Down-regulated DEPs
	GO:0048306	Calcium-dependent protein binding	4	0.0247	S100A11,S100A9,ANXA1,ANXA4	Down-regulated DEPs
	GO:0098641	Cadherin binding involved in cell-cell adhesion	3	0.0175	S100A11,PDLIM1,ANXA1	Down-regulated DEPs
KEGG Pathway	hsa01230	Biosynthesis of amino acids	4	0.0065	PKM,ASS1,ALDOC,IDH1	Down-regulated DEPs
	hsa01200	Carbon metabolism	4	0.0157	PKM,ALDOC,IDH1,GPI	Down-regulated DEPs
	hsa04670	Leukocyte transendothelial migration	4	0.0157	RAC2,EZR,MSN,CDC42	Down-regulated DEPs
	hsa04530	Tight junction	4	0.0287	SLC9A3R1,EZR,MSN,CDC42	Down-regulated DEPs
	hsa00010	Glycolysis / Gluconeogenesis	3	0.0287	PKM,ALDOC,GPI	Down-regulated DEPs
Reactome Pathway	HSA-168256	Immune System	21	3.28e-08	CTSG,LTA4H,SKP1,RAC2,PSMA6,S100A11,PKM,VCP,MSN,S100A9,HSP90AB1,PSMB8,ANXA1,APRT,SERPINB1,ALDOC,MVP,IDH1,GPI,SERPINA3,CDC42	Down-regulated DEPs
	HSA-168249	Innate Immune System	19	1.14e-10	CTSG,LTA4H,SKP1,RAC2,PSMA6,S100A11,PKM,VCP,S100A9,HSP90AB1,PSMB8,APRT,SERPINB1,ALDOC,MVP,IDH1,GPI,SERPINA3,CDC42	Down-regulated DEPs
	HSA-1643685	Disease	17	1e-05	CTSG,CORO1A,SKP1,RAC2,PSMA6,SFN,VCP,MSN,COMT,S100A9,HSP90AB1,PSMB8,APRT,IDH1,CAPNS1,H2BC15,CDC42	Down-regulated DEPs
	HSA-6798695	Neutrophil degranulation	14	6.11e-10	CTSG,LTA4H,S100A11,PKM,VCP,S100A9,HSP90AB1,APRT,SERPINB1,ALDOC,MVP,IDH1,GPI,SERPINA3	Down-regulated DEPs
	HSA-1430728	Metabolism	14	0.013	DECR1,LTA4H,PSMA6,ALDH1L1,PKM,COMT,HSP90AB1,ASS1,PSMB8,APRT,ALDOC,TYMP,IDH1,GPI	Down-regulated DEPs
	HSA-5663205	Infectious disease	11	0.00092	CTSG,CORO1A,SKP1,PSMA6,SFN,VCP,COMT,HSP90AB1,PSMB8,H2BC15,CDC42	Down-regulated DEPs
	HSA-1266738	Developmental Biology	9	0.0292	PSMA6,EZR,MSN,KRT19,HSP90AB1,PSMB8,CAPNS1,H2BC15,CDC42	Down-regulated DEPs
	HSA-194315	Signaling by Rho GTPases	8	0.0138	HSPE1,RAC2,SFN,VCP,S100A9,HSP90AB1,H2BC15,CDC42	Down-regulated DEPs
	HSA-2262752	Cellular responses to stress	8	0.0241	SKP1,H1-3,PSMA6,VCP,HSP90AB1,PSMB8,IDH1,H2BC15	Down-regulated DEPs
	HSA-449147	Signaling by Interleukins	7	0.0115	CTSG,SKP1,PSMA6,MSN,PSMB8,ANXA1,CDC42	Down-regulated DEPs
	HSA-5663202	Diseases of signal transduction by growth factor receptors and second messengers	6	0.0292	SKP1,RAC2,PSMA6,VCP,MSN,PSMB8	Down-regulated DEPs
	HSA-422475	Axon guidance	6	0.0351	PSMA6,EZR,MSN,HSP90AB1,PSMB8,CDC42	Down-regulated DEPs
	HSA-9755511	KEAP1-NFE2L2 pathway	5	0.0012	SKP1,PSMA6,VCP,PSMB8,IDH1	Down-regulated DEPs
	HSA-195258	RHO GTPase Effectors	5	0.0292	RAC2,SFN,S100A9,H2BC15,CDC42	Down-regulated DEPs
	HSA-195721	Signaling by WNT	5	0.0292	SKP1,RAC2,PSMA6,PSMB8,H2BC15	Down-regulated DEPs
	HSA-9759194	Nuclear events mediated by NFE2L2	4	0.0077	SKP1,PSMA6,PSMB8,IDH1	Down-regulated DEPs
	HSA-109581	Apoptosis	4	0.0292	H1-3,PSMA6,SFN,PSMB8	Down-regulated DEPs
	HSA-446652	Interleukin-1 family signaling	4	0.0292	CTSG,SKP1,PSMA6,PSMB8	Down-regulated DEPs
	HSA-5358351	Signaling by Hedgehog	4	0.0292	SKP1,PSMA6,VCP,PSMB8	Down-regulated DEPs
	HSA-69306	DNA Replication	4	0.0292	SKP1,PSMA6,PSMB8,H2BC15	Down-regulated DEPs
	HSA-69481	G2/M Checkpoints	4	0.0292	PSMA6,SFN,PSMB8,H2BC15	Down-regulated DEPs
	HSA-69275	G2/M Transition	4	0.0333	SKP1,PSMA6,HSP90AB1,PSMB8	Down-regulated DEPs
	HSA-157118	Signaling by NOTCH	4	0.0351	SKP1,PSMA6,PSMB8,H2BC15	Down-regulated DEPs
	HSA-8951664	Neddylation	4	0.0483	SKP1,PSMA6,VCP,PSMB8	Down-regulated DEPs
	HSA-1169091	Activation of NF-kappaB in B cells	3	0.0292	SKP1,PSMA6,PSMB8	Down-regulated DEPs
	HSA-174113	SCF-beta-TrCP mediated degradation of Emi1	3	0.0292	SKP1,PSMA6,PSMB8	Down-regulated DEPs
	HSA-180534	Vpu mediated degradation of CD4	3	0.0292	SKP1,PSMA6,PSMB8	Down-regulated DEPs
	HSA-187577	SCF(Skp2)-mediated degradation of p27/p21	3	0.0292	SKP1,PSMA6,PSMB8	Down-regulated DEPs
	HSA-5358346	Hedgehog ligand biogenesis	3	0.0292	PSMA6,VCP,PSMB8	Down-regulated DEPs
	HSA-5362768	Hh mutants are degraded by ERAD	3	0.0292	PSMA6,VCP,PSMB8	Down-regulated DEPs
	HSA-5607761	Dectin-1 mediated noncanonical NF-kB signaling	3	0.0292	SKP1,PSMA6,PSMB8	Down-regulated DEPs
	HSA-5610780	Degradation of GLI1 by the proteasome	3	0.0292	SKP1,PSMA6,PSMB8	Down-regulated DEPs
	HSA-5610783	Degradation of GLI2 by the proteasome	3	0.0292	SKP1,PSMA6,PSMB8	Down-regulated DEPs
	HSA-5610785	GLI3 is processed to GLI3R by the proteasome	3	0.0292	SKP1,PSMA6,PSMB8	Down-regulated DEPs
	HSA-5676590	NIK-->noncanonical NF-kB signaling	3	0.0292	SKP1,PSMA6,PSMB8	Down-regulated DEPs
	HSA-5678895	Defective CFTR causes cystic fibrosis	3	0.0292	PSMA6,VCP,PSMB8	Down-regulated DEPs
	HSA-68949	Orc1 removal from chromatin	3	0.0292	SKP1,PSMA6,PSMB8	Down-regulated DEPs
	HSA-70171	Glycolysis	3	0.0292	PKM,ALDOC,GPI	Down-regulated DEPs
	HSA-8854050	FBXL7 down-regulates AURKA during mitotic entry and in early mitosis	3	0.0292	SKP1,PSMA6,PSMB8	Down-regulated DEPs
	HSA-8939902	Regulation of RUNX2 expression and activity	3	0.0292	SKP1,PSMA6,PSMB8	Down-regulated DEPs
	HSA-9604323	Negative regulation of NOTCH4 signaling	3	0.0292	SKP1,PSMA6,PSMB8	Down-regulated DEPs
	HSA-9762114	GSK3B and BTRC:CUL1-mediated-degradation of NFE2L2	3	0.0292	SKP1,PSMA6,PSMB8	Down-regulated DEPs
	HSA-8852276	The role of GTSE1 in G2/M progression after G2 checkpoint	3	0.0311	PSMA6,HSP90AB1,PSMB8	Down-regulated DEPs
	HSA-195253	Degradation of beta-catenin by the destruction complex	3	0.0333	SKP1,PSMA6,PSMB8	Down-regulated DEPs
	HSA-2871837	FCERI mediated NF-kB activation	3	0.0333	SKP1,PSMA6,PSMB8	Down-regulated DEPs
	HSA-1236974	ER-Phagosome pathway	3	0.0351	PSMA6,S100A9,PSMB8	Down-regulated DEPs
	HSA-5687128	MAPK6/MAPK4 signaling	3	0.0351	PSMA6,PSMB8,CDC42	Down-regulated DEPs
	HSA-202424	Downstream TCR signaling	3	0.0354	SKP1,PSMA6,PSMB8	Down-regulated DEPs
	HSA-4086400	PCP/CE pathway	3	0.0354	RAC2,PSMA6,PSMB8	Down-regulated DEPs
	HSA-8939236	RUNX1 regulates transcription of genes involved in differentiation of HSCs	3	0.0398	PSMA6,PSMB8,H2BC15	Down-regulated DEPs
	HSA-382556	ABC-family proteins mediated transport	3	0.0415	PSMA6,VCP,PSMB8	Down-regulated DEPs
	HSA-68867	Assembly of the pre-replicative complex	3	0.0486	PSMA6,PSMB8,H2BC15	Down-regulated DEPs
	HSA-9020702	Interleukin-1 signaling	3	0.0486	SKP1,PSMA6,PSMB8	Down-regulated DEPs
	HSA-3371511	HSF1 activation	2	0.0292	VCP,HSP90AB1	Down-regulated DEPs
	HSA-8956321	Nucleotide salvage	2	0.04	APRT,TYMP	Down-regulated DEPs
	HSA-9637690	Response of Mtb to phagocytosis	2	0.04	CTSG,CORO1A	Down-regulated DEPs
	HSA-5668599	RHO GTPases Activate NADPH Oxidases	2	0.0414	RAC2,S100A9	Down-regulated DEPs
	HSA-9660826	Purinergic signaling in leishmaniasis infection	2	0.0462	CTSG,HSP90AB1	Down-regulated DEPs

## Sheet: S3-5_F_PANDO vs. Control
Supplementary Table S3-5. Enrichment analysis of differentially expressed proteins using STRING database (PANDO vs. Control)
#category	#term ID	term description	observed gene count	false discovery rate	matching proteins in your network (labels)	Regulation
GO (Biological Process)	GO:0001894	Tissue homeostasis	7	1.46e-05	CST4,LACRT,LCN1,PIP,AZGP1,OPRPN,JCHAIN	Up-regulated DEPs
	GO:0001895	Retina homeostasis	6	2.03e-06	CST4,LCN1,PIP,AZGP1,OPRPN,JCHAIN	Up-regulated DEPs
	GO:0050909	Sensory perception of taste	5	3.79e-05	CST4,LCN1,PIP,AZGP1,CST2	Up-regulated DEPs
	GO:0001580	Detection of chemical stimulus involved in sensory perception of bitter taste	4	0.00016	CST4,PIP,AZGP1,CST2	Up-regulated DEPs
	GO:0009987	Cellular process	125	0.0024	PSMA4,KRT14,TGM1,VCL,MIF,HMOX1,AHCY,ARHGDIB,NEU2,KRT9,TUBA4A,RAP1B,KRT1,KRT6B,DSG1,DSC1,IL36G,HAL,PSMA6,BLMH,PSMB1,CAPZA1,PKP1,PRDX5,IDE,IMPA2,KRT10,SOD1,PSMB6,ACP1,RPS27A,ATP6V1B2,RPS3,SDR9C7,EIF4A1,ANXA5,FABP5,PRDX2,GSDMA,LSM3,KRT78,YWHAG,TBCA,SPRR1B,EEF2,ACO1,KLK10,TOLLIP,PKM,HSPA5,TREX2,NME1,PRDX6,SERPINA12,NCCRP1,ARPC5L,ANXA2,RPL22,ALDH9A1,PLS3,ARG1,DYNLRB1,VCP,DSC3,PNP,CAPZA2,LMNA,S100A14,S…	Down-regulated DEPs
	GO:0008152	Metabolic process	86	0.00027	PSMA4,TGM1,MIF,HMOX1,AHCY,TGM5,NEU2,KRT1,HAL,PSMA6,BLMH,PSMB1,PRDX5,IDE,IMPA2,KRT10,SOD1,PSMB6,ACP1,RPS27A,ATP6V1B2,RPS3,SDR9C7,EIF4A1,FABP5,RNF214,PRDX2,LSM3,SPRR1B,EEF2,ACO1,KLK10,TOLLIP,ASPRV1,PKM,HSPA5,TREX2,NME1,PRDX6,SERPINA12,NCCRP1,ANXA2,RPL22,ALDH9A1,ARG1,VCP,PNP,LMNA,SPRR2E,S100A10,GOT1,PSMA7,PGAM1,CTSA,ANXA7,PGK1,GLO1,EIF6,FUCA1,RPS16,DSP,GLRX,PGM2,TYMP,GAPDH,ARPC4-TTLL3,FKBP1A,PSMD14,…	Down-regulated DEPs
	GO:0071704	Organic substance metabolic process	82	0.00036	PSMA4,TGM1,MIF,HMOX1,AHCY,TGM5,NEU2,KRT1,HAL,PSMA6,BLMH,PSMB1,IDE,IMPA2,KRT10,SOD1,PSMB6,ACP1,RPS27A,ATP6V1B2,RPS3,SDR9C7,EIF4A1,FABP5,RNF214,LSM3,SPRR1B,EEF2,ACO1,KLK10,TOLLIP,ASPRV1,PKM,HSPA5,TREX2,NME1,PRDX6,SERPINA12,NCCRP1,ANXA2,RPL22,ALDH9A1,ARG1,VCP,PNP,SPRR2E,S100A10,GOT1,PSMA7,PGAM1,CTSA,PGK1,GLO1,EIF6,FUCA1,RPS16,DSP,GLRX,PGM2,TYMP,GAPDH,ARPC4-TTLL3,FKBP1A,PSMD14,TSTD1,RPSA,PUDP,DDOST,N…	Down-regulated DEPs
	GO:0044238	Primary metabolic process	79	0.00042	PSMA4,TGM1,MIF,AHCY,TGM5,NEU2,KRT1,HAL,PSMA6,BLMH,PSMB1,IDE,IMPA2,KRT10,PSMB6,ACP1,RPS27A,ATP6V1B2,RPS3,SDR9C7,EIF4A1,FABP5,RNF214,LSM3,SPRR1B,EEF2,ACO1,KLK10,TOLLIP,ASPRV1,PKM,HSPA5,TREX2,NME1,PRDX6,SERPINA12,NCCRP1,ANXA2,RPL22,ARG1,VCP,PNP,SPRR2E,S100A10,GOT1,PSMA7,PGAM1,CTSA,PGK1,GLO1,EIF6,FUCA1,RPS16,DSP,GLRX,PGM2,TYMP,GAPDH,ARPC4-TTLL3,FKBP1A,PSMD14,TSTD1,RPSA,PUDP,DDOST,NAPRT,ADH7,RACK1,RPL…	Down-regulated DEPs
	GO:0006807	Nitrogen compound metabolic process	74	0.001	PSMA4,TGM1,HMOX1,AHCY,TGM5,NEU2,KRT1,HAL,PSMA6,BLMH,PSMB1,PRDX5,IDE,KRT10,SOD1,PSMB6,ACP1,RPS27A,ATP6V1B2,RPS3,EIF4A1,FABP5,RNF214,LSM3,SPRR1B,EEF2,KLK10,TOLLIP,ASPRV1,PKM,HSPA5,TREX2,NME1,NCCRP1,ANXA2,RPL22,ALDH9A1,ARG1,VCP,PNP,SPRR2E,S100A10,GOT1,PSMA7,PGAM1,CTSA,PGK1,GLO1,EIF6,FUCA1,RPS16,DSP,GLRX,PGM2,TYMP,GAPDH,ARPC4-TTLL3,FKBP1A,PSMD14,RPSA,PUDP,DDOST,NAPRT,RACK1,RPLP2,HSPA8,NACA,RPS28,NAGK…	Down-regulated DEPs
	GO:0044237	Cellular metabolic process	72	0.0024	PSMA4,MIF,HMOX1,AHCY,NEU2,HAL,PSMA6,BLMH,PSMB1,PRDX5,IDE,IMPA2,SOD1,PSMB6,ACP1,RPS27A,ATP6V1B2,RPS3,SDR9C7,EIF4A1,FABP5,PRDX2,LSM3,EEF2,ACO1,TOLLIP,PKM,HSPA5,TREX2,NME1,PRDX6,NCCRP1,ANXA2,RPL22,ALDH9A1,ARG1,VCP,PNP,LMNA,S100A10,GOT1,PSMA7,PGAM1,ANXA7,PGK1,GLO1,EIF6,FUCA1,RPS16,GLRX,PGM2,TYMP,GAPDH,PSMD14,TSTD1,RPSA,PUDP,DDOST,NAPRT,ADH7,RACK1,RPLP2,HSPA8,NACA,RPS28,NAGK,H4C1,MGST2,CRABP2,PHGDH,EN…	Down-regulated DEPs
	GO:1901564	Organonitrogen compound metabolic process	67	2.08e-05	PSMA4,TGM1,HMOX1,AHCY,TGM5,NEU2,KRT1,HAL,PSMA6,BLMH,PSMB1,IDE,KRT10,SOD1,PSMB6,ACP1,RPS27A,ATP6V1B2,RPS3,EIF4A1,FABP5,RNF214,SPRR1B,EEF2,KLK10,TOLLIP,ASPRV1,PKM,HSPA5,NME1,NCCRP1,RPL22,ALDH9A1,ARG1,VCP,PNP,SPRR2E,GOT1,PSMA7,PGAM1,CTSA,PGK1,GLO1,EIF6,FUCA1,RPS16,DSP,GLRX,PGM2,TYMP,GAPDH,ARPC4-TTLL3,FKBP1A,PSMD14,RPSA,DDOST,NAPRT,RACK1,RPLP2,HSPA8,NACA,RPS28,NAGK,MGST2,PHGDH,ENO1,ALOX12B	Down-regulated DEPs
	GO:0019538	Protein metabolic process	46	0.0289	PSMA4,TGM1,TGM5,NEU2,KRT1,PSMA6,BLMH,PSMB1,IDE,KRT10,PSMB6,ACP1,RPS27A,RPS3,EIF4A1,RNF214,SPRR1B,EEF2,KLK10,TOLLIP,ASPRV1,PKM,HSPA5,NCCRP1,RPL22,VCP,SPRR2E,PSMA7,CTSA,PGK1,EIF6,RPS16,DSP,GLRX,GAPDH,ARPC4-TTLL3,FKBP1A,PSMD14,RPSA,DDOST,RACK1,RPLP2,HSPA8,NACA,RPS28,ALOX12B	Down-regulated DEPs
	GO:0034641	Cellular nitrogen compound metabolic process	45	0.0054	HMOX1,AHCY,NEU2,HAL,IDE,SOD1,RPS27A,ATP6V1B2,RPS3,EIF4A1,LSM3,EEF2,PKM,TREX2,NME1,ANXA2,RPL22,ALDH9A1,ARG1,VCP,PNP,S100A10,PGAM1,PGK1,GLO1,EIF6,RPS16,GLRX,PGM2,TYMP,GAPDH,PSMD14,RPSA,PUDP,NAPRT,RACK1,RPLP2,HSPA8,NACA,RPS28,NAGK,H4C1,MGST2,ENO1,ALOX12B	Down-regulated DEPs
	GO:0065008	Regulation of biological quality	44	0.0267	VCL,HMOX1,PRR4,RAP1B,KRT1,DSG1,CAPZA1,PRDX5,IDE,SOD1,ATP6V1B2,SDR9C7,ANXA5,FABP5,PRDX2,YWHAG,ACO1,NME1,PRDX6,ARPC5L,ANXA2,ALDH9A1,VCP,DSC3,CAPZA2,LMNA,S100A14,GOT1,CTSA,TXN,DSP,GLRX,JUP,CCT4,GAPDH,ARPC4-TTLL3,DDOST,CAPZB,ADH7,RACK1,HSPA8,ANXA8,CRABP2,ALOX12B	Down-regulated DEPs
	GO:0065009	Regulation of molecular function	39	0.0272	MIF,HMOX1,ARHGDIB,PSMA6,PRDX5,IDE,SOD1,RPS3,CSTB,ANXA5,A2ML1,PRDX2,YWHAG,CALML3,NME1,SERPINA12,ANXA2,VCP,S100A10,ECM1,CTSA,YWHAB,TXN,AHNAK,GLRX,GDI2,CALML5,SERPINB12,SERPINB5,JUP,CCT4,GAPDH,FKBP1A,PSMD14,DDOST,ADH7,RACK1,ANXA8,MGST2	Down-regulated DEPs
	GO:0009056	Catabolic process	38	2.12e-05	PSMA4,HMOX1,AHCY,NEU2,HAL,PSMA6,BLMH,PSMB1,PRDX5,IDE,IMPA2,PSMB6,RPS27A,PRDX2,TOLLIP,PKM,HSPA5,TREX2,PRDX6,NCCRP1,ARG1,VCP,PNP,GOT1,PSMA7,PGAM1,ANXA7,PGK1,FUCA1,PGM2,TYMP,GAPDH,PSMD14,ADH7,HSPA8,NAGK,MGST2,ENO1	Down-regulated DEPs
	GO:0044281	Small molecule metabolic process	35	1.98e-05	MIF,AHCY,HAL,BLMH,IMPA2,ATP6V1B2,SDR9C7,FABP5,ACO1,PKM,NME1,SERPINA12,ARG1,VCP,PNP,GOT1,PGAM1,PGK1,GLO1,FUCA1,GLRX,PGM2,TYMP,GAPDH,TSTD1,PUDP,NAPRT,ADH7,HSPA8,NAGK,MGST2,CRABP2,PHGDH,ENO1,ALOX12B	Down-regulated DEPs
	GO:1901575	Organic substance catabolic process	35	2.08e-05	PSMA4,HMOX1,AHCY,NEU2,HAL,PSMA6,BLMH,PSMB1,IDE,IMPA2,PSMB6,RPS27A,TOLLIP,PKM,HSPA5,TREX2,PRDX6,NCCRP1,ARG1,VCP,PNP,GOT1,PSMA7,PGAM1,PGK1,FUCA1,PGM2,TYMP,GAPDH,PSMD14,ADH7,HSPA8,NAGK,MGST2,ENO1	Down-regulated DEPs
	GO:0009058	Biosynthetic process	34	0.0232	MIF,IMPA2,SOD1,RPS27A,RPS3,EIF4A1,FABP5,EEF2,NME1,SERPINA12,ANXA2,RPL22,ALDH9A1,ARG1,VCP,PNP,S100A10,GOT1,PGK1,EIF6,RPS16,PGM2,RPSA,DDOST,NAPRT,RACK1,RPLP2,NACA,RPS28,H4C1,MGST2,CRABP2,PHGDH,ALOX12B	Down-regulated DEPs
	GO:1901576	Organic substance biosynthetic process	33	0.0289	MIF,IMPA2,RPS27A,RPS3,EIF4A1,FABP5,EEF2,NME1,SERPINA12,ANXA2,RPL22,ALDH9A1,ARG1,VCP,PNP,S100A10,GOT1,PGK1,EIF6,RPS16,PGM2,RPSA,DDOST,NAPRT,RACK1,RPLP2,NACA,RPS28,H4C1,MGST2,CRABP2,PHGDH,ALOX12B	Down-regulated DEPs
	GO:0044249	Cellular biosynthetic process	32	0.0349	MIF,IMPA2,SOD1,RPS27A,RPS3,EIF4A1,FABP5,EEF2,NME1,ANXA2,RPL22,ALDH9A1,ARG1,VCP,PNP,S100A10,GOT1,EIF6,RPS16,PGM2,RPSA,DDOST,NAPRT,RACK1,RPLP2,NACA,RPS28,H4C1,MGST2,CRABP2,PHGDH,ALOX12B	Down-regulated DEPs
	GO:0044248	Cellular catabolic process	31	0.0003	PSMA4,HMOX1,AHCY,NEU2,HAL,PSMA6,BLMH,PSMB1,PRDX5,IDE,PSMB6,RPS27A,PRDX2,TOLLIP,HSPA5,TREX2,PRDX6,NCCRP1,ARG1,VCP,PNP,GOT1,PSMA7,ANXA7,FUCA1,PGM2,TYMP,PSMD14,HSPA8,NAGK,MGST2	Down-regulated DEPs
	GO:0009888	Tissue development	28	0.0074	KRT14,TGM1,VCL,TGM5,KRT9,RAP1B,KRT1,KRT6B,KRT10,SOD1,FABP5,KRT78,SPRR1B,TOLLIP,LMNA,S100A7,SPRR2E,ECM1,ANXA7,PGK1,CDSN,DSP,CALML5,SERPINB5,FKBP1A,SETSIP,CRABP2,PHGDH	Down-regulated DEPs
	GO:1901565	Organonitrogen compound catabolic process	24	0.00079	PSMA4,HMOX1,AHCY,NEU2,HAL,PSMA6,BLMH,PSMB1,IDE,PSMB6,RPS27A,TOLLIP,HSPA5,NCCRP1,ARG1,VCP,PNP,GOT1,PSMA7,FUCA1,TYMP,PSMD14,HSPA8,NAGK	Down-regulated DEPs
	GO:1901566	Organonitrogen compound biosynthetic process	24	0.0071	RPS27A,RPS3,EIF4A1,FABP5,EEF2,NME1,RPL22,ALDH9A1,ARG1,PNP,GOT1,EIF6,RPS16,PGM2,RPSA,DDOST,NAPRT,RACK1,RPLP2,NACA,RPS28,MGST2,PHGDH,ALOX12B	Down-regulated DEPs
	GO:0044271	Cellular nitrogen compound biosynthetic process	24	0.0257	RPS27A,RPS3,EIF4A1,EEF2,NME1,ANXA2,RPL22,ALDH9A1,ARG1,VCP,PNP,S100A10,EIF6,RPS16,PGM2,RPSA,NAPRT,RACK1,RPLP2,NACA,RPS28,H4C1,MGST2,ALOX12B	Down-regulated DEPs
	GO:1901700	Response to oxygen-containing compound	24	0.0372	HMOX1,RAP1B,DSG1,IL36G,PRDX5,IDE,SOD1,RPS3,PRDX2,YWHAG,PKM,HSPA5,ARG1,VCP,S100A14,S100A7,GOT1,EIF6,TXN,JUP,PSMD14,ADH7,RACK1,RAB15	Down-regulated DEPs
	GO:0043603	Cellular amide metabolic process	22	9.85e-05	NEU2,HAL,IDE,SOD1,RPS27A,RPS3,EIF4A1,EEF2,RPL22,ARG1,PNP,GLO1,EIF6,RPS16,RPSA,RACK1,RPLP2,NACA,RPS28,NAGK,MGST2,ALOX12B	Down-regulated DEPs
	GO:0060429	Epithelium development	21	0.0071	KRT14,TGM1,VCL,KRT9,RAP1B,KRT1,KRT6B,KRT10,SOD1,KRT78,SPRR1B,TOLLIP,S100A7,SPRR2E,ANXA7,PGK1,CDSN,DSP,SERPINB5,SETSIP,PHGDH	Down-regulated DEPs
	GO:0006082	Organic acid metabolic process	19	0.0049	MIF,AHCY,HAL,BLMH,ACO1,PKM,ARG1,PNP,GOT1,PGAM1,PGK1,GAPDH,ADH7,NAGK,MGST2,CRABP2,PHGDH,ENO1,ALOX12B	Down-regulated DEPs
	GO:0030855	Epithelial cell differentiation	18	0.00039	KRT14,TGM1,KRT9,RAP1B,KRT1,KRT6B,KRT10,SOD1,KRT78,SPRR1B,TOLLIP,S100A7,SPRR2E,ANXA7,PGK1,CDSN,DSP,SETSIP	Down-regulated DEPs
	GO:0019752	Carboxylic acid metabolic process	18	0.0071	MIF,AHCY,HAL,BLMH,ACO1,PKM,ARG1,GOT1,PGAM1,PGK1,GAPDH,ADH7,NAGK,MGST2,CRABP2,PHGDH,ENO1,ALOX12B	Down-regulated DEPs
	GO:1901135	Carbohydrate derivative metabolic process	18	0.0433	AHCY,NEU2,ATP6V1B2,PKM,NME1,NCCRP1,VCP,PNP,PGAM1,PGK1,FUCA1,PGM2,TYMP,GAPDH,DDOST,HSPA8,NAGK,ENO1	Down-regulated DEPs
	GO:0008544	Epidermis development	17	3.21e-06	KRT14,TGM1,TGM5,KRT9,KRT1,KRT6B,KRT10,SOD1,FABP5,KRT78,SPRR1B,S100A7,SPRR2E,CDSN,DSP,CALML5,CRABP2	Down-regulated DEPs
	GO:0006518	Peptide metabolic process	16	0.0013	IDE,SOD1,RPS27A,RPS3,EIF4A1,EEF2,RPL22,GLO1,EIF6,RPS16,RPSA,RACK1,RPLP2,NACA,RPS28,MGST2	Down-regulated DEPs
	GO:0055086	Nucleobase-containing small molecule metabolic process	16	0.0019	AHCY,ATP6V1B2,PKM,NME1,VCP,PNP,PGAM1,PGK1,GLRX,PGM2,TYMP,GAPDH,PUDP,NAPRT,HSPA8,ENO1	Down-regulated DEPs
	GO:0030162	Regulation of proteolysis	16	0.0162	PRDX5,RPS3,CSTB,A2ML1,SERPINA12,ANXA2,VCP,S100A10,ECM1,SERPINB12,SERPINB5,GAPDH,PSMD14,RACK1,ANXA8,ENO1	Down-regulated DEPs
	GO:0005975	Carbohydrate metabolic process	15	0.0011	NEU2,IMPA2,FABP5,PKM,SERPINA12,GOT1,PGAM1,PGK1,GLO1,FUCA1,PGM2,GAPDH,TSTD1,NAGK,ENO1	Down-regulated DEPs
	GO:0043604	Amide biosynthetic process	15	0.0033	RPS27A,RPS3,EIF4A1,EEF2,RPL22,ARG1,EIF6,RPS16,RPSA,RACK1,RPLP2,NACA,RPS28,MGST2,ALOX12B	Down-regulated DEPs
	GO:0043588	Skin development	14	2.6e-05	TGM1,KRT9,KRT1,KRT6B,KRT10,KRT78,SPRR1B,ASPRV1,S100A7,SPRR2E,CDSN,DSP,JUP,ALOX12B	Down-regulated DEPs
	GO:0052547	Regulation of peptidase activity	14	0.0024	PRDX5,RPS3,CSTB,A2ML1,SERPINA12,ANXA2,VCP,ECM1,SERPINB12,SERPINB5,GAPDH,PSMD14,RACK1,ANXA8	Down-regulated DEPs
	GO:0097435	Supramolecular fiber organization	14	0.0136	KRT14,KRT9,KRT1,KRT6B,PKP1,KRT78,ARPC5L,ANXA2,PLS3,DSP,ARPC4-TTLL3,FKBP1A,CAPZB,EPPK1	Down-regulated DEPs
	GO:0052548	Regulation of endopeptidase activity	13	0.0041	PRDX5,RPS3,CSTB,A2ML1,SERPINA12,ANXA2,VCP,SERPINB12,SERPINB5,GAPDH,PSMD14,RACK1,ANXA8	Down-regulated DEPs
	GO:0043043	Peptide biosynthetic process	13	0.0043	RPS27A,RPS3,EIF4A1,EEF2,RPL22,EIF6,RPS16,RPSA,RACK1,RPLP2,NACA,RPS28,MGST2	Down-regulated DEPs
	GO:0009117	Nucleotide metabolic process	13	0.0132	ATP6V1B2,PKM,NME1,VCP,PNP,PGAM1,PGK1,TYMP,GAPDH,PUDP,NAPRT,HSPA8,ENO1	Down-regulated DEPs
	GO:0044282	Small molecule catabolic process	12	0.0052	AHCY,HAL,BLMH,IMPA2,PKM,ARG1,PNP,GOT1,PGK1,ADH7,NAGK,ENO1	Down-regulated DEPs
	GO:0006412	Translation	12	0.0074	RPS27A,RPS3,EIF4A1,EEF2,RPL22,EIF6,RPS16,RPSA,RACK1,RPLP2,NACA,RPS28	Down-regulated DEPs
	GO:0072521	Purine-containing compound metabolic process	12	0.0133	AHCY,ATP6V1B2,PKM,NME1,VCP,PNP,PGAM1,PGK1,PGM2,GAPDH,HSPA8,ENO1	Down-regulated DEPs
	GO:0009913	Epidermal cell differentiation	11	0.0003	TGM1,KRT1,KRT6B,KRT10,SOD1,KRT78,SPRR1B,S100A7,SPRR2E,CDSN,DSP	Down-regulated DEPs
	GO:0051346	Negative regulation of hydrolase activity	11	0.0128	PRDX5,CSTB,A2ML1,SERPINA12,ANXA2,ECM1,SERPINB12,SERPINB5,GAPDH,FKBP1A,ANXA8	Down-regulated DEPs
	GO:0043254	Regulation of protein-containing complex assembly	11	0.0349	RAP1B,CAPZA1,RPS3,HSPA5,ARPC5L,VCP,CAPZA2,ARPC4-TTLL3,CAPZB,RACK1,HSPA8	Down-regulated DEPs
	GO:0030216	Keratinocyte differentiation	10	0.00011	TGM1,KRT1,KRT6B,KRT10,KRT78,SPRR1B,S100A7,SPRR2E,CDSN,DSP	Down-regulated DEPs
	GO:0010466	Negative regulation of peptidase activity	10	0.0052	PRDX5,CSTB,A2ML1,SERPINA12,ANXA2,ECM1,SERPINB12,SERPINB5,GAPDH,ANXA8	Down-regulated DEPs
	GO:0045104	Intermediate filament cytoskeleton organization	9	4.9e-05	KRT14,KRT9,KRT1,KRT6B,PKP1,SOD1,KRT78,DSP,EPPK1	Down-regulated DEPs
	GO:0002181	Cytoplasmic translation	9	0.00035	RPS27A,RPS3,EIF4A1,RPL22,RPS16,RPSA,RACK1,RPLP2,RPS28	Down-regulated DEPs
	GO:0019318	Hexose metabolic process	9	0.0017	FABP5,PKM,SERPINA12,PGK1,FUCA1,PGM2,GAPDH,TSTD1,ENO1	Down-regulated DEPs
	GO:0009205	Purine ribonucleoside triphosphate metabolic process	9	0.0043	ATP6V1B2,PKM,NME1,VCP,PGAM1,PGK1,GAPDH,HSPA8,ENO1	Down-regulated DEPs
	GO:0009636	Response to toxic substance	9	0.0114	BLMH,PRDX5,SOD1,PRDX2,PRDX6,ARG1,TXN,GLRX,MGST2	Down-regulated DEPs
	GO:0010951	Negative regulation of endopeptidase activity	9	0.0141	PRDX5,CSTB,A2ML1,SERPINA12,ANXA2,SERPINB12,SERPINB5,GAPDH,ANXA8	Down-regulated DEPs
	GO:0045109	Intermediate filament organization	8	9.85e-05	KRT14,KRT9,KRT1,KRT6B,PKP1,KRT78,DSP,EPPK1	Down-regulated DEPs
	GO:0006006	Glucose metabolic process	8	0.0016	FABP5,PKM,SERPINA12,PGK1,PGM2,GAPDH,TSTD1,ENO1	Down-regulated DEPs
	GO:0046034	ATP metabolic process	8	0.0077	ATP6V1B2,PKM,VCP,PGAM1,PGK1,GAPDH,HSPA8,ENO1	Down-regulated DEPs
	GO:0018149	Peptide cross-linking	7	4.69e-05	TGM1,TGM5,KRT1,KRT10,SPRR1B,SPRR2E,DSP	Down-regulated DEPs
	GO:0016052	Carbohydrate catabolic process	7	0.0071	NEU2,PKM,PGAM1,PGK1,PGM2,GAPDH,ENO1	Down-regulated DEPs
	GO:0000302	Response to reactive oxygen species	7	0.0423	HMOX1,PRDX5,SOD1,RPS3,PRDX2,ARG1,S100A7	Down-regulated DEPs
	GO:1901136	Carbohydrate derivative catabolic process	7	0.0433	AHCY,NEU2,NCCRP1,PNP,FUCA1,TYMP,NAGK	Down-regulated DEPs
	GO:0006165	Nucleoside diphosphate phosphorylation	6	0.0039	PKM,NME1,PGAM1,PGK1,GAPDH,ENO1	Down-regulated DEPs
	GO:0031424	Keratinization	6	0.0098	TGM1,KRT1,KRT6B,KRT78,SPRR1B,SPRR2E	Down-regulated DEPs
	GO:0006096	Glycolytic process	5	0.0077	PKM,PGAM1,PGK1,GAPDH,ENO1	Down-regulated DEPs
	GO:0006734	NADH metabolic process	4	0.0278	PKM,VCP,PGK1,ENO1	Down-regulated DEPs
	GO:0045454	Cell redox homeostasis	4	0.0467	PRDX5,PRDX2,PRDX6,TXN	Down-regulated DEPs
	GO:1905686	Positive regulation of plasma membrane repair	3	0.0033	ANXA2,S100A10,AHNAK	Down-regulated DEPs
	GO:0045110	Intermediate filament bundle assembly	3	0.01	KRT14,PKP1,EPPK1	Down-regulated DEPs
	GO:0010756	Positive regulation of plasminogen activation	3	0.013	ANXA2,S100A10,ENO1	Down-regulated DEPs
GO (Cellular Component)	GO:0005615	Extracellular space	18	2.76e-10	CST4,SCGB2A1,PHPT1,LACRT,LCN1,PIP,AZGP1,SCGB1D1,CST2,PRR27,HP,DMBT1,MUC16,OPRPN,JCHAIN,IGKV2D-29,IGLV10-54,CD59	Up-regulated DEPs
	GO:0031982	Vesicle	12	0.0135	CST4,PHPT1,LACRT,PIP,AZGP1,CST2,PRR27,HP,DMBT1,MUC16,JCHAIN,CD59	Up-regulated DEPs
	GO:0070062	Extracellular exosome	10	0.0036	CST4,PHPT1,PIP,AZGP1,PRR27,HP,DMBT1,MUC16,JCHAIN,CD59	Up-regulated DEPs
	GO:0019814	Immunoglobulin complex	3	0.0017	JCHAIN,IGKV2D-29,IGLV10-54	Up-regulated DEPs
	GO:0005622	Intracellular anatomical structure	129	2.69e-06	PSMA4,KRT14,TGM1,VCL,MIF,HMOX1,AHCY,TGM5,ARHGDIB,NEU2,KRT9,TUBA4A,RAP1B,KRT1,KRT6B,DSG1,DSC1,IL36G,HAL,PSMA6,BLMH,PSMB1,CAPZA1,PKP1,PRDX5,IDE,IMPA2,KRT10,SOD1,PSMB6,SH3BGRL3,ACP1,RPS27A,ATP6V1B2,RPS3,CSTB,SDR9C7,EIF4A1,ANXA5,FABP5,PRDX2,GSDMA,LSM3,KRT78,YWHAG,TBCA,SPRR1B,EEF2,ACO1,KLK10,TOLLIP,PKM,HSPA5,TREX2,NME1,PRDX6,NCCRP1,ARPC5L,ANXA2,RPL22,ALDH9A1,PLS3,ARG1,DYNLRB1,VCP,DSC3,PNP,CAPZA2,LMNA,…	Down-regulated DEPs
	GO:0005737	Cytoplasm	128	3.9e-15	PSMA4,KRT14,TGM1,VCL,MIF,HMOX1,AHCY,TGM5,ARHGDIB,NEU2,KRT9,TUBA4A,RAP1B,KRT1,KRT6B,DSG1,DSC1,IL36G,HAL,PSMA6,BLMH,PSMB1,CAPZA1,PKP1,PRDX5,IDE,IMPA2,KRT10,SOD1,PSMB6,SH3BGRL3,ACP1,RPS27A,ATP6V1B2,RPS3,CSTB,SDR9C7,EIF4A1,ANXA5,FABP5,PRDX2,GSDMA,LSM3,KRT78,YWHAG,TBCA,SPRR1B,EEF2,ACO1,KLK10,TOLLIP,PKM,HSPA5,TREX2,NME1,PRDX6,NCCRP1,ARPC5L,ANXA2,RPL22,ALDH9A1,PLS3,ARG1,DYNLRB1,VCP,DSC3,PNP,CAPZA2,LMNA,…	Down-regulated DEPs
	GO:0043226	Organelle	121	0.00018	PSMA4,KRT14,TGM1,VCL,MIF,HMOX1,AHCY,ARHGDIB,NEU2,KRT9,TUBA4A,RAP1B,KRT1,KRT6B,DSG1,DSC1,IL36G,PSMA6,BLMH,PSMB1,CAPZA1,PKP1,PRDX5,IDE,KRT10,SOD1,PSMB6,SH3BGRL3,ACP1,RPS27A,ATP6V1B2,RPS3,CSTB,SDR9C7,EIF4A1,ANXA5,FABP5,A2ML1,PRDX2,LSM3,KRT78,YWHAG,TBCA,EEF2,ACO1,KLK10,TOLLIP,CALML3,PKM,HSPA5,TREX2,NME1,PRDX6,NCCRP1,ARPC5L,ANXA2,RPL22,ALDH9A1,PLS3,ARG1,DYNLRB1,VCP,PNP,CAPZA2,LMNA,S100A14,S100A16,S100…	Down-regulated DEPs
	GO:0043227	Membrane-bounded organelle	119	1.53e-05	PSMA4,KRT14,TGM1,VCL,MIF,HMOX1,AHCY,ARHGDIB,NEU2,KRT9,TUBA4A,RAP1B,KRT1,KRT6B,DSG1,DSC1,IL36G,PSMA6,BLMH,PSMB1,CAPZA1,PKP1,PRDX5,IDE,KRT10,SOD1,PSMB6,SH3BGRL3,ACP1,RPS27A,ATP6V1B2,RPS3,CSTB,SDR9C7,EIF4A1,ANXA5,FABP5,A2ML1,PRDX2,LSM3,KRT78,YWHAG,TBCA,EEF2,ACO1,KLK10,TOLLIP,CALML3,PKM,HSPA5,TREX2,NME1,PRDX6,NCCRP1,ARPC5L,ANXA2,RPL22,ALDH9A1,ARG1,DYNLRB1,VCP,PNP,CAPZA2,LMNA,S100A14,S100A16,S100A7,S1…	Down-regulated DEPs
	GO:0005576	Extracellular region	106	3.31e-41	PSMA4,KRT14,TGM1,VCL,MIF,HMOX1,AHCY,PRR4,ARHGDIB,KRT9,TUBA4A,RAP1B,KRT1,KRT6B,DSC1,IL36G,PSMA6,BLMH,PSMB1,CAPZA1,PRDX5,IDE,KRT10,SOD1,PSMB6,SH3BGRL3,ACP1,RPS27A,ATP6V1B2,RPS3,CSTB,EIF4A1,ANXA5,FABP5,A2ML1,PRDX2,KRT78,YWHAG,EEF2,ACO1,KLK10,TOLLIP,CALML3,PKM,HSPA5,NME1,PRDX6,SERPINA12,NCCRP1,ARPC5L,ANXA2,RPL22,ALDH9A1,ARG1,VCP,DSC3,PNP,CAPZA2,S100A14,S100A16,S100A7,S100A10,ECM1,GOT1,PSMA7,PGAM1,CTS…	Down-regulated DEPs
	GO:0031982	Vesicle	104	3.3e-41	PSMA4,KRT14,TGM1,VCL,MIF,AHCY,ARHGDIB,KRT9,TUBA4A,RAP1B,KRT1,KRT6B,DSG1,DSC1,PSMA6,BLMH,PSMB1,CAPZA1,PKP1,PRDX5,IDE,KRT10,SOD1,PSMB6,SH3BGRL3,ACP1,RPS27A,ATP6V1B2,RPS3,CSTB,EIF4A1,ANXA5,FABP5,A2ML1,PRDX2,KRT78,YWHAG,EEF2,ACO1,KLK10,TOLLIP,CALML3,PKM,HSPA5,NME1,PRDX6,NCCRP1,ARPC5L,ANXA2,RPL22,ALDH9A1,ARG1,VCP,PNP,CAPZA2,S100A14,S100A16,S100A7,S100A10,ECM1,GOT1,PSMA7,PGAM1,CTSA,YWHAB,ANXA7,PGK1,GLO…	Down-regulated DEPs
	GO:0005615	Extracellular space	101	7.71e-46	PSMA4,KRT14,TGM1,VCL,MIF,HMOX1,AHCY,PRR4,ARHGDIB,KRT9,TUBA4A,RAP1B,KRT1,KRT6B,DSC1,IL36G,PSMA6,BLMH,PSMB1,CAPZA1,PRDX5,IDE,KRT10,SOD1,PSMB6,SH3BGRL3,ACP1,RPS27A,ATP6V1B2,RPS3,CSTB,EIF4A1,ANXA5,FABP5,A2ML1,PRDX2,KRT78,YWHAG,EEF2,ACO1,TOLLIP,CALML3,PKM,HSPA5,NME1,PRDX6,SERPINA12,NCCRP1,ARPC5L,ANXA2,RPL22,ALDH9A1,ARG1,VCP,PNP,CAPZA2,S100A14,S100A16,S100A7,S100A10,ECM1,GOT1,PSMA7,PGAM1,CTSA,YWHAB,ANX…	Down-regulated DEPs
	GO:0005829	Cytosol	97	1.08e-22	PSMA4,KRT14,TGM1,VCL,MIF,HMOX1,AHCY,ARHGDIB,NEU2,KRT9,TUBA4A,RAP1B,KRT1,KRT6B,DSG1,IL36G,HAL,PSMA6,BLMH,PSMB1,CAPZA1,PRDX5,IDE,IMPA2,KRT10,SOD1,PSMB6,ACP1,RPS27A,ATP6V1B2,RPS3,CSTB,EIF4A1,ANXA5,FABP5,PRDX2,GSDMA,LSM3,KRT78,YWHAG,SPRR1B,EEF2,ACO1,TOLLIP,PKM,HSPA5,NME1,PRDX6,ANXA2,RPL22,ALDH9A1,PLS3,ARG1,VCP,PNP,CAPZA2,LMNA,S100A16,S100A7,SPRR2E,GOT1,PSMA7,PGAM1,YWHAB,PGK1,GLO1,EIF6,TXN,AHNAK,RPS16…	Down-regulated DEPs
	GO:0070062	Extracellular exosome	93	1.12e-52	PSMA4,KRT14,TGM1,VCL,MIF,AHCY,ARHGDIB,KRT9,TUBA4A,RAP1B,KRT1,KRT6B,DSC1,PSMA6,BLMH,PSMB1,CAPZA1,PRDX5,IDE,KRT10,SOD1,PSMB6,SH3BGRL3,ACP1,RPS27A,ATP6V1B2,RPS3,CSTB,EIF4A1,ANXA5,FABP5,A2ML1,PRDX2,KRT78,YWHAG,EEF2,ACO1,TOLLIP,CALML3,PKM,HSPA5,NME1,PRDX6,NCCRP1,ARPC5L,ANXA2,RPL22,ALDH9A1,VCP,PNP,CAPZA2,S100A14,S100A16,S100A10,ECM1,GOT1,PSMA7,PGAM1,CTSA,YWHAB,ANXA7,PGK1,GLO1,EIF6,FUCA1,TXN,AHNAK,RPS16…	Down-regulated DEPs
	GO:0070013	Intracellular organelle lumen	58	0.0192	PSMA4,VCL,MIF,HMOX1,KRT1,IL36G,PSMA6,PSMB1,PKP1,PRDX5,IDE,SOD1,PSMB6,SH3BGRL3,RPS27A,RPS3,CSTB,FABP5,LSM3,TBCA,EEF2,TOLLIP,PKM,HSPA5,PRDX6,ANXA2,ARG1,VCP,PNP,LMNA,S100A16,S100A7,S100A10,ECM1,GOT1,PSMA7,PGAM1,CTSA,GLO1,EIF6,FUCA1,TXN,RPS16,GDI2,CALML5,PGM2,JUP,CCT4,PSMD14,RPSA,NAPRT,RACK1,HSPA8,RPS28,H4C1,SETSIP,CRABP2,EPPK1	Down-regulated DEPs
	GO:0012505	Endomembrane system	52	0.0083	VCL,MIF,HMOX1,RAP1B,KRT1,DSG1,DSC1,PSMB1,PKP1,SOD1,RPS27A,ATP6V1B2,RPS3,CSTB,FABP5,EEF2,ACO1,KLK10,TOLLIP,PKM,HSPA5,PRDX6,ANXA2,ARG1,VCP,PNP,LMNA,S100A7,ECM1,PGAM1,CTSA,ANXA7,FUCA1,DSP,GDI2,CALML5,PGM2,SERPINB12,JUP,GAPDH,FKBP1A,PSMD14,DDOST,NAPRT,RAB15,HSPA8,RAB4B,RPS28,ANXA8,MGST2,CRABP2,ENO1	Down-regulated DEPs
	GO:0031410	Cytoplasmic vesicle	46	2.73e-08	VCL,MIF,AHCY,ARHGDIB,RAP1B,KRT1,DSG1,DSC1,PSMB1,PKP1,PRDX5,SOD1,RPS27A,ATP6V1B2,CSTB,FABP5,EEF2,KLK10,TOLLIP,PKM,HSPA5,PRDX6,ANXA2,ARG1,VCP,PNP,S100A7,ECM1,PGAM1,CTSA,YWHAB,FUCA1,DSP,GDI2,CALML5,PGM2,SERPINB12,JUP,CCT4,PSMD14,DDOST,NAPRT,RAB15,HSPA8,RAB4B,ANXA8	Down-regulated DEPs
	GO:0099503	Secretory vesicle	38	5.41e-15	VCL,MIF,RAP1B,KRT1,DSG1,DSC1,PSMB1,PKP1,SOD1,ATP6V1B2,CSTB,FABP5,EEF2,KLK10,TOLLIP,PKM,PRDX6,ANXA2,ARG1,VCP,PNP,S100A7,ECM1,PGAM1,CTSA,FUCA1,DSP,GDI2,CALML5,PGM2,SERPINB12,JUP,PSMD14,DDOST,NAPRT,RAB15,HSPA8,RAB4B	Down-regulated DEPs
	GO:0030141	Secretory granule	37	2.13e-16	VCL,MIF,RAP1B,KRT1,DSG1,DSC1,PSMB1,PKP1,SOD1,CSTB,FABP5,EEF2,KLK10,TOLLIP,PKM,PRDX6,ANXA2,ARG1,VCP,PNP,S100A7,ECM1,PGAM1,CTSA,FUCA1,DSP,GDI2,CALML5,PGM2,SERPINB12,JUP,PSMD14,DDOST,NAPRT,RAB15,HSPA8,RAB4B	Down-regulated DEPs
	GO:0030054	Cell junction	32	0.0011	VCL,RAP1B,DSG1,DSC1,PKP1,ATP6V1B2,RPS3,ANXA5,FABP5,YWHAG,EEF2,HSPA5,ARPC5L,ANXA2,RPL22,VCP,DSC3,S100A7,PSMA7,YWHAB,CDSN,AHNAK,RPS16,DSP,GDI2,YWHAQ,JUP,CAPZB,RPLP2,RAB15,HSPA8,EPPK1	Down-regulated DEPs
	GO:0070161	Anchoring junction	27	3.61e-05	VCL,RAP1B,DSG1,DSC1,PKP1,ATP6V1B2,RPS3,ANXA5,FABP5,YWHAG,HSPA5,ARPC5L,ANXA2,RPL22,DSC3,S100A7,YWHAB,CDSN,AHNAK,RPS16,DSP,GDI2,YWHAQ,JUP,RPLP2,HSPA8,EPPK1	Down-regulated DEPs
	GO:0099080	Supramolecular complex	27	5.58e-05	PSMA4,KRT14,VCL,KRT9,TUBA4A,KRT1,KRT6B,PSMA6,PKP1,KRT10,LSM3,KRT78,TBCA,PLS3,DYNLRB1,VCP,LMNA,EIF6,AHNAK,DSP,JUP,CCT4,FKBP1A,TSTD1,CAPZB,EPPK1,ENO1	Down-regulated DEPs
	GO:0034774	Secretory granule lumen	24	3.28e-15	VCL,MIF,PSMB1,CSTB,FABP5,EEF2,TOLLIP,PKM,PRDX6,ANXA2,ARG1,VCP,PNP,S100A7,ECM1,PGAM1,CTSA,FUCA1,GDI2,PGM2,JUP,PSMD14,NAPRT,HSPA8	Down-regulated DEPs
	GO:0099512	Supramolecular fiber	23	3.7e-05	KRT14,VCL,KRT9,TUBA4A,KRT1,KRT6B,PSMA6,PKP1,KRT10,KRT78,TBCA,PLS3,DYNLRB1,LMNA,EIF6,AHNAK,DSP,JUP,CCT4,FKBP1A,CAPZB,EPPK1,ENO1	Down-regulated DEPs
	GO:0101002	ficolin-1-rich granule	20	2.94e-15	VCL,MIF,KRT1,DSG1,DSC1,PSMB1,PKP1,CSTB,EEF2,PKM,VCP,PNP,PGAM1,DSP,CALML5,PGM2,SERPINB12,JUP,PSMD14,HSPA8	Down-regulated DEPs
	GO:0005773	Vacuole	18	0.0012	RAP1B,SOD1,ATP6V1B2,FABP5,TOLLIP,PRDX6,ANXA2,ARG1,VCP,S100A7,CTSA,YWHAB,FUCA1,AHNAK,GDI2,DDOST,NAPRT,HSPA8	Down-regulated DEPs
	GO:0030055	Cell-substrate junction	17	1.04e-06	VCL,RPS3,ANXA5,YWHAG,HSPA5,ARPC5L,RPL22,S100A7,YWHAB,AHNAK,RPS16,GDI2,YWHAQ,JUP,RPLP2,HSPA8,EPPK1	Down-regulated DEPs
	GO:0005764	Lysosome	17	0.0011	RAP1B,SOD1,ATP6V1B2,FABP5,TOLLIP,PRDX6,ANXA2,ARG1,VCP,S100A7,CTSA,FUCA1,AHNAK,GDI2,DDOST,NAPRT,HSPA8	Down-regulated DEPs
	GO:0099513	Polymeric cytoskeletal fiber	17	0.0012	KRT14,KRT9,TUBA4A,KRT1,KRT6B,PKP1,KRT10,KRT78,TBCA,PLS3,DYNLRB1,LMNA,EIF6,DSP,JUP,CCT4,EPPK1	Down-regulated DEPs
	GO:0005925	Focal adhesion	16	4.19e-06	VCL,RPS3,ANXA5,YWHAG,HSPA5,ARPC5L,RPL22,S100A7,YWHAB,AHNAK,RPS16,GDI2,YWHAQ,JUP,RPLP2,HSPA8	Down-regulated DEPs
	GO:0048471	Perinuclear region of cytoplasm	16	0.0024	HMOX1,PRDX5,GSDMA,TOLLIP,PRDX6,VCP,LMNA,S100A14,YWHAB,GAPDH,TSTD1,RACK1,RAB15,HSPA8,RAB4B,ALOX12B	Down-regulated DEPs
	GO:0001533	Cornified envelope	15	5.23e-16	TGM1,KRT1,DSG1,DSC1,PKP1,KRT10,SPRR1B,ANXA2,DSC3,SPRR2E,CDSN,DSP,SERPINB12,SERPINB5,JUP	Down-regulated DEPs
	GO:1904813	ficolin-1-rich granule lumen	15	5.63e-12	VCL,MIF,KRT1,PSMB1,CSTB,EEF2,PKM,VCP,PNP,PGAM1,CALML5,PGM2,JUP,PSMD14,HSPA8	Down-regulated DEPs
	GO:1990904	Ribonucleoprotein complex	15	0.0041	PSMA6,PKP1,RPS27A,RPS3,LSM3,EEF2,RPL22,EIF6,RPS16,GAPDH,RPSA,RACK1,RPLP2,HSPA8,RPS28	Down-regulated DEPs
	GO:0042582	Azurophil granule	13	1.62e-08	RAP1B,FABP5,TOLLIP,PRDX6,ANXA2,ARG1,VCP,S100A7,CTSA,FUCA1,GDI2,DDOST,NAPRT	Down-regulated DEPs
	GO:0005775	Vacuolar lumen	12	6.38e-07	FABP5,TOLLIP,PRDX6,ANXA2,ARG1,VCP,S100A7,CTSA,FUCA1,GDI2,NAPRT,HSPA8	Down-regulated DEPs
	GO:0005882	Intermediate filament	12	3.3e-06	KRT14,KRT9,KRT1,KRT6B,PKP1,KRT10,KRT78,LMNA,EIF6,DSP,JUP,EPPK1	Down-regulated DEPs
	GO:0005911	Cell-cell junction	12	0.0083	VCL,RAP1B,DSG1,DSC1,PKP1,ANXA2,DSC3,CDSN,AHNAK,DSP,JUP,EPPK1	Down-regulated DEPs
	GO:0035578	Azurophil granule lumen	11	1.38e-08	FABP5,TOLLIP,PRDX6,ANXA2,ARG1,VCP,S100A7,CTSA,FUCA1,GDI2,NAPRT	Down-regulated DEPs
	GO:0062023	Collagen-containing extracellular matrix	11	0.0059	KRT1,CSTB,ANXA5,PKM,ANXA2,S100A7,S100A10,ECM1,ANXA7,SERPINB12,ANXA8	Down-regulated DEPs
	GO:0030667	Secretory granule membrane	9	0.0125	RAP1B,DSG1,DSC1,PKP1,FABP5,DSP,SERPINB12,DDOST,RAB4B	Down-regulated DEPs
	GO:0030057	Desmosome	8	6.1e-09	VCL,DSG1,DSC1,PKP1,DSC3,CDSN,DSP,JUP	Down-regulated DEPs
	GO:0022626	Cytosolic ribosome	8	5.35e-05	RPS27A,RPS3,RPL22,RPS16,RPSA,RACK1,RPLP2,RPS28	Down-regulated DEPs
	GO:0044391	Ribosomal subunit	8	0.0026	RPS27A,RPS3,RPL22,RPS16,RPSA,RACK1,RPLP2,RPS28	Down-regulated DEPs
	GO:0000502	Proteasome complex	7	3.04e-05	PSMA4,PSMA6,PSMB1,PSMB6,VCP,PSMA7,PSMD14	Down-regulated DEPs
	GO:0045095	Keratin filament	7	0.00051	KRT14,KRT9,KRT1,KRT6B,KRT10,KRT78,EPPK1	Down-regulated DEPs
	GO:0042470	Melanosome	7	0.00082	AHCY,ATP6V1B2,HSPA5,ANXA2,YWHAB,CCT4,HSPA8	Down-regulated DEPs
	GO:0030016	Myofibril	7	0.046	VCL,PSMA6,AHNAK,JUP,FKBP1A,CAPZB,ENO1	Down-regulated DEPs
	GO:0022627	Cytosolic small ribosomal subunit	6	6.76e-05	RPS27A,RPS3,RPS16,RPSA,RACK1,RPS28	Down-regulated DEPs
	GO:0070820	Tertiary granule	6	0.0359	DSG1,DSC1,PKP1,CSTB,DSP,SERPINB12	Down-regulated DEPs
	GO:0005839	Proteasome core complex	5	4.21e-05	PSMA4,PSMA6,PSMB1,PSMB6,PSMA7	Down-regulated DEPs
	GO:0101003	ficolin-1-rich granule membrane	5	0.0035	DSG1,DSC1,PKP1,DSP,SERPINB12	Down-regulated DEPs
	GO:0005811	Lipid droplet	5	0.0256	RAP1B,ANXA2,VCP,GAPDH,SETSIP	Down-regulated DEPs
	GO:0035580	Specific granule lumen	4	0.0343	VCL,TOLLIP,ARG1,JUP	Down-regulated DEPs
	GO:0005844	Polysome	4	0.0394	PSMA6,RPS3,EEF2,RPS28	Down-regulated DEPs
	GO:0008290	F-actin capping protein complex	3	0.0021	CAPZA1,CAPZA2,CAPZB	Down-regulated DEPs
	GO:0019773	Proteasome core complex, alpha-subunit complex	3	0.0021	PSMA4,PSMA6,PSMA7	Down-regulated DEPs
	GO:0005916	Fascia adherens	3	0.0026	VCL,DSP,JUP	Down-regulated DEPs
	GO:1990665	AnxA2-p11 complex	2	0.0094	ANXA2,S100A10	Down-regulated DEPs
	GO:0005638	Lamin filament	2	0.0297	LMNA,EIF6	Down-regulated DEPs
GO (Molecular Function)	GO:0005488	Binding	112	0.0109	KRT14,TGM1,VCL,MIF,HMOX1,AHCY,TGM5,ARHGDIB,LGALSL,TUBA4A,RAP1B,KRT1,DSG1,DSC1,IL36G,PSMA6,BLMH,CAPZA1,PKP1,PRDX5,IDE,IMPA2,KRT10,SOD1,PSMB6,RPS27A,ATP6V1B2,RPS3,CSTB,EIF4A1,ANXA5,FABP5,A2ML1,RNF214,GSDMA,LSM3,YWHAG,TBCA,EEF2,ACO1,TOLLIP,CALML3,PKM,HSPA5,TREX2,NME1,PRDX6,ARPC5L,ANXA2,RPL22,PLS3,ARG1,DYNLRB1,VCP,DSC3,PNP,CAPZA2,LMNA,S100A14,S100A16,S100A7,S100A10,ECM1,GOT1,PSMA7,PGAM1,YWHAB,ANXA7,P…	Down-regulated DEPs
	GO:0005515	Protein binding	81	0.00019	TGM1,VCL,MIF,HMOX1,AHCY,ARHGDIB,TUBA4A,KRT1,DSG1,IL36G,PSMA6,BLMH,CAPZA1,PKP1,PRDX5,IDE,IMPA2,KRT10,SOD1,PSMB6,RPS27A,RPS3,CSTB,FABP5,A2ML1,YWHAG,TBCA,EEF2,TOLLIP,PKM,HSPA5,TREX2,NME1,PRDX6,ARPC5L,ANXA2,RPL22,PLS3,ARG1,DYNLRB1,VCP,DSC3,PNP,CAPZA2,LMNA,S100A14,S100A16,S100A7,S100A10,ECM1,PSMA7,PGAM1,YWHAB,ANXA7,TXN,CDSN,AHNAK,DSP,GLRX,GDI2,YWHAQ,SERPINB12,JUP,CCT4,TYMP,GAPDH,ARPC4-TTLL3,FKBP1A,TST…	Down-regulated DEPs
	GO:0003824	Catalytic activity	62	0.0075	TGM1,MIF,HMOX1,AHCY,TGM5,ARHGDIB,NEU2,RAP1B,HAL,PSMA6,BLMH,PRDX5,IDE,IMPA2,SOD1,PSMB6,ACP1,RPS3,SDR9C7,EIF4A1,RNF214,PRDX2,EEF2,ACO1,KLK10,ASPRV1,PKM,HSPA5,TREX2,NME1,PRDX6,ALDH9A1,ARG1,VCP,PNP,GOT1,PGAM1,CTSA,PGK1,GLO1,FUCA1,TXN,GLRX,PGM2,CCT4,TYMP,GAPDH,ARPC4-TTLL3,FKBP1A,PSMD14,TSTD1,PUDP,NAPRT,ADH7,RAB15,HSPA8,RAB4B,NAGK,MGST2,PHGDH,ENO1,ALOX12B	Down-regulated DEPs
	GO:0042802	Identical protein binding	35	0.00096	TGM1,MIF,HMOX1,AHCY,BLMH,IDE,IMPA2,SOD1,FABP5,YWHAG,PKM,TREX2,NME1,PRDX6,ANXA2,RPL22,ARG1,VCP,PNP,LMNA,S100A16,S100A10,PSMA7,YWHAB,TXN,CDSN,AHNAK,YWHAQ,JUP,TYMP,GAPDH,TSTD1,RACK1,MGST2,ENO1	Down-regulated DEPs
	GO:0003723	RNA binding	30	0.00096	PSMA6,RPS27A,RPS3,CSTB,EIF4A1,LSM3,YWHAG,TBCA,EEF2,ACO1,PKM,NME1,ANXA2,RPL22,VCP,S100A16,ANXA7,TXN,AHNAK,RPS16,DSP,GDI2,CCT4,RPSA,RACK1,HSPA8,RPS28,H4C1,EPPK1,ENO1	Down-regulated DEPs
	GO:0044877	Protein-containing complex binding	26	0.00063	KRT14,VCL,RAP1B,CAPZA1,PKP1,RPS3,EEF2,PKM,HSPA5,NME1,ARPC5L,PLS3,VCP,CAPZA2,ANXA7,EIF6,JUP,FKBP1A,PSMD14,TSTD1,RPSA,CAPZB,RACK1,HSPA8,ANXA8,EPPK1	Down-regulated DEPs
	GO:0005198	Structural molecule activity	25	1.28e-06	KRT14,VCL,HMOX1,KRT9,TUBA4A,KRT1,KRT6B,PKP1,KRT10,RPS27A,RPS3,KRT78,SPRR1B,RPL22,LMNA,SPRR2E,AHNAK,RPS16,DSP,JUP,RPSA,RPLP2,RPS28,H4C1,EPPK1	Down-regulated DEPs
	GO:0030234	Enzyme regulator activity	21	0.0341	ARHGDIB,PRDX5,CSTB,ANXA5,A2ML1,YWHAG,CALML3,SERPINA12,ANXA2,VCP,CTSA,YWHAB,GDI2,CALML5,SERPINB12,SERPINB5,GAPDH,PSMD14,DDOST,RACK1,MGST2	Down-regulated DEPs
	GO:0050839	Cell adhesion molecule binding	19	3.42e-05	VCL,CAPZA1,PKP1,PSMB6,EEF2,PKM,HSPA5,PRDX6,ANXA2,YWHAB,ANXA7,AHNAK,DSP,JUP,RPSA,CAPZB,RACK1,HSPA8,ENO1	Down-regulated DEPs
	GO:0045296	Cadherin binding	16	7.37e-06	VCL,CAPZA1,PKP1,PSMB6,EEF2,PKM,HSPA5,PRDX6,ANXA2,YWHAB,AHNAK,JUP,CAPZB,RACK1,HSPA8,ENO1	Down-regulated DEPs
	GO:0005509	Calcium ion binding	15	0.0341	DSG1,DSC1,ANXA5,CALML3,HSPA5,ANXA2,PLS3,DSC3,S100A14,S100A16,S100A7,S100A10,ANXA7,CALML5,ANXA8	Down-regulated DEPs
	GO:0016491	Oxidoreductase activity	15	0.0388	HMOX1,PRDX5,SOD1,SDR9C7,PRDX2,PRDX6,ALDH9A1,PGK1,TXN,GLRX,GAPDH,ADH7,MGST2,PHGDH,ALOX12B	Down-regulated DEPs
	GO:0004857	Enzyme inhibitor activity	12	0.0109	PRDX5,CSTB,ANXA5,A2ML1,YWHAG,SERPINA12,ANXA2,YWHAB,SERPINB12,SERPINB5,GAPDH,RACK1	Down-regulated DEPs
	GO:0061134	Peptidase regulator activity	11	0.00063	PRDX5,CSTB,A2ML1,SERPINA12,ANXA2,VCP,SERPINB12,SERPINB5,GAPDH,PSMD14,RACK1	Down-regulated DEPs
	GO:0061135	Endopeptidase regulator activity	9	0.005	PRDX5,CSTB,A2ML1,SERPINA12,ANXA2,SERPINB12,SERPINB5,GAPDH,PSMD14	Down-regulated DEPs
	GO:0004866	Endopeptidase inhibitor activity	8	0.0135	PRDX5,CSTB,A2ML1,SERPINA12,ANXA2,SERPINB12,SERPINB5,GAPDH	Down-regulated DEPs
	GO:0016829	Lyase activity	8	0.0317	HAL,RPS3,ACO1,GOT1,GLO1,MGST2,ENO1,ALOX12B	Down-regulated DEPs
	GO:0016209	Antioxidant activity	7	0.00096	PRDX5,SOD1,PRDX2,PRDX6,TXN,GLRX,MGST2	Down-regulated DEPs
	GO:0003735	Structural constituent of ribosome	7	0.0399	RPS27A,RPS3,RPL22,RPS16,RPSA,RPLP2,RPS28	Down-regulated DEPs
	GO:0030280	Structural constituent of skin epidermis	6	0.00049	KRT1,KRT6B,PKP1,KRT10,KRT78,SPRR2E	Down-regulated DEPs
	GO:0048306	Calcium-dependent protein binding	6	0.0113	ANXA2,S100A14,S100A16,S100A7,S100A10,ANXA7	Down-regulated DEPs
	GO:0005200	Structural constituent of cytoskeleton	6	0.0328	KRT14,KRT9,TUBA4A,KRT6B,LMNA,DSP	Down-regulated DEPs
	GO:0043022	Ribosome binding	5	0.0334	EEF2,HSPA5,EIF6,RPSA,RACK1	Down-regulated DEPs
	GO:0004601	Peroxidase activity	4	0.044	PRDX5,PRDX2,PRDX6,MGST2	Down-regulated DEPs
	GO:0008379	Thioredoxin peroxidase activity	3	0.0118	PRDX5,PRDX2,PRDX6	Down-regulated DEPs
	GO:0047134	Protein-disulfide reductase (NAD(P)) activity	3	0.0328	PGK1,TXN,GLRX	Down-regulated DEPs
	GO:0019215	Intermediate filament binding	3	0.0341	KRT14,PKP1,EPPK1	Down-regulated DEPs
KEGG Pathway	hsa04970	Salivary secretion	3	0.0303	CST4,CST2,DMBT1	Up-regulated DEPs
	hsa01100	Metabolic pathways	29	1.96e-05	MIF,HMOX1,AHCY,NEU2,HAL,IMPA2,ATP6V1B2,ACO1,PKM,NME1,PRDX6,ALDH9A1,ARG1,PNP,GOT1,PGAM1,PGK1,GLO1,PGM2,TYMP,GAPDH,DDOST,NAPRT,ADH7,NAGK,MGST2,PHGDH,ENO1,ALOX12B	Down-regulated DEPs
	hsa05012	Parkinson disease	12	1.9e-05	PSMA4,TUBA4A,PSMA6,PSMB1,PSMB6,RPS27A,CALML3,HSPA5,PSMA7,TXN,CALML5,PSMD14	Down-regulated DEPs
	hsa05010	Alzheimer disease	11	0.0019	PSMA4,TUBA4A,PSMA6,PSMB1,IDE,PSMB6,CALML3,PSMA7,CALML5,GAPDH,PSMD14	Down-regulated DEPs
	hsa05014	Amyotrophic lateral sclerosis	11	0.0019	PSMA4,TUBA4A,PSMA6,PSMB1,SOD1,PSMB6,HSPA5,VCP,PSMA7,ANXA7,PSMD14	Down-regulated DEPs
	hsa05020	Prion disease	10	0.001	PSMA4,TUBA4A,PSMA6,PSMB1,SOD1,PSMB6,HSPA5,PSMA7,PSMD14,HSPA8	Down-regulated DEPs
	hsa01230	Biosynthesis of amino acids	9	1.88e-06	ACO1,PKM,ARG1,GOT1,PGAM1,PGK1,GAPDH,PHGDH,ENO1	Down-regulated DEPs
	hsa00010	Glycolysis / Gluconeogenesis	8	6.18e-06	PKM,ALDH9A1,PGAM1,PGK1,PGM2,GAPDH,ADH7,ENO1	Down-regulated DEPs
	hsa01200	Carbon metabolism	8	0.00014	ACO1,PKM,GOT1,PGAM1,PGK1,GAPDH,PHGDH,ENO1	Down-regulated DEPs
	hsa05016	Huntington disease	8	0.0334	PSMA4,TUBA4A,PSMA6,PSMB1,SOD1,PSMB6,PSMA7,PSMD14	Down-regulated DEPs
	hsa05132	Salmonella infection	7	0.0224	ARPC5L,ANXA2,DYNLRB1,S100A10,TXN,AHNAK,GAPDH	Down-regulated DEPs
	hsa03050	Proteasome	6	7.47e-05	PSMA4,PSMA6,PSMB1,PSMB6,PSMA7,PSMD14	Down-regulated DEPs
	hsa04915	Estrogen signaling pathway	6	0.0144	KRT14,KRT9,KRT10,CALML3,CALML5,HSPA8	Down-regulated DEPs
	hsa05017	Spinocerebellar ataxia	6	0.0144	PSMA4,PSMA6,PSMB1,PSMB6,PSMA7,PSMD14	Down-regulated DEPs
	hsa04114	Oocyte meiosis	5	0.0453	YWHAG,CALML3,YWHAB,CALML5,YWHAQ	Down-regulated DEPs
Reactome Pathway	HSA-168256	Immune System	52	7.03e-15	PSMA4,VCL,MIF,HMOX1,TUBA4A,RAP1B,KRT1,DSG1,DSC1,IL36G,PSMA6,BLMH,PSMB1,CAPZA1,PKP1,SOD1,PSMB6,RPS27A,ATP6V1B2,CSTB,EIF4A1,FABP5,EEF2,TOLLIP,PKM,HSPA5,PRDX6,ANXA2,ARG1,VCP,PNP,CAPZA2,S100A7,PSMA7,PGAM1,CTSA,YWHAB,FUCA1,TXN,DSP,GDI2,CALML5,PGM2,SERPINB12,JUP,FKBP1A,PSMD14,DDOST,CAPZB,NAPRT,HSPA8,RAB4B	Down-regulated DEPs
	HSA-168249	Innate Immune System	43	1.96e-18	PSMA4,VCL,MIF,HMOX1,RAP1B,KRT1,DSG1,DSC1,PSMA6,PSMB1,CAPZA1,PKP1,PSMB6,RPS27A,ATP6V1B2,CSTB,FABP5,EEF2,TOLLIP,PKM,PRDX6,ANXA2,ARG1,VCP,PNP,CAPZA2,S100A7,PSMA7,PGAM1,CTSA,FUCA1,TXN,DSP,GDI2,CALML5,PGM2,SERPINB12,JUP,PSMD14,DDOST,NAPRT,HSPA8,RAB4B	Down-regulated DEPs
	HSA-1430728	Metabolism	42	4.48e-08	PSMA4,HMOX1,AHCY,NEU2,HAL,PSMA6,PSMB1,IMPA2,PSMB6,RPS27A,RPS3,FABP5,PKM,NME1,RPL22,ALDH9A1,ARG1,PNP,GOT1,PSMA7,PGAM1,CTSA,PGK1,GLO1,TXN,RPS16,GLRX,PGM2,TYMP,GAPDH,PSMD14,TSTD1,RPSA,PUDP,NAPRT,ADH7,RPLP2,RPS28,MGST2,PHGDH,ENO1,ALOX12B	Down-regulated DEPs
	HSA-6798695	Neutrophil degranulation	33	1.6e-19	VCL,MIF,RAP1B,KRT1,DSG1,DSC1,PSMB1,PKP1,CSTB,FABP5,EEF2,TOLLIP,PKM,PRDX6,ANXA2,ARG1,VCP,PNP,S100A7,PGAM1,CTSA,FUCA1,DSP,GDI2,CALML5,PGM2,SERPINB12,JUP,PSMD14,DDOST,NAPRT,HSPA8,RAB4B	Down-regulated DEPs
	HSA-1266738	Developmental Biology	32	2.09e-09	PSMA4,KRT14,TGM1,TGM5,KRT9,TUBA4A,KRT1,KRT6B,DSG1,DSC1,PSMA6,PSMB1,PKP1,KRT10,PSMB6,RPS27A,RPS3,KRT78,SPRR1B,RPL22,DSC3,SPRR2E,PSMA7,CDSN,RPS16,DSP,JUP,PSMD14,RPSA,RPLP2,HSPA8,RPS28	Down-regulated DEPs
	HSA-1643685	Disease	32	1.17e-05	PSMA4,VCL,HMOX1,AHCY,TUBA4A,RAP1B,PSMA6,PSMB1,PSMB6,RPS27A,RPS3,PRDX2,YWHAG,EEF2,RPL22,VCP,PNP,LMNA,PSMA7,CTSA,YWHAB,PGK1,TXN,RPS16,YWHAQ,FKBP1A,PSMD14,RPSA,DDOST,RPLP2,RPS28,ENO1	Down-regulated DEPs
	HSA-392499	Metabolism of proteins	32	7.44e-05	PSMA4,NEU2,TUBA4A,PSMA6,PSMB1,CAPZA1,IDE,PSMB6,RPS27A,RPS3,EIF4A1,TBCA,EEF2,RPL22,VCP,CAPZA2,PSMA7,CTSA,FUCA1,TXN,RPS16,CCT4,PSMD14,RPSA,DDOST,CAPZB,RPLP2,RAB15,HSPA8,RAB4B,RPS28,NAGK	Down-regulated DEPs
	HSA-2262752	Cellular responses to stress	28	2.13e-10	PSMA4,HMOX1,TUBA4A,PSMA6,PSMB1,CAPZA1,PRDX5,SOD1,PSMB6,RPS27A,ATP6V1B2,RPS3,PRDX2,HSPA5,PRDX6,RPL22,VCP,CAPZA2,LMNA,PSMA7,TXN,RPS16,PSMD14,RPSA,CAPZB,RPLP2,HSPA8,RPS28	Down-regulated DEPs
	HSA-5663205	Infectious disease	25	1.08e-06	PSMA4,HMOX1,TUBA4A,PSMA6,PSMB1,PSMB6,RPS27A,RPS3,YWHAG,EEF2,RPL22,VCP,PSMA7,YWHAB,PGK1,TXN,RPS16,YWHAQ,FKBP1A,PSMD14,RPSA,DDOST,RPLP2,RPS28,ENO1	Down-regulated DEPs
	HSA-597592	Post-translational protein modification	22	0.0042	PSMA4,NEU2,TUBA4A,PSMA6,PSMB1,CAPZA1,IDE,PSMB6,RPS27A,EEF2,VCP,CAPZA2,PSMA7,CTSA,FUCA1,PSMD14,DDOST,CAPZB,RAB15,HSPA8,RAB4B,NAGK	Down-regulated DEPs
	HSA-71291	Metabolism of amino acids and derivatives	20	8.69e-10	PSMA4,AHCY,HAL,PSMA6,PSMB1,PSMB6,RPS27A,RPS3,RPL22,ALDH9A1,ARG1,GOT1,PSMA7,RPS16,PSMD14,TSTD1,RPSA,RPLP2,RPS28,PHGDH	Down-regulated DEPs
	HSA-6809371	Formation of the cornified envelope	17	1.2e-13	KRT14,TGM1,TGM5,KRT9,KRT1,KRT6B,DSG1,DSC1,PKP1,KRT10,KRT78,SPRR1B,DSC3,SPRR2E,CDSN,DSP,JUP	Down-regulated DEPs
	HSA-8953854	Metabolism of RNA	17	0.0002	PSMA4,PSMA6,PSMB1,PSMB6,RPS27A,RPS3,EIF4A1,LSM3,RPL22,PSMA7,YWHAB,RPS16,PSMD14,RPSA,RPLP2,HSPA8,RPS28	Down-regulated DEPs
	HSA-1280215	Cytokine Signaling in Immune system	17	0.00021	PSMA4,MIF,HMOX1,RAP1B,IL36G,PSMA6,PSMB1,CAPZA1,SOD1,PSMB6,RPS27A,EIF4A1,TOLLIP,ANXA2,PSMA7,PSMD14,HSPA8	Down-regulated DEPs
	HSA-1280218	Adaptive Immune System	17	0.00045	PSMA4,TUBA4A,RAP1B,PSMA6,BLMH,PSMB1,CAPZA1,PSMB6,RPS27A,HSPA5,CAPZA2,PSMA7,CTSA,YWHAB,FKBP1A,PSMD14,CAPZB	Down-regulated DEPs
	HSA-449147	Signaling by Interleukins	16	1.16e-05	PSMA4,MIF,HMOX1,RAP1B,IL36G,PSMA6,PSMB1,CAPZA1,SOD1,PSMB6,RPS27A,TOLLIP,ANXA2,PSMA7,PSMD14,HSPA8	Down-regulated DEPs
	HSA-422475	Axon guidance	15	0.00018	PSMA4,TUBA4A,PSMA6,PSMB1,PSMB6,RPS27A,RPS3,RPL22,PSMA7,RPS16,PSMD14,RPSA,RPLP2,HSPA8,RPS28	Down-regulated DEPs
	HSA-109581	Apoptosis	14	1.34e-08	PSMA4,DSG1,PSMA6,PSMB1,PKP1,PSMB6,RPS27A,YWHAG,LMNA,PSMA7,YWHAB,DSP,YWHAQ,PSMD14	Down-regulated DEPs
	HSA-9711123	Cellular response to chemical stress	14	4.48e-08	PSMA4,HMOX1,PSMA6,PSMB1,PRDX5,SOD1,PSMB6,RPS27A,PRDX2,PRDX6,VCP,PSMA7,TXN,PSMD14	Down-regulated DEPs
	HSA-9010553	Regulation of expression of SLITs and ROBOs	13	7.75e-08	PSMA4,PSMA6,PSMB1,PSMB6,RPS27A,RPS3,RPL22,PSMA7,RPS16,PSMD14,RPSA,RPLP2,RPS28	Down-regulated DEPs
	HSA-5663202	Diseases of signal transduction by growth factor receptors and second messengers	13	0.00024	PSMA4,VCL,RAP1B,PSMA6,PSMB1,PSMB6,RPS27A,VCP,LMNA,PSMA7,YWHAB,FKBP1A,PSMD14	Down-regulated DEPs
	HSA-109582	Hemostasis	13	0.0047	VCL,MIF,TUBA4A,RAP1B,CAPZA1,SOD1,ANXA5,HSPA5,ANXA2,CAPZA2,S100A10,ECM1,CAPZB	Down-regulated DEPs
	HSA-1640170	Cell Cycle	12	0.0266	PSMA4,TUBA4A,PSMA6,PSMB1,PSMB6,RPS27A,YWHAG,LMNA,PSMA7,YWHAB,YWHAQ,PSMD14	Down-regulated DEPs
	HSA-446203	Asparagine N-linked glycosylation	11	0.00023	NEU2,TUBA4A,CAPZA1,RPS27A,VCP,CAPZA2,CTSA,FUCA1,DDOST,CAPZB,NAGK	Down-regulated DEPs
	HSA-9679506	SARS-CoV Infections	11	0.0023	RPS27A,RPS3,YWHAG,VCP,YWHAB,RPS16,YWHAQ,FKBP1A,RPSA,DDOST,RPS28	Down-regulated DEPs
	HSA-9678108	SARS-CoV-1 Infection	10	9.3e-06	RPS27A,RPS3,YWHAG,VCP,YWHAB,RPS16,YWHAQ,FKBP1A,RPSA,RPS28	Down-regulated DEPs
	HSA-69481	G2/M Checkpoints	10	1.16e-05	PSMA4,PSMA6,PSMB1,PSMB6,RPS27A,YWHAG,PSMA7,YWHAB,YWHAQ,PSMD14	Down-regulated DEPs
	HSA-5673001	RAF/MAP kinase cascade	10	0.00053	PSMA4,VCL,RAP1B,PSMA6,PSMB1,PSMB6,RPS27A,PSMA7,YWHAB,PSMD14	Down-regulated DEPs
	HSA-72766	Translation	10	0.00073	RPS27A,RPS3,EIF4A1,EEF2,RPL22,RPS16,RPSA,DDOST,RPLP2,RPS28	Down-regulated DEPs
	HSA-9694516	SARS-CoV-2 Infection	10	0.00079	RPS27A,RPS3,YWHAG,VCP,YWHAB,RPS16,YWHAQ,RPSA,DDOST,RPS28	Down-regulated DEPs
	HSA-68886	M Phase	10	0.005	PSMA4,TUBA4A,PSMA6,PSMB1,PSMB6,RPS27A,YWHAG,LMNA,PSMA7,PSMD14	Down-regulated DEPs
	HSA-450531	Regulation of mRNA stability by proteins that bind AU-rich elements	9	2.37e-06	PSMA4,PSMA6,PSMB1,PSMB6,RPS27A,PSMA7,YWHAB,PSMD14,HSPA8	Down-regulated DEPs
	HSA-9692914	SARS-CoV-1-host interactions	9	4.57e-06	RPS27A,RPS3,YWHAG,YWHAB,RPS16,YWHAQ,FKBP1A,RPSA,RPS28	Down-regulated DEPs
	HSA-9755511	KEAP1-NFE2L2 pathway	9	9.36e-06	PSMA4,HMOX1,PSMA6,PSMB1,PSMB6,RPS27A,VCP,PSMA7,PSMD14	Down-regulated DEPs
	HSA-5358351	Signaling by Hedgehog	9	4.43e-05	PSMA4,TUBA4A,PSMA6,PSMB1,PSMB6,RPS27A,VCP,PSMA7,PSMD14	Down-regulated DEPs
	HSA-446652	Interleukin-1 family signaling	9	4.86e-05	PSMA4,IL36G,PSMA6,PSMB1,PSMB6,RPS27A,TOLLIP,PSMA7,PSMD14	Down-regulated DEPs
	HSA-69275	G2/M Transition	9	0.00023	PSMA4,TUBA4A,PSMA6,PSMB1,PSMB6,RPS27A,YWHAG,PSMA7,PSMD14	Down-regulated DEPs
	HSA-68882	Mitotic Anaphase	9	0.00073	PSMA4,TUBA4A,PSMA6,PSMB1,PSMB6,RPS27A,LMNA,PSMA7,PSMD14	Down-regulated DEPs
	HSA-5688426	Deubiquitination	9	0.0025	PSMA4,PSMA6,PSMB1,IDE,PSMB6,RPS27A,VCP,PSMA7,PSMD14	Down-regulated DEPs
	HSA-983169	Class I MHC mediated antigen processing & presentation	9	0.0163	PSMA4,PSMA6,BLMH,PSMB1,PSMB6,RPS27A,HSPA5,PSMA7,PSMD14	Down-regulated DEPs
	HSA-450408	AUF1 (hnRNP D0) binds and destabilizes mRNA	8	1.48e-06	PSMA4,PSMA6,PSMB1,PSMB6,RPS27A,PSMA7,PSMD14,HSPA8	Down-regulated DEPs
	HSA-5362768	Hh mutants are degraded by ERAD	8	1.59e-06	PSMA4,PSMA6,PSMB1,PSMB6,RPS27A,VCP,PSMA7,PSMD14	Down-regulated DEPs
	HSA-5678895	Defective CFTR causes cystic fibrosis	8	2.53e-06	PSMA4,PSMA6,PSMB1,PSMB6,RPS27A,VCP,PSMA7,PSMD14	Down-regulated DEPs
	HSA-5358346	Hedgehog ligand biogenesis	8	3.82e-06	PSMA4,PSMA6,PSMB1,PSMB6,RPS27A,VCP,PSMA7,PSMD14	Down-regulated DEPs
	HSA-1168372	Downstream signaling events of B Cell Receptor (BCR)	8	1.16e-05	PSMA4,PSMA6,PSMB1,PSMB6,RPS27A,PSMA7,FKBP1A,PSMD14	Down-regulated DEPs
	HSA-8852276	The role of GTSE1 in G2/M progression after G2 checkpoint	8	1.16e-05	PSMA4,TUBA4A,PSMA6,PSMB1,PSMB6,RPS27A,PSMA7,PSMD14	Down-regulated DEPs
	HSA-9759194	Nuclear events mediated by NFE2L2	8	1.16e-05	PSMA4,HMOX1,PSMA6,PSMB1,PSMB6,RPS27A,PSMA7,PSMD14	Down-regulated DEPs
	HSA-156902	Peptide chain elongation	8	1.59e-05	RPS27A,RPS3,EEF2,RPL22,RPS16,RPSA,RPLP2,RPS28	Down-regulated DEPs
	HSA-382556	ABC-family proteins mediated transport	8	3.39e-05	PSMA4,PSMA6,PSMB1,PSMB6,RPS27A,VCP,PSMA7,PSMD14	Down-regulated DEPs
	HSA-156827	L13a-mediated translational silencing of Ceruloplasmin expression	8	4.97e-05	RPS27A,RPS3,EIF4A1,RPL22,RPS16,RPSA,RPLP2,RPS28	Down-regulated DEPs
	HSA-1799339	SRP-dependent cotranslational protein targeting to membrane	8	4.97e-05	RPS27A,RPS3,RPL22,RPS16,RPSA,DDOST,RPLP2,RPS28	Down-regulated DEPs
	HSA-5610787	Hedgehog off state	8	5.1e-05	PSMA4,TUBA4A,PSMA6,PSMB1,PSMB6,RPS27A,PSMA7,PSMD14	Down-regulated DEPs
	HSA-72706	GTP hydrolysis and joining of the 60S ribosomal subunit	8	5.1e-05	RPS27A,RPS3,EIF4A1,RPL22,RPS16,RPSA,RPLP2,RPS28	Down-regulated DEPs
	HSA-9020702	Interleukin-1 signaling	8	5.1e-05	PSMA4,PSMA6,PSMB1,PSMB6,RPS27A,TOLLIP,PSMA7,PSMD14	Down-regulated DEPs
	HSA-2408522	Selenoamino acid metabolism	8	6.17e-05	AHCY,RPS27A,RPS3,RPL22,RPS16,RPSA,RPLP2,RPS28	Down-regulated DEPs
	HSA-9711097	Cellular response to starvation	8	0.00032	RPS27A,ATP6V1B2,RPS3,RPL22,RPS16,RPSA,RPLP2,RPS28	Down-regulated DEPs
	HSA-2467813	Separation of Sister Chromatids	8	0.001	PSMA4,TUBA4A,PSMA6,PSMB1,PSMB6,RPS27A,PSMA7,PSMD14	Down-regulated DEPs
	HSA-9705683	SARS-CoV-2-host interactions	8	0.0014	RPS27A,RPS3,YWHAG,YWHAB,RPS16,YWHAQ,RPSA,RPS28	Down-regulated DEPs
	HSA-5689880	Ub-specific processing proteases	8	0.0016	PSMA4,PSMA6,PSMB1,IDE,PSMB6,RPS27A,PSMA7,PSMD14	Down-regulated DEPs
	HSA-8951664	Neddylation	8	0.0044	PSMA4,PSMA6,PSMB1,PSMB6,RPS27A,VCP,PSMA7,PSMD14	Down-regulated DEPs
	HSA-71387	Metabolism of carbohydrates	8	0.0134	RPS27A,PKM,GOT1,PGAM1,PGK1,PGM2,GAPDH,ENO1	Down-regulated DEPs
	HSA-983168	Antigen processing: Ubiquitination & Proteasome degradation	8	0.0163	PSMA4,PSMA6,BLMH,PSMB1,PSMB6,RPS27A,PSMA7,PSMD14	Down-regulated DEPs
	HSA-211733	Regulation of activated PAK-2p34 by proteasome mediated degradation	7	1.04e-05	PSMA4,PSMA6,PSMB1,PSMB6,RPS27A,PSMA7,PSMD14	Down-regulated DEPs
	HSA-174113	SCF-beta-TrCP mediated degradation of Emi1	7	1.16e-05	PSMA4,PSMA6,PSMB1,PSMB6,RPS27A,PSMA7,PSMD14	Down-regulated DEPs
	HSA-180534	Vpu mediated degradation of CD4	7	1.16e-05	PSMA4,PSMA6,PSMB1,PSMB6,RPS27A,PSMA7,PSMD14	Down-regulated DEPs
	HSA-180585	Vif-mediated degradation of APOBEC3G	7	1.16e-05	PSMA4,PSMA6,PSMB1,PSMB6,RPS27A,PSMA7,PSMD14	Down-regulated DEPs
	HSA-349425	Autodegradation of the E3 ubiquitin ligase COP1	7	1.16e-05	PSMA4,PSMA6,PSMB1,PSMB6,RPS27A,PSMA7,PSMD14	Down-regulated DEPs
	HSA-4641257	Degradation of AXIN	7	1.16e-05	PSMA4,PSMA6,PSMB1,PSMB6,RPS27A,PSMA7,PSMD14	Down-regulated DEPs
	HSA-69601	Ubiquitin Mediated Degradation of Phosphorylated Cdc25A	7	1.16e-05	PSMA4,PSMA6,PSMB1,PSMB6,RPS27A,PSMA7,PSMD14	Down-regulated DEPs
	HSA-75815	Ubiquitin-dependent degradation of Cyclin D	7	1.16e-05	PSMA4,PSMA6,PSMB1,PSMB6,RPS27A,PSMA7,PSMD14	Down-regulated DEPs
	HSA-8854050	FBXL7 down-regulates AURKA during mitotic entry and in early mitosis	7	1.16e-05	PSMA4,PSMA6,PSMB1,PSMB6,RPS27A,PSMA7,PSMD14	Down-regulated DEPs
	HSA-8941858	Regulation of RUNX3 expression and activity	7	1.16e-05	PSMA4,PSMA6,PSMB1,PSMB6,RPS27A,PSMA7,PSMD14	Down-regulated DEPs
	HSA-9604323	Negative regulation of NOTCH4 signaling	7	1.16e-05	PSMA4,PSMA6,PSMB1,PSMB6,RPS27A,PSMA7,PSMD14	Down-regulated DEPs
	HSA-9762114	GSK3B and BTRC:CUL1-mediated-degradation of NFE2L2	7	1.16e-05	PSMA4,PSMA6,PSMB1,PSMB6,RPS27A,PSMA7,PSMD14	Down-regulated DEPs
	HSA-4641258	Degradation of DVL	7	1.26e-05	PSMA4,PSMA6,PSMB1,PSMB6,RPS27A,PSMA7,PSMD14	Down-regulated DEPs
	HSA-5676590	NIK-->noncanonical NF-kB signaling	7	1.54e-05	PSMA4,PSMA6,PSMB1,PSMB6,RPS27A,PSMA7,PSMD14	Down-regulated DEPs
	HSA-187577	SCF(Skp2)-mediated degradation of p27/p21	7	1.64e-05	PSMA4,PSMA6,PSMB1,PSMB6,RPS27A,PSMA7,PSMD14	Down-regulated DEPs
	HSA-5607761	Dectin-1 mediated noncanonical NF-kB signaling	7	1.64e-05	PSMA4,PSMA6,PSMB1,PSMB6,RPS27A,PSMA7,PSMD14	Down-regulated DEPs
	HSA-5610780	Degradation of GLI1 by the proteasome	7	1.64e-05	PSMA4,PSMA6,PSMB1,PSMB6,RPS27A,PSMA7,PSMD14	Down-regulated DEPs
	HSA-5610783	Degradation of GLI2 by the proteasome	7	1.64e-05	PSMA4,PSMA6,PSMB1,PSMB6,RPS27A,PSMA7,PSMD14	Down-regulated DEPs
	HSA-5610785	GLI3 is processed to GLI3R by the proteasome	7	1.64e-05	PSMA4,PSMA6,PSMB1,PSMB6,RPS27A,PSMA7,PSMD14	Down-regulated DEPs
	HSA-174084	Autodegradation of Cdh1 by Cdh1:APC/C	7	2.22e-05	PSMA4,PSMA6,PSMB1,PSMB6,RPS27A,PSMA7,PSMD14	Down-regulated DEPs
	HSA-4608870	Asymmetric localization of PCP proteins	7	2.22e-05	PSMA4,PSMA6,PSMB1,PSMB6,RPS27A,PSMA7,PSMD14	Down-regulated DEPs
	HSA-1234176	Oxygen-dependent proline hydroxylation of Hypoxia-inducible Factor Alpha	7	2.36e-05	PSMA4,PSMA6,PSMB1,PSMB6,RPS27A,PSMA7,PSMD14	Down-regulated DEPs
	HSA-1169091	Activation of NF-kappaB in B cells	7	2.73e-05	PSMA4,PSMA6,PSMB1,PSMB6,RPS27A,PSMA7,PSMD14	Down-regulated DEPs
	HSA-174154	APC/C:Cdc20 mediated degradation of Securin	7	2.9e-05	PSMA4,PSMA6,PSMB1,PSMB6,RPS27A,PSMA7,PSMD14	Down-regulated DEPs
	HSA-5658442	Regulation of RAS by GAPs	7	2.9e-05	PSMA4,PSMA6,PSMB1,PSMB6,RPS27A,PSMA7,PSMD14	Down-regulated DEPs
	HSA-8948751	Regulation of PTEN stability and activity	7	3.09e-05	PSMA4,PSMA6,PSMB1,PSMB6,RPS27A,PSMA7,PSMD14	Down-regulated DEPs
	HSA-68949	Orc1 removal from chromatin	7	3.59e-05	PSMA4,PSMA6,PSMB1,PSMB6,RPS27A,PSMA7,PSMD14	Down-regulated DEPs
	HSA-174184	Cdc20:Phospho-APC/C mediated degradation of Cyclin A	7	4.22e-05	PSMA4,PSMA6,PSMB1,PSMB6,RPS27A,PSMA7,PSMD14	Down-regulated DEPs
	HSA-69017	CDK-mediated phosphorylation and removal of Cdc6	7	4.22e-05	PSMA4,PSMA6,PSMB1,PSMB6,RPS27A,PSMA7,PSMD14	Down-regulated DEPs
	HSA-8939902	Regulation of RUNX2 expression and activity	7	4.22e-05	PSMA4,PSMA6,PSMB1,PSMB6,RPS27A,PSMA7,PSMD14	Down-regulated DEPs
	HSA-174178	APC/C:Cdh1 mediated degradation of Cdc20 and other APC/C:Cdh1 targeted proteins in late mitosis/early G1	7	4.34e-05	PSMA4,PSMA6,PSMB1,PSMB6,RPS27A,PSMA7,PSMD14	Down-regulated DEPs
	HSA-195253	Degradation of beta-catenin by the destruction complex	7	7.12e-05	PSMA4,PSMA6,PSMB1,PSMB6,RPS27A,PSMA7,PSMD14	Down-regulated DEPs
	HSA-2871837	FCERI mediated NF-kB activation	7	7.12e-05	PSMA4,PSMA6,PSMB1,PSMB6,RPS27A,PSMA7,PSMD14	Down-regulated DEPs
	HSA-5632684	Hedgehog on state	7	7.92e-05	PSMA4,PSMA6,PSMB1,PSMB6,RPS27A,PSMA7,PSMD14	Down-regulated DEPs
	HSA-192823	Viral mRNA Translation	7	0.0001	RPS27A,RPS3,RPL22,RPS16,RPSA,RPLP2,RPS28	Down-regulated DEPs
	HSA-5687128	MAPK6/MAPK4 signaling	7	0.0001	PSMA4,PSMA6,PSMB1,PSMB6,RPS27A,PSMA7,PSMD14	Down-regulated DEPs
	HSA-1236974	ER-Phagosome pathway	7	0.00011	PSMA4,PSMA6,PSMB1,PSMB6,RPS27A,PSMA7,PSMD14	Down-regulated DEPs
	HSA-202424	Downstream TCR signaling	7	0.00012	PSMA4,PSMA6,PSMB1,PSMB6,RPS27A,PSMA7,PSMD14	Down-regulated DEPs
	HSA-2408557	Selenocysteine synthesis	7	0.00012	RPS27A,RPS3,RPL22,RPS16,RPSA,RPLP2,RPS28	Down-regulated DEPs
	HSA-72764	Eukaryotic Translation Termination	7	0.00012	RPS27A,RPS3,RPL22,RPS16,RPSA,RPLP2,RPS28	Down-regulated DEPs
	HSA-5689603	UCH proteinases	7	0.00013	PSMA4,PSMA6,PSMB1,PSMB6,RPS27A,PSMA7,PSMD14	Down-regulated DEPs
	HSA-975956	Nonsense Mediated Decay (NMD) independent of the Exon Junction Complex (EJC)	7	0.00013	RPS27A,RPS3,RPL22,RPS16,RPSA,RPLP2,RPS28	Down-regulated DEPs
	HSA-8939236	RUNX1 regulates transcription of genes involved in differentiation of HSCs	7	0.00017	PSMA4,PSMA6,PSMB1,PSMB6,RPS27A,PSMA7,PSMD14	Down-regulated DEPs
	HSA-72689	Formation of a pool of free 40S subunits	7	0.00018	RPS27A,RPS3,RPL22,RPS16,RPSA,RPLP2,RPS28	Down-regulated DEPs
	HSA-9633012	Response of EIF2AK4 (GCN2) to amino acid deficiency	7	0.00018	RPS27A,RPS3,RPL22,RPS16,RPSA,RPLP2,RPS28	Down-regulated DEPs
	HSA-68867	Assembly of the pre-replicative complex	7	0.00032	PSMA4,PSMA6,PSMB1,PSMB6,RPS27A,PSMA7,PSMD14	Down-regulated DEPs
	HSA-975957	Nonsense Mediated Decay (NMD) enhanced by the Exon Junction Complex (EJC)	7	0.00037	RPS27A,RPS3,RPL22,RPS16,RPSA,RPLP2,RPS28	Down-regulated DEPs
	HSA-6791226	Major pathway of rRNA processing in the nucleolus and cytosol	7	0.0042	RPS27A,RPS3,RPL22,RPS16,RPSA,RPLP2,RPS28	Down-regulated DEPs
	HSA-76002	Platelet activation, signaling and aggregation	7	0.0281	VCL,TUBA4A,RAP1B,SOD1,ANXA5,HSPA5,ECM1	Down-regulated DEPs
	HSA-1236978	Cross-presentation of soluble exogenous antigens (endosomes)	6	5.91e-05	PSMA4,PSMA6,PSMB1,PSMB6,PSMA7,PSMD14	Down-regulated DEPs
	HSA-350562	Regulation of ornithine decarboxylase (ODC)	6	6.43e-05	PSMA4,PSMA6,PSMB1,PSMB6,PSMA7,PSMD14	Down-regulated DEPs
	HSA-72649	Translation initiation complex formation	6	0.00012	RPS27A,RPS3,EIF4A1,RPS16,RPSA,RPS28	Down-regulated DEPs
	HSA-72702	Ribosomal scanning and start codon recognition	6	0.00012	RPS27A,RPS3,EIF4A1,RPS16,RPSA,RPS28	Down-regulated DEPs
	HSA-5628897	TP53 Regulates Metabolic Genes	6	0.00071	PRDX5,PRDX2,YWHAG,YWHAB,TXN,YWHAQ	Down-regulated DEPs
	HSA-70326	Glucose metabolism	6	0.00086	PKM,GOT1,PGAM1,PGK1,GAPDH,ENO1	Down-regulated DEPs
	HSA-15869	Metabolism of nucleotides	6	0.0012	NME1,PNP,TXN,GLRX,TYMP,PUDP	Down-regulated DEPs
	HSA-114608	Platelet degranulation	6	0.004	VCL,TUBA4A,SOD1,ANXA5,HSPA5,ECM1	Down-regulated DEPs
	HSA-70263	Gluconeogenesis	5	0.00013	GOT1,PGAM1,PGK1,GAPDH,ENO1	Down-regulated DEPs
	HSA-3299685	Detoxification of Reactive Oxygen Species	5	0.00018	PRDX5,SOD1,PRDX2,PRDX6,TXN	Down-regulated DEPs
	HSA-9735869	SARS-CoV-1 modulates host translation machinery	5	0.00018	RPS27A,RPS3,RPS16,RPSA,RPS28	Down-regulated DEPs
	HSA-8950505	Gene and protein expression by JAK-STAT signaling after Interleukin-12 stimulation	5	0.00019	MIF,RAP1B,CAPZA1,SOD1,ANXA2	Down-regulated DEPs
	HSA-9754678	SARS-CoV-2 modulates host translation machinery	5	0.00057	RPS27A,RPS3,RPS16,RPSA,RPS28	Down-regulated DEPs
	HSA-72695	Formation of the ternary complex, and subsequently, the 43S complex	5	0.00068	RPS27A,RPS3,RPS16,RPSA,RPS28	Down-regulated DEPs
	HSA-3371497	HSP90 chaperone cycle for steroid hormone receptors (SHR) in the presence of ligand	5	0.00087	TUBA4A,CAPZA1,CAPZA2,CAPZB,HSPA8	Down-regulated DEPs
	HSA-70171	Glycolysis	5	0.0025	PKM,PGAM1,PGK1,GAPDH,ENO1	Down-regulated DEPs
	HSA-2132295	MHC class II antigen presentation	5	0.0208	TUBA4A,CAPZA1,CAPZA2,CTSA,CAPZB	Down-regulated DEPs
	HSA-111465	Apoptotic cleavage of cellular proteins	4	0.0026	DSG1,PKP1,LMNA,DSP	Down-regulated DEPs
	HSA-6811436	COPI-independent Golgi-to-ER retrograde traffic	4	0.0073	TUBA4A,CAPZA1,CAPZA2,CAPZB	Down-regulated DEPs
	HSA-917937	Iron uptake and transport	4	0.0103	HMOX1,RPS27A,ATP6V1B2,ACO1	Down-regulated DEPs
	HSA-6802952	Signaling by BRAF and RAF1 fusions	4	0.015	VCL,RAP1B,LMNA,YWHAB	Down-regulated DEPs
	HSA-9614085	FOXO-mediated transcription	4	0.015	YWHAG,YWHAB,TXN,YWHAQ	Down-regulated DEPs
	HSA-1445148	Translocation of SLC2A4 (GLUT4) to the plasma membrane	4	0.0198	TUBA4A,YWHAG,YWHAB,YWHAQ	Down-regulated DEPs
	HSA-9663891	Selective autophagy	4	0.0292	TUBA4A,RPS27A,VCP,HSPA8	Down-regulated DEPs
	HSA-351906	Apoptotic cleavage of cell adhesion proteins	3	0.0015	DSG1,PKP1,DSP	Down-regulated DEPs
	HSA-9614399	Regulation of localization of FOXO transcription factors	3	0.0019	YWHAG,YWHAB,YWHAQ	Down-regulated DEPs
	HSA-9755779	SARS-CoV-2 targets host intracellular signalling and regulatory pathways	3	0.0019	YWHAG,YWHAB,YWHAQ	Down-regulated DEPs
	HSA-75035	Chk1/Chk2(Cds1) mediated inactivation of Cyclin B:Cdk1 complex	3	0.0022	YWHAG,YWHAB,YWHAQ	Down-regulated DEPs
	HSA-879415	Advanced glycosylation endproduct receptor signaling	3	0.0022	CAPZA1,CAPZA2,DDOST	Down-regulated DEPs
	HSA-111447	Activation of BAD and translocation to mitochondria	3	0.0031	YWHAG,YWHAB,YWHAQ	Down-regulated DEPs
	HSA-9735871	SARS-CoV-1 targets host intracellular signalling and regulatory pathways	3	0.0031	YWHAG,YWHAB,YWHAQ	Down-regulated DEPs
	HSA-8876725	Protein methylation	3	0.0042	EEF2,VCP,HSPA8	Down-regulated DEPs
	HSA-8956321	Nucleotide salvage	3	0.0087	PNP,TYMP,PUDP	Down-regulated DEPs
	HSA-9637690	Response of Mtb to phagocytosis	3	0.0087	RPS27A,PGK1,ENO1	Down-regulated DEPs
	HSA-1614635	Sulfur amino acid metabolism	3	0.013	AHCY,GOT1,TSTD1	Down-regulated DEPs
	HSA-499943	Interconversion of nucleotide di- and triphosphates	3	0.0153	NME1,TXN,GLRX	Down-regulated DEPs
	HSA-6802948	Signaling by high-kinase activity BRAF mutants	3	0.0265	VCL,RAP1B,YWHAB	Down-regulated DEPs
	HSA-9013407	RHOH GTPase cycle	3	0.0281	ARHGDIB,VCP,JUP	Down-regulated DEPs
	HSA-5674135	MAP2K and MAPK activation	3	0.034	VCL,RAP1B,YWHAB	Down-regulated DEPs
	HSA-9656223	Signaling by RAF1 mutants	3	0.0361	VCL,RAP1B,YWHAB	Down-regulated DEPs
	HSA-9646399	Aggrephagy	3	0.038	TUBA4A,RPS27A,VCP	Down-regulated DEPs
	HSA-6802946	Signaling by moderate kinase activity BRAF mutants	3	0.045	VCL,RAP1B,YWHAB	Down-regulated DEPs
	HSA-6802955	Paradoxical activation of RAF signaling by kinase inactive BRAF	3	0.045	VCL,RAP1B,YWHAB	Down-regulated DEPs
	HSA-9649948	Signaling downstream of RAS mutants	3	0.045	VCL,RAP1B,YWHAB	Down-regulated DEPs
	HSA-9636667	Manipulation of host energy metabolism	2	0.0035	PGK1,ENO1	Down-regulated DEPs
	HSA-73614	Pyrimidine salvage	2	0.0362	TYMP,PUDP	Down-regulated DEPs
	HSA-9755088	Ribavirin ADME	2	0.0362	NME1,PNP	Down-regulated DEPs
	HSA-5689877	Josephin domain DUBs	2	0.0414	RPS27A,VCP	Down-regulated DEPs
	HSA-75205	Dissolution of Fibrin Clot	2	0.0464	ANXA2,S100A10	Down-regulated DEPs

## Sheet: S3-6_F_Mucinous vs. Control
Supplementary Table S3-6. Enrichment analysis of differentially expressed proteins using STRING database (Mucinous vs. Control)
#category	#term ID	term description	observed gene count	false discovery rate	matching proteins in your network (labels)	Regulation
GO (Biological Process)	GO:0001894	Tissue homeostasis	9	4.26e-09	CST4,LTF,LACRT,LYZ,LCN1,PIP,AZGP1,PIGR,JCHAIN	Up-regulated DEPs
	GO:0001895	Retina homeostasis	8	1.07e-10	CST4,LTF,LYZ,LCN1,PIP,AZGP1,PIGR,JCHAIN	Up-regulated DEPs
	GO:0042742	Defense response to bacterium	7	2.66e-05	LTF,LACRT,LYZ,HP,DMBT1,IGLL5,JCHAIN	Up-regulated DEPs
	GO:0050909	Sensory perception of taste	5	2.27e-05	CST4,LCN1,PIP,AZGP1,PIGR	Up-regulated DEPs
	GO:0006959	Humoral immune response	5	0.0064	LTF,LYZ,DMBT1,IGLL5,JCHAIN	Up-regulated DEPs
	GO:0001580	Detection of chemical stimulus involved in sensory perception of bitter taste	4	0.00014	CST4,PIP,AZGP1,PIGR	Up-regulated DEPs
	GO:0019730	Antimicrobial humoral response	4	0.0149	LTF,LYZ,DMBT1,JCHAIN	Up-regulated DEPs
	GO:0019731	Antibacterial humoral response	3	0.0365	LTF,DMBT1,JCHAIN	Up-regulated DEPs
	GO:1901576	Organic substance biosynthetic process	24	0.0415	GOT2,SUB1,IMPA2,ATP6V1A,EIF4A1,FABP5,CKMT1B,EEF2,MDH2,RPL7,SERPINA12,ANXA2,ALDH9A1,ARG1,VCP,PNP,PGM2,RPL31,RPSA,DDOST,NAPRT,RACK1,NACA,PHGDH	Down-regulated DEPs
	GO:0044281	Small molecule metabolic process	19	0.0415	ACO2,GOT2,HAL,IMPA2,ATP6V1A,ATP6V1B2,SDR9C7,FABP5,MDH2,SERPINA12,ARG1,VCP,PNP,PGM2,VDAC1,PUDP,NAPRT,NAGK,PHGDH	Down-regulated DEPs
	GO:1901566	Organonitrogen compound biosynthetic process	18	0.0415	GOT2,ATP6V1A,EIF4A1,FABP5,CKMT1B,EEF2,RPL7,ALDH9A1,ARG1,PNP,PGM2,RPL31,RPSA,DDOST,NAPRT,RACK1,NACA,PHGDH	Down-regulated DEPs
	GO:0043603	Cellular amide metabolic process	14	0.0415	NEU2,HAL,IDE,EIF4A1,EEF2,RPL7,ARG1,PNP,RPL31,RPSA,CLIC3,RACK1,NACA,NAGK	Down-regulated DEPs
	GO:0052548	Regulation of endopeptidase activity	10	0.0415	SERPINB3,A2ML1,SERPINA12,SERPINB4,ANXA2,VCP,SERPINB5,PSMD14,RACK1,ANXA8	Down-regulated DEPs
	GO:0008544	Epidermis development	9	0.0415	KRT14,TGM5,KRT6B,FABP5,SPRR1B,S100A7,CDSN,DSP,CALML5	Down-regulated DEPs
	GO:0045109	Intermediate filament organization	5	0.0415	KRT14,KRT6B,PKP1,DSP,EPPK1	Down-regulated DEPs
	GO:0018149	Peptide cross-linking	4	0.0415	TGM5,SPRR1B,DSP,ENSP00000498584	Down-regulated DEPs
	GO:0045110	Intermediate filament bundle assembly	3	0.0415	KRT14,PKP1,EPPK1	Down-regulated DEPs
GO (Cellular Component)	GO:0005576	Extracellular region	19	2.76e-10	CST4,MXRA5,LTF,MMP8,SCGB2A1,LACRT,LYZ,LCN1,PIP,AZGP1,SCGB1D1,HP,PIGR,DMBT1,IGLL5,CALU,JCHAIN,IGKV1D-33,SDF4	Up-regulated DEPs
	GO:0005615	Extracellular space	18	2.76e-10	CST4,MXRA5,LTF,MMP8,SCGB2A1,LACRT,LYZ,LCN1,PIP,AZGP1,SCGB1D1,HP,PIGR,DMBT1,IGLL5,JCHAIN,IGKV1D-33,SDF4	Up-regulated DEPs
	GO:0031982	Vesicle	16	2.3e-06	CST4,MXRA5,LTF,MMP8,LACRT,LYZ,PIP,AZGP1,HP,PIGR,DMBT1,IGLL5,CALU,JCHAIN,IGKV1D-33,SDF4	Up-regulated DEPs
	GO:0070062	Extracellular exosome	13	2.3e-06	CST4,MXRA5,LTF,LYZ,PIP,AZGP1,HP,PIGR,DMBT1,IGLL5,JCHAIN,IGKV1D-33,SDF4	Up-regulated DEPs
	GO:0031410	Cytoplasmic vesicle	9	0.0221	LTF,MMP8,LACRT,LYZ,HP,PIGR,DMBT1,CALU,SDF4	Up-regulated DEPs
	GO:0030141	Secretory granule	7	0.0014	LTF,MMP8,LACRT,LYZ,HP,PIGR,DMBT1	Up-regulated DEPs
	GO:0019814	Immunoglobulin complex	4	3.68e-06	PIGR,IGLL5,JCHAIN,IGKV1D-33	Up-regulated DEPs
	GO:1904724	Tertiary granule lumen	4	6.16e-05	LTF,MMP8,LYZ,HP	Up-regulated DEPs
	GO:0035580	Specific granule lumen	4	7.95e-05	LTF,MMP8,LYZ,HP	Up-regulated DEPs
	GO:0042571	Immunoglobulin complex, circulating	3	7.01e-05	PIGR,IGLL5,JCHAIN	Up-regulated DEPs
	GO:0072562	Blood microparticle	3	0.0208	HP,JCHAIN,IGKV1D-33	Up-regulated DEPs
	GO:0071751	Secretory IgA immunoglobulin complex	2	0.0009	PIGR,JCHAIN	Up-regulated DEPs
	GO:0071682	Endocytic vesicle lumen	2	0.0221	LTF,HP	Up-regulated DEPs
	GO:0005737	Cytoplasm	67	2.07e-05	KRT14,HMOX1,ACO2,TGM5,NEU2,GOT2,TUBA4A,KRT6B,DSG1,DSC1,IL36G,HAL,PSMD11,CAPZA1,PKP1,IDE,IMPA2,ATP6V1A,ATP6V1B2,SERPINB3,SDR9C7,EIF4A1,FABP5,CKMT1B,SPRR1B,EEF2,LGALS7B,MDH2,CCT6B,RPL7,NCCRP1,SERPINB4,ANXA2,ALDH9A1,PLS3,ARG1,VCP,DSC3,PNP,S100A14,S100A16,S100A7,ANXA7,AHNAK,DSP,CALML5,PGM2,SERPINB5,JUP,CCT4,VDAC1,PSMD14,RPL31,RPSA,PUDP,DDOST,CAPZB,NAPRT,CLIC3,RACK1,ATP1A1,NACA,NAGK,ANXA8,SETSIP,EPPK1…	Down-regulated DEPs
	GO:0005576	Extracellular region	55	8.19e-19	KRT14,HMOX1,GOT2,TUBA4A,KRT6B,DSC1,IL36G,PSMD11,CAPZA1,SUB1,IDE,ATP6V1A,ATP6V1B2,SERPINB3,EIF4A1,FABP5,A2ML1,EEF2,LGALS7B,CALML3,MDH2,SERPINA12,NCCRP1,SERPINB4,ANXA2,ALDH9A1,ARG1,VCP,DSC3,PNP,S100A14,S100A16,S100A7,ANXA7,CDSN,AHNAK,DSP,CALML5,PGM2,SERPINB5,JUP,CCT4,VDAC1,PSMD14,RPL31,RPSA,CAPZB,NAPRT,CLIC3,RACK1,SBSN,ATP1A1,NACA,NAGK,PHGDH	Down-regulated DEPs
	GO:0031982	Vesicle	52	4.01e-17	KRT14,GOT2,TUBA4A,KRT6B,DSG1,DSC1,PSMD11,CAPZA1,PKP1,SUB1,IDE,ATP6V1A,ATP6V1B2,SERPINB3,EIF4A1,FABP5,A2ML1,EEF2,LGALS7B,CALML3,MDH2,NCCRP1,ANXA2,ALDH9A1,ARG1,VCP,PNP,S100A14,S100A16,S100A7,ANXA7,AHNAK,DSP,CALML5,PGM2,JUP,CCT4,VDAC1,PSMD14,RPL31,RPSA,DDOST,CAPZB,NAPRT,CLIC3,RACK1,SBSN,ATP1A1,NACA,NAGK,ANXA8,PHGDH	Down-regulated DEPs
	GO:0005615	Extracellular space	50	5.99e-19	KRT14,HMOX1,GOT2,TUBA4A,KRT6B,DSC1,IL36G,CAPZA1,SUB1,IDE,ATP6V1A,ATP6V1B2,SERPINB3,EIF4A1,FABP5,A2ML1,EEF2,LGALS7B,CALML3,MDH2,SERPINA12,NCCRP1,SERPINB4,ANXA2,ALDH9A1,ARG1,VCP,PNP,S100A14,S100A16,S100A7,ANXA7,AHNAK,DSP,PGM2,SERPINB5,JUP,CCT4,VDAC1,RPL31,RPSA,CAPZB,NAPRT,CLIC3,RACK1,SBSN,ATP1A1,NACA,NAGK,PHGDH	Down-regulated DEPs
	GO:0005829	Cytosol	44	4.14e-06	KRT14,HMOX1,ACO2,NEU2,TUBA4A,KRT6B,DSG1,IL36G,HAL,PSMD11,CAPZA1,IDE,IMPA2,ATP6V1A,ATP6V1B2,EIF4A1,FABP5,SPRR1B,EEF2,LGALS7B,CCT6B,RPL7,ANXA2,ALDH9A1,PLS3,ARG1,VCP,PNP,S100A16,S100A7,AHNAK,PGM2,JUP,CCT4,PSMD14,RPL31,RPSA,PUDP,CAPZB,NAPRT,RACK1,NAGK,ANXA8,PHGDH	Down-regulated DEPs
	GO:0070062	Extracellular exosome	43	3.96e-19	KRT14,GOT2,TUBA4A,KRT6B,DSC1,CAPZA1,SUB1,IDE,ATP6V1A,ATP6V1B2,SERPINB3,EIF4A1,FABP5,A2ML1,EEF2,LGALS7B,CALML3,MDH2,NCCRP1,ANXA2,ALDH9A1,VCP,PNP,S100A14,S100A16,ANXA7,AHNAK,DSP,PGM2,JUP,CCT4,VDAC1,RPL31,RPSA,CAPZB,NAPRT,CLIC3,RACK1,SBSN,ATP1A1,NACA,NAGK,PHGDH	Down-regulated DEPs
	GO:0031410	Cytoplasmic vesicle	24	0.0012	DSG1,DSC1,PSMD11,PKP1,ATP6V1A,ATP6V1B2,SERPINB3,FABP5,EEF2,ANXA2,ARG1,VCP,PNP,S100A7,DSP,CALML5,PGM2,JUP,CCT4,PSMD14,DDOST,NAPRT,ATP1A1,ANXA8	Down-regulated DEPs
	GO:0099503	Secretory vesicle	21	5.73e-08	DSG1,DSC1,PSMD11,PKP1,ATP6V1A,ATP6V1B2,SERPINB3,FABP5,EEF2,ANXA2,ARG1,VCP,PNP,S100A7,DSP,CALML5,PGM2,JUP,PSMD14,DDOST,NAPRT	Down-regulated DEPs
	GO:0030141	Secretory granule	20	1.86e-08	DSG1,DSC1,PSMD11,PKP1,ATP6V1A,SERPINB3,FABP5,EEF2,ANXA2,ARG1,VCP,PNP,S100A7,DSP,CALML5,PGM2,JUP,PSMD14,DDOST,NAPRT	Down-regulated DEPs
	GO:0030054	Cell junction	20	0.009	DSG1,DSC1,PKP1,ATP6V1B2,FABP5,EEF2,RPL7,ANXA2,VCP,DSC3,S100A7,CDSN,AHNAK,DSP,JUP,VDAC1,RPL31,CAPZB,ATP1A1,EPPK1	Down-regulated DEPs
	GO:0070161	Anchoring junction	15	0.0104	DSG1,DSC1,PKP1,ATP6V1B2,FABP5,RPL7,ANXA2,DSC3,S100A7,CDSN,AHNAK,DSP,JUP,RPL31,EPPK1	Down-regulated DEPs
	GO:0034774	Secretory granule lumen	13	6.67e-08	PSMD11,SERPINB3,FABP5,EEF2,ANXA2,ARG1,VCP,PNP,S100A7,PGM2,JUP,PSMD14,NAPRT	Down-regulated DEPs
	GO:0101002	ficolin-1-rich granule	12	2.76e-09	DSG1,DSC1,PSMD11,PKP1,EEF2,VCP,PNP,DSP,CALML5,PGM2,JUP,PSMD14	Down-regulated DEPs
	GO:0005764	Lysosome	11	0.0104	ATP6V1A,ATP6V1B2,SERPINB3,FABP5,ANXA2,ARG1,VCP,S100A7,AHNAK,DDOST,NAPRT	Down-regulated DEPs
	GO:0001533	Cornified envelope	10	2.76e-11	DSG1,DSC1,PKP1,SPRR1B,ANXA2,DSC3,CDSN,DSP,SERPINB5,JUP	Down-regulated DEPs
	GO:0005911	Cell-cell junction	10	0.002	DSG1,DSC1,PKP1,ANXA2,DSC3,CDSN,AHNAK,DSP,JUP,EPPK1	Down-regulated DEPs
	GO:1904813	ficolin-1-rich granule lumen	8	4.94e-06	PSMD11,EEF2,VCP,PNP,CALML5,PGM2,JUP,PSMD14	Down-regulated DEPs
	GO:0042582	Azurophil granule	8	2.07e-05	SERPINB3,FABP5,ANXA2,ARG1,VCP,S100A7,DDOST,NAPRT	Down-regulated DEPs
	GO:0030057	Desmosome	7	5.95e-09	DSG1,DSC1,PKP1,DSC3,CDSN,DSP,JUP	Down-regulated DEPs
	GO:0035578	Azurophil granule lumen	7	1.11e-05	SERPINB3,FABP5,ANXA2,ARG1,VCP,S100A7,NAPRT	Down-regulated DEPs
	GO:0005882	Intermediate filament	6	0.0112	KRT14,KRT6B,PKP1,DSP,JUP,EPPK1	Down-regulated DEPs
	GO:0101003	ficolin-1-rich granule membrane	4	0.009	DSG1,DSC1,PKP1,DSP	Down-regulated DEPs
	GO:0022626	Cytosolic ribosome	4	0.0397	RPL7,RPL31,RPSA,RACK1	Down-regulated DEPs
	GO:0042470	Melanosome	4	0.0493	ATP6V1B2,ANXA2,CCT4,ATP1A1	Down-regulated DEPs
	GO:0008290	F-actin capping protein complex	2	0.0387	CAPZA1,CAPZB	Down-regulated DEPs
	GO:0008541	Proteasome regulatory particle, lid subcomplex	2	0.0387	PSMD11,PSMD14	Down-regulated DEPs
	GO:0071203	WASH complex	2	0.0387	CAPZA1,CAPZB	Down-regulated DEPs
	GO:0005916	Fascia adherens	2	0.0422	DSP,JUP	Down-regulated DEPs
	GO:0005832	Chaperonin-containing T-complex	2	0.0493	CCT6B,CCT4	Down-regulated DEPs
GO (Molecular Function)	GO:0005198	Structural molecule activity	14	0.004	KRT14,HMOX1,TUBA4A,KRT6B,PSMD11,PKP1,SPRR1B,RPL7,AHNAK,DSP,JUP,RPL31,RPSA,EPPK1	Down-regulated DEPs
	GO:0005509	Calcium ion binding	12	0.0168	DSG1,DSC1,CALML3,ANXA2,PLS3,DSC3,S100A14,S100A16,S100A7,ANXA7,CALML5,ANXA8	Down-regulated DEPs
	GO:0050839	Cell adhesion molecule binding	11	0.0136	CAPZA1,PKP1,EEF2,ANXA2,ANXA7,AHNAK,DSP,JUP,RPSA,CAPZB,RACK1	Down-regulated DEPs
	GO:0061134	Peptidase regulator activity	9	0.0015	SERPINB3,A2ML1,SERPINA12,SERPINB4,ANXA2,VCP,SERPINB5,PSMD14,RACK1	Down-regulated DEPs
	GO:0045296	Cadherin binding	8	0.0274	CAPZA1,PKP1,EEF2,ANXA2,AHNAK,JUP,CAPZB,RACK1	Down-regulated DEPs
	GO:0061135	Endopeptidase regulator activity	7	0.0136	SERPINB3,A2ML1,SERPINA12,SERPINB4,ANXA2,SERPINB5,PSMD14	Down-regulated DEPs
	GO:0004867	Serine-type endopeptidase inhibitor activity	6	0.0049	SERPINB3,A2ML1,SERPINA12,SERPINB4,ANXA2,SERPINB5	Down-regulated DEPs
	GO:0048306	Calcium-dependent protein binding	5	0.0168	ANXA2,S100A14,S100A16,S100A7,ANXA7	Down-regulated DEPs
	GO:0019215	Intermediate filament binding	3	0.0182	KRT14,PKP1,EPPK1	Down-regulated DEPs
KEGG Pathway	hsa04970	Salivary secretion	3	0.0303	CST4,LYZ,DMBT1	Up-regulated DEPs
	hsa01100	Metabolic pathways	18	0.0024	HMOX1,ACO2,NEU2,GOT2,HAL,IMPA2,ATP6V1A,ATP6V1B2,CKMT1B,MDH2,ALDH9A1,ARG1,PNP,PGM2,DDOST,NAPRT,NAGK,PHGDH	Down-regulated DEPs
	hsa00330	Arginine and proline metabolism	4	0.0074	GOT2,CKMT1B,ALDH9A1,ARG1	Down-regulated DEPs
	hsa01230	Biosynthesis of amino acids	4	0.0247	ACO2,GOT2,ARG1,PHGDH	Down-regulated DEPs
	hsa05012	Parkinson disease	6	0.0284	TUBA4A,PSMD11,CALML3,CALML5,VDAC1,PSMD14	Down-regulated DEPs
	hsa05010	Alzheimer disease	7	0.0318	TUBA4A,PSMD11,IDE,CALML3,CALML5,VDAC1,PSMD14	Down-regulated DEPs
	hsa00270	Cysteine and methionine metabolism	3	0.0496	GOT2,MDH2,PHGDH	Down-regulated DEPs

## Sheet: S3-7_F_Membranous vs. Control
Supplementary Table S3-7. Enrichment analysis of differentially expressed proteins using STRING database (Membranous vs. Control)
#category	#term ID	term description	observed gene count	false discovery rate	matching proteins in your network (labels)	Regulation
GO (Biological Process)	GO:0002376	Immune system process	12	0.0025	LTF,AZU1,LYZ,AZGP1,HP,PIGR,DMBT1,CD14,IGLL5,JCHAIN,IGKV2D-28,IGKV1D-33	Up-regulated DEPs
	GO:0001894	Tissue homeostasis	10	1.09e-09	LTF,LACRT,LYZ,LCN1,PIP,AZGP1,PIGR,ZG16B,OPRPN,JCHAIN	Up-regulated DEPs
	GO:0006955	Immune response	10	0.0024	LTF,AZU1,LYZ,PIGR,DMBT1,CD14,IGLL5,JCHAIN,IGKV2D-28,IGKV1D-33	Up-regulated DEPs
	GO:0006952	Defense response	10	0.003	LTF,AZU1,LACRT,LYZ,LGALS3BP,HP,DMBT1,CD14,IGLL5,JCHAIN	Up-regulated DEPs
	GO:0001895	Retina homeostasis	9	8.03e-12	LTF,LYZ,LCN1,PIP,AZGP1,PIGR,ZG16B,OPRPN,JCHAIN	Up-regulated DEPs
	GO:0009617	Response to bacterium	9	0.00013	LTF,AZU1,LACRT,LYZ,HP,DMBT1,CD14,IGLL5,JCHAIN	Up-regulated DEPs
	GO:0098542	Defense response to other organism	9	0.0024	LTF,AZU1,LACRT,LYZ,HP,DMBT1,CD14,IGLL5,JCHAIN	Up-regulated DEPs
	GO:0042742	Defense response to bacterium	8	6.98e-06	LTF,AZU1,LACRT,LYZ,HP,DMBT1,IGLL5,JCHAIN	Up-regulated DEPs
	GO:0006959	Humoral immune response	6	0.0017	LTF,AZU1,LYZ,DMBT1,IGLL5,JCHAIN	Up-regulated DEPs
	GO:0019730	Antimicrobial humoral response	5	0.002	LTF,AZU1,LYZ,DMBT1,JCHAIN	Up-regulated DEPs
	GO:0050909	Sensory perception of taste	4	0.0025	LCN1,PIP,AZGP1,PIGR	Up-regulated DEPs
	GO:0050829	Defense response to Gram-negative bacterium	4	0.0067	LTF,AZU1,LYZ,DMBT1	Up-regulated DEPs
	GO:0032680	Regulation of tumor necrosis factor production	4	0.0309	LTF,AZU1,MMP8,CD14	Up-regulated DEPs
	GO:0031664	Regulation of lipopolysaccharide-mediated signaling pathway	3	0.0068	LTF,LACRT,CD14	Up-regulated DEPs
	GO:0001580	Detection of chemical stimulus involved in sensory perception of bitter taste	3	0.014	PIP,AZGP1,PIGR	Up-regulated DEPs
	GO:0019731	Antibacterial humoral response	3	0.0419	LTF,DMBT1,JCHAIN	Up-regulated DEPs
	GO:0032493	Response to bacterial lipoprotein	2	0.0383	DMBT1,CD14	Up-regulated DEPs
	GO:0009987	Cellular process	96	0.0033	KRT14,TGM1,HMOX1,AHCY,NEU2,GOT2,TUBA4A,KRT6B,DSG1,DSC1,IL36G,HAL,PSMD11,PSMB1,CAPZA1,BLVRB,CAPG,PKP1,IDE,IMPA2,ATP6V1A,ENOPH1,ATP6V1B2,RPS3,SERPINB3,SDR9C7,EIF4A1,FABP5,CKMT1B,EEF2,LGALS7B,TOLLIP,TCP1,ACPP,HSPA5,MDH2,NME1,RPL7,SFN,SERPINA12,NCCRP1,ARPC5L,ANXA2,RPL22,ALDH9A1,PLS3,ARG1,VCP,DSC3,PNP,S100A14,S100A7,GOT1,PSMA7,PGAM1,HSP90AB1,SLC25A5,CTSA,ANXA7,CDSN,APRT,RPS16,DSP,PDHA1,CALML5,PGM2,SER…	Down-regulated DEPs
	GO:0008152	Metabolic process	69	0.00013	TGM1,HMOX1,AHCY,NEU2,GOT2,HAL,PSMD11,PSMB1,BLVRB,IDE,IMPA2,ATP6V1A,ENOPH1,ATP6V1B2,RPS3,SDR9C7,EIF4A1,FABP5,CKMT1B,EEF2,TOLLIP,ASPRV1,ACPP,HSPA5,MDH2,NME1,RPL7,SERPINA12,NCCRP1,ANXA2,RPL22,ALDH9A1,ARG1,VCP,PNP,GOT1,PSMA7,PGAM1,HSP90AB1,SLC25A5,CTSA,ANXA7,APRT,RPS16,DSP,PDHA1,PGM2,VDAC1,TYMP,YWHAZ,RPS8,ARPC4-TTLL3,DDT,PSMD14,RPL31,RPSA,PUDP,NAPRT,CLIC3,RACK1,RPLP2,HSPA8,NACA,NAGK,CLTC,MGST2,PHGDH,…	Down-regulated DEPs
	GO:0071704	Organic substance metabolic process	66	0.00017	TGM1,HMOX1,AHCY,NEU2,GOT2,HAL,PSMD11,PSMB1,BLVRB,IDE,IMPA2,ATP6V1A,ENOPH1,ATP6V1B2,RPS3,SDR9C7,EIF4A1,FABP5,CKMT1B,EEF2,TOLLIP,ASPRV1,ACPP,HSPA5,MDH2,NME1,RPL7,SERPINA12,NCCRP1,ANXA2,RPL22,ALDH9A1,ARG1,VCP,PNP,GOT1,PSMA7,PGAM1,HSP90AB1,CTSA,APRT,RPS16,DSP,PDHA1,PGM2,VDAC1,TYMP,YWHAZ,RPS8,ARPC4-TTLL3,DDT,PSMD14,RPL31,RPSA,PUDP,NAPRT,CLIC3,RACK1,RPLP2,HSPA8,NACA,NAGK,MGST2,PHGDH,RPL11,ENSP000004985…	Down-regulated DEPs
	GO:0044237	Cellular metabolic process	61	0.00013	HMOX1,AHCY,NEU2,GOT2,HAL,PSMD11,PSMB1,BLVRB,IDE,IMPA2,ATP6V1A,ENOPH1,ATP6V1B2,RPS3,SDR9C7,EIF4A1,FABP5,CKMT1B,EEF2,TOLLIP,ACPP,HSPA5,MDH2,NME1,RPL7,NCCRP1,ANXA2,RPL22,ALDH9A1,ARG1,VCP,PNP,GOT1,PSMA7,PGAM1,HSP90AB1,ANXA7,APRT,RPS16,PDHA1,PGM2,VDAC1,TYMP,YWHAZ,RPS8,DDT,PSMD14,RPL31,RPSA,PUDP,NAPRT,CLIC3,RACK1,RPLP2,HSPA8,NACA,NAGK,CLTC,MGST2,PHGDH,RPL11	Down-regulated DEPs
	GO:0006807	Nitrogen compound metabolic process	60	0.00038	TGM1,HMOX1,AHCY,NEU2,GOT2,HAL,PSMD11,PSMB1,BLVRB,IDE,ATP6V1A,ENOPH1,ATP6V1B2,RPS3,EIF4A1,FABP5,CKMT1B,EEF2,TOLLIP,ASPRV1,ACPP,HSPA5,NME1,RPL7,NCCRP1,ANXA2,RPL22,ALDH9A1,ARG1,VCP,PNP,GOT1,PSMA7,PGAM1,HSP90AB1,CTSA,APRT,RPS16,DSP,PDHA1,PGM2,TYMP,YWHAZ,RPS8,ARPC4-TTLL3,PSMD14,RPL31,RPSA,PUDP,NAPRT,CLIC3,RACK1,RPLP2,HSPA8,NACA,NAGK,MGST2,PHGDH,RPL11,ENSP00000498584	Down-regulated DEPs
	GO:0044238	Primary metabolic process	59	0.0073	TGM1,AHCY,NEU2,GOT2,HAL,PSMD11,PSMB1,IDE,IMPA2,ATP6V1A,ENOPH1,ATP6V1B2,RPS3,SDR9C7,EIF4A1,FABP5,EEF2,TOLLIP,ASPRV1,ACPP,HSPA5,MDH2,NME1,RPL7,SERPINA12,NCCRP1,ANXA2,RPL22,ARG1,VCP,PNP,GOT1,PSMA7,PGAM1,HSP90AB1,CTSA,APRT,RPS16,DSP,PDHA1,PGM2,TYMP,YWHAZ,RPS8,ARPC4-TTLL3,PSMD14,RPL31,RPSA,PUDP,NAPRT,RACK1,RPLP2,HSPA8,NACA,NAGK,MGST2,PHGDH,RPL11,ENSP00000498584	Down-regulated DEPs
	GO:1901564	Organonitrogen compound metabolic process	57	9.21e-07	TGM1,HMOX1,AHCY,NEU2,GOT2,HAL,PSMD11,PSMB1,BLVRB,IDE,ATP6V1A,ENOPH1,ATP6V1B2,RPS3,EIF4A1,FABP5,CKMT1B,EEF2,TOLLIP,ASPRV1,ACPP,HSPA5,NME1,RPL7,NCCRP1,RPL22,ALDH9A1,ARG1,VCP,PNP,GOT1,PSMA7,PGAM1,CTSA,APRT,RPS16,DSP,PDHA1,PGM2,TYMP,YWHAZ,RPS8,ARPC4-TTLL3,PSMD14,RPL31,RPSA,NAPRT,CLIC3,RACK1,RPLP2,HSPA8,NACA,NAGK,MGST2,PHGDH,RPL11,ENSP00000498584	Down-regulated DEPs
	GO:0034641	Cellular nitrogen compound metabolic process	41	0.00015	HMOX1,AHCY,NEU2,HAL,BLVRB,IDE,ATP6V1A,ATP6V1B2,RPS3,EIF4A1,EEF2,ACPP,NME1,RPL7,ANXA2,RPL22,ALDH9A1,ARG1,VCP,PNP,PGAM1,HSP90AB1,APRT,RPS16,PDHA1,PGM2,TYMP,RPS8,PSMD14,RPL31,RPSA,PUDP,NAPRT,CLIC3,RACK1,RPLP2,HSPA8,NACA,NAGK,MGST2,RPL11	Down-regulated DEPs
	GO:1901576	Organic substance biosynthetic process	36	1.45e-05	GOT2,IMPA2,ATP6V1A,ENOPH1,RPS3,EIF4A1,FABP5,CKMT1B,EEF2,MDH2,NME1,RPL7,SERPINA12,ANXA2,RPL22,ALDH9A1,ARG1,VCP,PNP,GOT1,HSP90AB1,APRT,RPS16,PDHA1,PGM2,RPS8,DDT,RPL31,RPSA,NAPRT,RACK1,RPLP2,NACA,MGST2,PHGDH,RPL11	Down-regulated DEPs
	GO:0044249	Cellular biosynthetic process	33	0.00013	GOT2,IMPA2,ATP6V1A,ENOPH1,RPS3,EIF4A1,FABP5,EEF2,NME1,RPL7,ANXA2,RPL22,ALDH9A1,ARG1,VCP,PNP,GOT1,HSP90AB1,APRT,RPS16,PDHA1,PGM2,RPS8,DDT,RPL31,RPSA,NAPRT,RACK1,RPLP2,NACA,MGST2,PHGDH,RPL11	Down-regulated DEPs
	GO:1901566	Organonitrogen compound biosynthetic process	29	7.55e-07	GOT2,ATP6V1A,ENOPH1,RPS3,EIF4A1,FABP5,CKMT1B,EEF2,NME1,RPL7,RPL22,ALDH9A1,ARG1,PNP,GOT1,APRT,RPS16,PDHA1,PGM2,RPS8,RPL31,RPSA,NAPRT,RACK1,RPLP2,NACA,MGST2,PHGDH,RPL11	Down-regulated DEPs
	GO:0044281	Small molecule metabolic process	29	1.45e-05	AHCY,GOT2,HAL,IMPA2,ATP6V1A,ENOPH1,ATP6V1B2,SDR9C7,FABP5,ACPP,MDH2,NME1,SERPINA12,ARG1,VCP,PNP,GOT1,PGAM1,APRT,PDHA1,PGM2,VDAC1,TYMP,PUDP,NAPRT,HSPA8,NAGK,MGST2,PHGDH	Down-regulated DEPs
	GO:0009056	Catabolic process	27	0.0016	HMOX1,AHCY,NEU2,GOT2,HAL,PSMD11,PSMB1,BLVRB,IDE,IMPA2,TOLLIP,HSPA5,NCCRP1,ARG1,VCP,PNP,GOT1,PSMA7,PGAM1,ANXA7,PGM2,TYMP,PSMD14,HSPA8,NAGK,CLTC,MGST2	Down-regulated DEPs
	GO:0044271	Cellular nitrogen compound biosynthetic process	26	8.41e-05	ATP6V1A,RPS3,EIF4A1,EEF2,NME1,RPL7,ANXA2,RPL22,ALDH9A1,ARG1,VCP,PNP,HSP90AB1,APRT,RPS16,PDHA1,PGM2,RPS8,RPL31,RPSA,NAPRT,RACK1,RPLP2,NACA,MGST2,RPL11	Down-regulated DEPs
	GO:0044248	Cellular catabolic process	25	0.00065	HMOX1,AHCY,NEU2,GOT2,HAL,PSMD11,PSMB1,BLVRB,IDE,TOLLIP,HSPA5,NCCRP1,ARG1,VCP,PNP,GOT1,PSMA7,ANXA7,PGM2,TYMP,PSMD14,HSPA8,NAGK,CLTC,MGST2	Down-regulated DEPs
	GO:1901575	Organic substance catabolic process	25	0.0012	HMOX1,AHCY,NEU2,GOT2,HAL,PSMD11,PSMB1,BLVRB,IDE,IMPA2,TOLLIP,HSPA5,NCCRP1,ARG1,VCP,PNP,GOT1,PSMA7,PGAM1,PGM2,TYMP,PSMD14,HSPA8,NAGK,MGST2	Down-regulated DEPs
	GO:0043603	Cellular amide metabolic process	22	1.14e-06	NEU2,HAL,IDE,RPS3,EIF4A1,EEF2,RPL7,RPL22,ARG1,PNP,RPS16,PDHA1,RPS8,RPL31,RPSA,CLIC3,RACK1,RPLP2,NACA,NAGK,MGST2,RPL11	Down-regulated DEPs
	GO:1901565	Organonitrogen compound catabolic process	21	0.0003	HMOX1,AHCY,NEU2,GOT2,HAL,PSMD11,PSMB1,BLVRB,IDE,TOLLIP,HSPA5,NCCRP1,ARG1,VCP,PNP,GOT1,PSMA7,TYMP,PSMD14,HSPA8,NAGK	Down-regulated DEPs
	GO:0043604	Amide biosynthetic process	16	5.78e-05	RPS3,EIF4A1,EEF2,RPL7,RPL22,ARG1,RPS16,PDHA1,RPS8,RPL31,RPSA,RACK1,RPLP2,NACA,MGST2,RPL11	Down-regulated DEPs
	GO:0006518	Peptide metabolic process	16	6.75e-05	IDE,RPS3,EIF4A1,EEF2,RPL7,RPL22,RPS16,RPS8,RPL31,RPSA,CLIC3,RACK1,RPLP2,NACA,MGST2,RPL11	Down-regulated DEPs
	GO:0019637	Organophosphate metabolic process	16	0.0098	IMPA2,ATP6V1A,ATP6V1B2,FABP5,CKMT1B,ACPP,NME1,VCP,PNP,PGAM1,APRT,PDHA1,TYMP,PUDP,NAPRT,HSPA8	Down-regulated DEPs
	GO:1901135	Carbohydrate derivative metabolic process	16	0.0228	AHCY,NEU2,ATP6V1A,ATP6V1B2,ACPP,NME1,NCCRP1,VCP,PNP,PGAM1,APRT,PDHA1,PGM2,TYMP,HSPA8,NAGK	Down-regulated DEPs
	GO:0055086	Nucleobase-containing small molecule metabolic process	15	0.0003	AHCY,ATP6V1A,ATP6V1B2,ACPP,NME1,VCP,PNP,PGAM1,APRT,PDHA1,PGM2,TYMP,PUDP,NAPRT,HSPA8	Down-regulated DEPs
	GO:0043043	Peptide biosynthetic process	14	8.41e-05	RPS3,EIF4A1,EEF2,RPL7,RPL22,RPS16,RPS8,RPL31,RPSA,RACK1,RPLP2,NACA,MGST2,RPL11	Down-regulated DEPs
	GO:0006082	Organic acid metabolic process	14	0.0495	AHCY,GOT2,HAL,ENOPH1,MDH2,ARG1,PNP,GOT1,PGAM1,PDHA1,VDAC1,NAGK,MGST2,PHGDH	Down-regulated DEPs
	GO:0006412	Translation	13	0.00017	RPS3,EIF4A1,EEF2,RPL7,RPL22,RPS16,RPS8,RPL31,RPSA,RACK1,RPLP2,NACA,RPL11	Down-regulated DEPs
	GO:0009117	Nucleotide metabolic process	13	0.0014	ATP6V1A,ATP6V1B2,ACPP,NME1,VCP,PNP,PGAM1,APRT,PDHA1,TYMP,PUDP,NAPRT,HSPA8	Down-regulated DEPs
	GO:0097435	Supramolecular fiber organization	13	0.0049	KRT14,KRT6B,CAPG,PKP1,ARPC5L,ANXA2,PLS3,HSP90AB1,DSP,KRT35,ARPC4-TTLL3,CAPZB,EPPK1	Down-regulated DEPs
	GO:0030162	Regulation of proteolysis	13	0.0395	RPS3,SERPINB3,A2ML1,SFN,SERPINA12,ANXA2,VCP,HSP90AB1,SERPINB5,PSMD14,RACK1,ANXA8,RPL11	Down-regulated DEPs
	GO:0072521	Purine-containing compound metabolic process	12	0.0016	AHCY,ATP6V1A,ATP6V1B2,ACPP,NME1,VCP,PNP,PGAM1,APRT,PDHA1,PGM2,HSPA8	Down-regulated DEPs
	GO:0002181	Cytoplasmic translation	11	9.21e-07	RPS3,EIF4A1,RPL7,RPL22,RPS16,RPS8,RPL31,RPSA,RACK1,RPLP2,RPL11	Down-regulated DEPs
	GO:0052548	Regulation of endopeptidase activity	11	0.006	RPS3,SERPINB3,A2ML1,SFN,SERPINA12,ANXA2,VCP,SERPINB5,PSMD14,RACK1,ANXA8	Down-regulated DEPs
	GO:0044283	Small molecule biosynthetic process	11	0.0101	GOT2,IMPA2,ENOPH1,MDH2,SERPINA12,PNP,GOT1,APRT,PGM2,MGST2,PHGDH	Down-regulated DEPs
	GO:0043254	Regulation of protein-containing complex assembly	10	0.023	CAPZA1,CAPG,RPS3,HSPA5,ARPC5L,VCP,ARPC4-TTLL3,CAPZB,RACK1,HSPA8	Down-regulated DEPs
	GO:0008544	Epidermis development	9	0.0187	KRT14,TGM1,KRT6B,FABP5,SFN,S100A7,CDSN,DSP,CALML5	Down-regulated DEPs
	GO:0045861	Negative regulation of proteolysis	9	0.0263	SERPINB3,A2ML1,SFN,SERPINA12,ANXA2,HSP90AB1,SERPINB5,ANXA8,RPL11	Down-regulated DEPs
	GO:0043588	Skin development	8	0.0278	TGM1,KRT6B,ASPRV1,SFN,S100A7,CDSN,DSP,JUP	Down-regulated DEPs
	GO:1901605	Alpha-amino acid metabolic process	7	0.0308	AHCY,GOT2,HAL,ENOPH1,ARG1,GOT1,PHGDH	Down-regulated DEPs
	GO:0009116	Nucleoside metabolic process	6	0.00065	AHCY,ACPP,PNP,APRT,PGM2,TYMP	Down-regulated DEPs
	GO:0045109	Intermediate filament organization	6	0.0015	KRT14,KRT6B,PKP1,DSP,KRT35,EPPK1	Down-regulated DEPs
	GO:0030216	Keratinocyte differentiation	6	0.0299	TGM1,KRT6B,SFN,S100A7,CDSN,DSP	Down-regulated DEPs
	GO:0046128	Purine ribonucleoside metabolic process	5	0.00028	AHCY,ACPP,PNP,APRT,PGM2	Down-regulated DEPs
	GO:0043094	Cellular metabolic compound salvage	5	0.00065	ENOPH1,PNP,APRT,PGM2,NAPRT	Down-regulated DEPs
	GO:0009064	Glutamine family amino acid metabolic process	5	0.0208	GOT2,HAL,ARG1,GOT1,PHGDH	Down-regulated DEPs
	GO:0009066	Aspartate family amino acid metabolic process	4	0.0381	GOT2,ENOPH1,GOT1,PHGDH	Down-regulated DEPs
	GO:0006166	Purine ribonucleoside salvage	3	0.0066	PNP,APRT,PGM2	Down-regulated DEPs
	GO:0045110	Intermediate filament bundle assembly	3	0.0066	KRT14,PKP1,EPPK1	Down-regulated DEPs
	GO:0006107	Oxaloacetate metabolic process	3	0.0084	GOT2,MDH2,GOT1	Down-regulated DEPs
	GO:0019550	Glutamate catabolic process to aspartate	2	0.0405	GOT2,GOT1	Down-regulated DEPs
	GO:0019551	Glutamate catabolic process to 2-oxoglutarate	2	0.0405	GOT2,GOT1	Down-regulated DEPs
GO (Cellular Component)	GO:0005576	Extracellular region	24	7.31e-14	MXRA5,LTF,AZU1,MMP8,SCGB2A1,TCN1,LACRT,LYZ,LGALS3BP,LCN1,PIP,AZGP1,HP,PIGR,DMBT1,ZG16B,OPRPN,CD14,IGLL5,CALU,JCHAIN,IGKV2D-28,IGKV1D-33,SDF4	Up-regulated DEPs
	GO:0005615	Extracellular space	23	4.35e-14	MXRA5,LTF,AZU1,MMP8,SCGB2A1,TCN1,LACRT,LYZ,LGALS3BP,LCN1,PIP,AZGP1,HP,PIGR,DMBT1,ZG16B,OPRPN,CD14,IGLL5,JCHAIN,IGKV2D-28,IGKV1D-33,SDF4	Up-regulated DEPs
	GO:0031982	Vesicle	21	1.75e-09	MXRA5,LTF,AZU1,MMP8,TCN1,LACRT,LYZ,LGALS3BP,PIP,AZGP1,HP,PIGR,DMBT1,ZG16B,CD14,IGLL5,CALU,JCHAIN,IGKV2D-28,IGKV1D-33,SDF4	Up-regulated DEPs
	GO:0070062	Extracellular exosome	17	2.57e-09	MXRA5,LTF,AZU1,LYZ,LGALS3BP,PIP,AZGP1,HP,PIGR,DMBT1,ZG16B,CD14,IGLL5,JCHAIN,IGKV2D-28,IGKV1D-33,SDF4	Up-regulated DEPs
	GO:0031410	Cytoplasmic vesicle	13	0.00015	LTF,AZU1,MMP8,TCN1,LACRT,LYZ,LGALS3BP,HP,PIGR,DMBT1,CD14,CALU,SDF4	Up-regulated DEPs
	GO:0030141	Secretory granule	11	4.58e-07	LTF,AZU1,MMP8,TCN1,LACRT,LYZ,LGALS3BP,HP,PIGR,DMBT1,CD14	Up-regulated DEPs
	GO:0034774	Secretory granule lumen	7	1.41e-05	LTF,AZU1,MMP8,TCN1,LYZ,LGALS3BP,HP	Up-regulated DEPs
	GO:0019814	Immunoglobulin complex	5	6.11e-08	PIGR,IGLL5,JCHAIN,IGKV2D-28,IGKV1D-33	Up-regulated DEPs
	GO:1904724	Tertiary granule lumen	5	1.83e-06	LTF,MMP8,TCN1,LYZ,HP	Up-regulated DEPs
	GO:0035580	Specific granule lumen	5	2.68e-06	LTF,MMP8,TCN1,LYZ,HP	Up-regulated DEPs
	GO:0072562	Blood microparticle	5	4.3e-05	LGALS3BP,HP,JCHAIN,IGKV2D-28,IGKV1D-33	Up-regulated DEPs
	GO:0031012	Extracellular matrix	5	0.0364	MXRA5,MMP8,LGALS3BP,AZGP1,DMBT1	Up-regulated DEPs
	GO:0030667	Secretory granule membrane	4	0.0364	AZU1,PIGR,DMBT1,CD14	Up-regulated DEPs
	GO:0042571	Immunoglobulin complex, circulating	3	8.59e-05	PIGR,IGLL5,JCHAIN	Up-regulated DEPs
	GO:0071751	Secretory IgA immunoglobulin complex	2	0.00079	PIGR,JCHAIN	Up-regulated DEPs
	GO:0071682	Endocytic vesicle lumen	2	0.0329	LTF,HP	Up-regulated DEPs
	GO:0005737	Cytoplasm	95	5.03e-10	KRT14,TGM1,HMOX1,AHCY,NEU2,GOT2,TUBA4A,KRT6B,DSG1,DSC1,IL36G,HAL,PSMD11,PSMB1,CAPZA1,BLVRB,CAPG,PKP1,IDE,IMPA2,ATP6V1A,ENOPH1,ATP6V1B2,RPS3,SERPINB3,SDR9C7,EIF4A1,FABP5,CKMT1B,EEF2,LGALS7B,TOLLIP,TCP1,ACPP,HSPA5,MDH2,NME1,RPL7,SFN,NCCRP1,ARPC5L,ANXA2,RPL22,ALDH9A1,PLS3,ARG1,VCP,DSC3,PNP,S100A14,S100A7,GOT1,PSMA7,PGAM1,HSP90AB1,SLC25A5,CTSA,ANXA7,AHNAK,APRT,RPS16,DSP,PDHA1,CALML5,PGM2,SERPINB5,JUP…	Down-regulated DEPs
	GO:0043226	Organelle	92	0.0011	KRT14,TGM1,HMOX1,AHCY,NEU2,GOT2,TUBA4A,KRT6B,DSG1,DSC1,IL36G,PSMD11,PSMB1,CAPZA1,BLVRB,CAPG,PKP1,IDE,ATP6V1A,ENOPH1,ATP6V1B2,RPS3,SERPINB3,SDR9C7,EIF4A1,FABP5,A2ML1,CKMT1B,EEF2,LGALS7B,TOLLIP,CALML3,TCP1,ACPP,HSPA5,MDH2,NME1,RPL7,SFN,NCCRP1,ARPC5L,ANXA2,RPL22,ALDH9A1,PLS3,ARG1,VCP,PNP,S100A14,S100A7,GOT1,PSMA7,PGAM1,HSP90AB1,SLC25A5,CTSA,ANXA7,AHNAK,APRT,RPS16,DSP,PDHA1,CALML5,PGM2,JUP,KRT35,CCT4…	Down-regulated DEPs
	GO:0043227	Membrane-bounded organelle	90	0.00026	KRT14,TGM1,HMOX1,AHCY,NEU2,GOT2,TUBA4A,KRT6B,DSG1,DSC1,IL36G,PSMD11,PSMB1,CAPZA1,BLVRB,CAPG,PKP1,IDE,ATP6V1A,ENOPH1,ATP6V1B2,RPS3,SERPINB3,SDR9C7,EIF4A1,FABP5,A2ML1,CKMT1B,EEF2,LGALS7B,TOLLIP,CALML3,TCP1,ACPP,HSPA5,MDH2,NME1,RPL7,SFN,NCCRP1,ARPC5L,ANXA2,RPL22,ALDH9A1,ARG1,VCP,PNP,S100A14,S100A7,GOT1,PSMA7,PGAM1,HSP90AB1,SLC25A5,CTSA,ANXA7,AHNAK,APRT,RPS16,DSP,PDHA1,CALML5,PGM2,JUP,KRT35,CCT4,VDAC…	Down-regulated DEPs
	GO:0005576	Extracellular region	81	4.77e-32	KRT14,TGM1,HMOX1,AHCY,GOT2,TUBA4A,KRT6B,DSC1,IL36G,PSMD11,PSMB1,CAPZA1,BLVRB,CAPG,IDE,ATP6V1A,ATP6V1B2,RPS3,SERPINB3,EIF4A1,FABP5,A2ML1,EEF2,LGALS7B,TOLLIP,CALML3,TCP1,ACPP,HSPA5,MDH2,NME1,SFN,SERPINA12,NCCRP1,ARPC5L,ANXA2,RPL22,ALDH9A1,ARG1,VCP,DSC3,PNP,S100A14,S100A7,GOT1,PSMA7,PGAM1,HSP90AB1,CTSA,ANXA7,CDSN,AHNAK,APRT,RPS16,DSP,CALML5,PGM2,SERPINB5,JUP,KRT35,CCT4,VDAC1,YWHAZ,RPS8,DDT,PSMD14,RP…	Down-regulated DEPs
	GO:0031982	Vesicle	79	1.26e-31	KRT14,TGM1,AHCY,GOT2,TUBA4A,KRT6B,DSG1,DSC1,PSMD11,PSMB1,CAPZA1,BLVRB,CAPG,PKP1,IDE,ATP6V1A,ATP6V1B2,RPS3,SERPINB3,EIF4A1,FABP5,A2ML1,EEF2,LGALS7B,TOLLIP,CALML3,TCP1,ACPP,HSPA5,MDH2,NME1,SFN,NCCRP1,ARPC5L,ANXA2,RPL22,ALDH9A1,ARG1,VCP,PNP,S100A14,S100A7,GOT1,PSMA7,PGAM1,HSP90AB1,CTSA,ANXA7,AHNAK,APRT,RPS16,DSP,CALML5,PGM2,JUP,KRT35,CCT4,VDAC1,YWHAZ,RPS8,DDT,PSMD14,RPL31,RPSA,CAPZB,NAPRT,CLIC3,RACK…	Down-regulated DEPs
	GO:0005615	Extracellular space	76	3.03e-34	KRT14,TGM1,HMOX1,AHCY,GOT2,TUBA4A,KRT6B,DSC1,IL36G,PSMB1,CAPZA1,BLVRB,CAPG,IDE,ATP6V1A,ATP6V1B2,RPS3,SERPINB3,EIF4A1,FABP5,A2ML1,EEF2,LGALS7B,TOLLIP,CALML3,TCP1,ACPP,HSPA5,MDH2,NME1,SFN,SERPINA12,NCCRP1,ARPC5L,ANXA2,RPL22,ALDH9A1,ARG1,VCP,PNP,S100A14,S100A7,GOT1,PSMA7,PGAM1,HSP90AB1,CTSA,ANXA7,AHNAK,APRT,RPS16,DSP,PGM2,SERPINB5,JUP,KRT35,CCT4,VDAC1,YWHAZ,RPS8,DDT,RPL31,RPSA,CAPZB,NAPRT,CLIC3,RACK…	Down-regulated DEPs
	GO:0070062	Extracellular exosome	70	2.69e-39	KRT14,TGM1,AHCY,GOT2,TUBA4A,KRT6B,DSC1,PSMB1,CAPZA1,BLVRB,CAPG,IDE,ATP6V1A,ATP6V1B2,RPS3,SERPINB3,EIF4A1,FABP5,A2ML1,EEF2,LGALS7B,TOLLIP,CALML3,TCP1,ACPP,HSPA5,MDH2,NME1,SFN,NCCRP1,ARPC5L,ANXA2,RPL22,ALDH9A1,VCP,PNP,S100A14,GOT1,PSMA7,PGAM1,HSP90AB1,CTSA,ANXA7,AHNAK,APRT,RPS16,DSP,PGM2,JUP,KRT35,CCT4,VDAC1,YWHAZ,RPS8,DDT,RPL31,RPSA,CAPZB,NAPRT,CLIC3,RACK1,SBSN,RPLP2,HSPA8,ATP1A1,NACA,NAGK,CLTC,PH…	Down-regulated DEPs
	GO:0005829	Cytosol	67	1.21e-12	KRT14,TGM1,HMOX1,AHCY,NEU2,TUBA4A,KRT6B,DSG1,IL36G,HAL,PSMD11,PSMB1,CAPZA1,BLVRB,IDE,IMPA2,ATP6V1A,ENOPH1,ATP6V1B2,RPS3,EIF4A1,FABP5,EEF2,LGALS7B,TOLLIP,TCP1,ACPP,HSPA5,NME1,RPL7,SFN,ANXA2,RPL22,ALDH9A1,PLS3,ARG1,VCP,PNP,S100A7,GOT1,PSMA7,PGAM1,HSP90AB1,AHNAK,APRT,RPS16,PGM2,JUP,KRT35,CCT4,TYMP,YWHAZ,RPS8,PSMD14,RPL31,RPSA,PUDP,CAPZB,NAPRT,RACK1,RPLP2,HSPA8,NAGK,ANXA8,CLTC,PHGDH,RPL11	Down-regulated DEPs
	GO:0070013	Intracellular organelle lumen	47	0.0117	HMOX1,GOT2,IL36G,PSMD11,PSMB1,BLVRB,CAPG,PKP1,IDE,ATP6V1A,RPS3,SERPINB3,FABP5,EEF2,TOLLIP,HSPA5,MDH2,RPL7,ANXA2,ARG1,VCP,PNP,S100A7,GOT1,PSMA7,PGAM1,HSP90AB1,SLC25A5,CTSA,APRT,RPS16,PDHA1,CALML5,PGM2,JUP,CCT4,VDAC1,YWHAZ,RPS8,PSMD14,RPSA,NAPRT,CLIC3,RACK1,HSPA8,EPPK1,RPL11	Down-regulated DEPs
	GO:0032991	Protein-containing complex	44	0.0395	NEU2,PSMD11,PSMB1,CAPZA1,CAPG,PKP1,ATP6V1A,ATP6V1B2,RPS3,EIF4A1,EEF2,TOLLIP,TCP1,ACPP,HSPA5,RPL7,NCCRP1,ARPC5L,ANXA2,RPL22,VCP,PSMA7,HSP90AB1,SLC25A5,AHNAK,RPS16,PDHA1,JUP,CCT4,VDAC1,RPS8,ARPC4-TTLL3,PSMD14,RPL31,RPSA,CAPZB,CLIC3,RACK1,RPLP2,HSPA8,ATP1A1,NACA,CLTC,RPL11	Down-regulated DEPs
	GO:0012505	Endomembrane system	39	0.0439	HMOX1,DSG1,DSC1,PSMD11,PSMB1,PKP1,ATP6V1A,ATP6V1B2,RPS3,SERPINB3,FABP5,EEF2,TOLLIP,TCP1,ACPP,HSPA5,ANXA2,ARG1,VCP,PNP,S100A7,PGAM1,HSP90AB1,CTSA,ANXA7,APRT,DSP,CALML5,PGM2,JUP,RPS8,PSMD14,NAPRT,HSPA8,ATP1A1,RAB4B,ANXA8,CLTC,MGST2	Down-regulated DEPs
	GO:0031410	Cytoplasmic vesicle	38	4.62e-08	AHCY,DSG1,DSC1,PSMD11,PSMB1,CAPG,PKP1,ATP6V1A,ATP6V1B2,SERPINB3,FABP5,EEF2,TOLLIP,TCP1,ACPP,HSPA5,ANXA2,ARG1,VCP,PNP,S100A7,PGAM1,HSP90AB1,CTSA,APRT,DSP,CALML5,PGM2,JUP,CCT4,YWHAZ,PSMD14,NAPRT,HSPA8,ATP1A1,RAB4B,ANXA8,CLTC	Down-regulated DEPs
	GO:0030054	Cell junction	32	1.81e-06	DSG1,DSC1,CAPG,PKP1,ATP6V1B2,RPS3,FABP5,EEF2,HSPA5,RPL7,ARPC5L,ANXA2,RPL22,VCP,DSC3,S100A7,PSMA7,CDSN,AHNAK,RPS16,DSP,JUP,VDAC1,YWHAZ,RPS8,RPL31,CAPZB,RPLP2,HSPA8,ATP1A1,CLTC,EPPK1	Down-regulated DEPs
	GO:0099503	Secretory vesicle	30	2.77e-12	DSG1,DSC1,PSMD11,PSMB1,PKP1,ATP6V1A,ATP6V1B2,SERPINB3,FABP5,EEF2,TOLLIP,TCP1,ACPP,ANXA2,ARG1,VCP,PNP,S100A7,PGAM1,HSP90AB1,CTSA,APRT,DSP,CALML5,PGM2,JUP,PSMD14,NAPRT,HSPA8,RAB4B	Down-regulated DEPs
	GO:0030141	Secretory granule	29	2.81e-13	DSG1,DSC1,PSMD11,PSMB1,PKP1,ATP6V1A,SERPINB3,FABP5,EEF2,TOLLIP,TCP1,ACPP,ANXA2,ARG1,VCP,PNP,S100A7,PGAM1,HSP90AB1,CTSA,APRT,DSP,CALML5,PGM2,JUP,PSMD14,NAPRT,HSPA8,RAB4B	Down-regulated DEPs
	GO:0070161	Anchoring junction	26	3.8e-07	DSG1,DSC1,CAPG,PKP1,ATP6V1B2,RPS3,FABP5,HSPA5,RPL7,ARPC5L,ANXA2,RPL22,DSC3,S100A7,CDSN,AHNAK,RPS16,DSP,JUP,YWHAZ,RPS8,RPL31,RPLP2,HSPA8,CLTC,EPPK1	Down-regulated DEPs
	GO:0034774	Secretory granule lumen	20	2.65e-13	PSMD11,PSMB1,SERPINB3,FABP5,EEF2,TOLLIP,ANXA2,ARG1,VCP,PNP,S100A7,PGAM1,HSP90AB1,CTSA,APRT,PGM2,JUP,PSMD14,NAPRT,HSPA8	Down-regulated DEPs
	GO:0101002	ficolin-1-rich granule	16	1.33e-12	DSG1,DSC1,PSMD11,PSMB1,PKP1,EEF2,VCP,PNP,PGAM1,HSP90AB1,DSP,CALML5,PGM2,JUP,PSMD14,HSPA8	Down-regulated DEPs
	GO:0030055	Cell-substrate junction	16	1.09e-07	RPS3,HSPA5,RPL7,ARPC5L,RPL22,S100A7,AHNAK,RPS16,JUP,YWHAZ,RPS8,RPL31,RPLP2,HSPA8,CLTC,EPPK1	Down-regulated DEPs
	GO:0005764	Lysosome	16	0.00013	ATP6V1A,ATP6V1B2,SERPINB3,FABP5,TOLLIP,ACPP,ANXA2,ARG1,VCP,S100A7,HSP90AB1,CTSA,AHNAK,NAPRT,HSPA8,CLTC	Down-regulated DEPs
	GO:0005925	Focal adhesion	15	5.65e-07	RPS3,HSPA5,RPL7,ARPC5L,RPL22,S100A7,AHNAK,RPS16,JUP,YWHAZ,RPS8,RPL31,RPLP2,HSPA8,CLTC	Down-regulated DEPs
	GO:0099512	Supramolecular fiber	14	0.0296	KRT14,TUBA4A,KRT6B,PKP1,TCP1,PLS3,AHNAK,DSP,JUP,KRT35,CCT4,CAPZB,CLTC,EPPK1	Down-regulated DEPs
	GO:1990904	Ribonucleoprotein complex	13	0.0035	PKP1,RPS3,EEF2,RPL7,RPL22,RPS16,RPS8,RPL31,RPSA,RACK1,RPLP2,HSPA8,RPL11	Down-regulated DEPs
	GO:1904813	ficolin-1-rich granule lumen	12	8.18e-10	PSMD11,PSMB1,EEF2,VCP,PNP,PGAM1,HSP90AB1,CALML5,PGM2,JUP,PSMD14,HSPA8	Down-regulated DEPs
	GO:0099513	Polymeric cytoskeletal fiber	12	0.0254	KRT14,TUBA4A,KRT6B,PKP1,TCP1,PLS3,DSP,JUP,KRT35,CCT4,CLTC,EPPK1	Down-regulated DEPs
	GO:0042470	Melanosome	11	4.01e-09	AHCY,CAPG,ATP6V1B2,HSPA5,ANXA2,HSP90AB1,CCT4,YWHAZ,HSPA8,ATP1A1,CLTC	Down-regulated DEPs
	GO:0001533	Cornified envelope	10	3.68e-10	TGM1,DSG1,DSC1,PKP1,ANXA2,DSC3,CDSN,DSP,SERPINB5,JUP	Down-regulated DEPs
	GO:0022626	Cytosolic ribosome	10	3.32e-08	RPS3,RPL7,RPL22,RPS16,RPS8,RPL31,RPSA,RACK1,RPLP2,RPL11	Down-regulated DEPs
	GO:0042582	Azurophil granule	10	1.13e-06	SERPINB3,FABP5,TOLLIP,ACPP,ANXA2,ARG1,VCP,S100A7,CTSA,NAPRT	Down-regulated DEPs
	GO:0005775	Vacuolar lumen	10	3.2e-06	SERPINB3,FABP5,TOLLIP,ANXA2,ARG1,VCP,S100A7,CTSA,NAPRT,HSPA8	Down-regulated DEPs
	GO:0044391	Ribosomal subunit	10	5.6e-06	RPS3,RPL7,RPL22,RPS16,RPS8,RPL31,RPSA,RACK1,RPLP2,RPL11	Down-regulated DEPs
	GO:0005911	Cell-cell junction	10	0.0136	DSG1,DSC1,PKP1,ANXA2,DSC3,CDSN,AHNAK,DSP,JUP,EPPK1	Down-regulated DEPs
	GO:0035578	Azurophil granule lumen	9	2.24e-07	SERPINB3,FABP5,TOLLIP,ANXA2,ARG1,VCP,S100A7,CTSA,NAPRT	Down-regulated DEPs
	GO:0030057	Desmosome	7	2.78e-08	DSG1,DSC1,PKP1,DSC3,CDSN,DSP,JUP	Down-regulated DEPs
	GO:0005882	Intermediate filament	7	0.0059	KRT14,KRT6B,PKP1,DSP,JUP,KRT35,EPPK1	Down-regulated DEPs
	GO:0030667	Secretory granule membrane	7	0.0426	DSG1,DSC1,PKP1,FABP5,ACPP,DSP,RAB4B	Down-regulated DEPs
	GO:0016323	Basolateral plasma membrane	6	0.0432	IDE,ANXA2,HSP90AB1,DSP,ATP1A1,EPPK1	Down-regulated DEPs
	GO:0022627	Cytosolic small ribosomal subunit	5	0.00032	RPS3,RPS16,RPS8,RPSA,RACK1	Down-regulated DEPs
	GO:0022625	Cytosolic large ribosomal subunit	5	0.0009	RPL7,RPL22,RPL31,RPLP2,RPL11	Down-regulated DEPs
	GO:0000502	Proteasome complex	5	0.0012	PSMD11,PSMB1,VCP,PSMA7,PSMD14	Down-regulated DEPs
	GO:0101031	Chaperone complex	4	0.004	TCP1,HSP90AB1,CCT4,HSPA8	Down-regulated DEPs
	GO:0101003	ficolin-1-rich granule membrane	4	0.0147	DSG1,DSC1,PKP1,DSP	Down-regulated DEPs
	GO:0005844	Polysome	4	0.0175	RPS3,EEF2,RPL31,RPL11	Down-regulated DEPs
	GO:0008290	F-actin capping protein complex	3	0.0011	CAPZA1,CAPG,CAPZB	Down-regulated DEPs
	GO:0005757	Mitochondrial permeability transition pore complex	2	0.0324	SLC25A5,VDAC1	Down-regulated DEPs
	GO:0002199	Zona pellucida receptor complex	2	0.0395	TCP1,CCT4	Down-regulated DEPs
	GO:0008541	Proteasome regulatory particle, lid subcomplex	2	0.0395	PSMD11,PSMD14	Down-regulated DEPs
	GO:0071203	WASH complex	2	0.0395	CAPZA1,CAPZB	Down-regulated DEPs
	GO:0005916	Fascia adherens	2	0.0439	DSP,JUP	Down-regulated DEPs
GO (Molecular Function)	GO:0001530	Lipopolysaccharide binding	3	0.0404	LTF,DMBT1,CD14	Up-regulated DEPs
	GO:0003823	Antigen binding	4	0.0095	IGLL5,JCHAIN,IGKV2D-28,IGKV1D-33	Up-regulated DEPs
	GO:0005488	Binding	85	0.0439	KRT14,TGM1,HMOX1,AHCY,LGALSL,GOT2,TUBA4A,DSG1,DSC1,IL36G,CAPZA1,CAPG,PKP1,IDE,IMPA2,ATP6V1A,ENOPH1,ATP6V1B2,RPS3,SERPINB3,EIF4A1,FABP5,A2ML1,CKMT1B,EEF2,LGALS7B,TOLLIP,CALML3,TCP1,ACPP,HSPA5,MDH2,NME1,RPL7,SFN,ARPC5L,ANXA2,RPL22,PLS3,ARG1,VCP,DSC3,PNP,S100A14,S100A7,GOT1,PSMA7,PGAM1,HSP90AB1,SLC25A5,ANXA7,CDSN,AHNAK,APRT,RPS16,DSP,CALML5,PGM2,JUP,CCT4,VDAC1,TYMP,YWHAZ,RPS8,ARPC4-TTLL3,DDT,PSMD14,…	Down-regulated DEPs
	GO:0005515	Protein binding	59	0.0177	TGM1,HMOX1,AHCY,TUBA4A,DSG1,IL36G,CAPZA1,CAPG,PKP1,IDE,IMPA2,RPS3,SERPINB3,FABP5,A2ML1,EEF2,TOLLIP,TCP1,ACPP,HSPA5,MDH2,NME1,RPL7,SFN,ARPC5L,ANXA2,RPL22,PLS3,ARG1,VCP,DSC3,PNP,S100A14,S100A7,PSMA7,PGAM1,HSP90AB1,SLC25A5,ANXA7,CDSN,AHNAK,DSP,JUP,CCT4,VDAC1,TYMP,YWHAZ,ARPC4-TTLL3,DDT,RPSA,CAPZB,RACK1,HSPA8,ATP1A1,NACA,ANXA8,CLTC,MGST2,RPL11	Down-regulated DEPs
	GO:0003824	Catalytic activity	48	0.0234	TGM1,HMOX1,AHCY,NEU2,GOT2,HAL,BLVRB,IDE,IMPA2,ATP6V1A,ENOPH1,RPS3,SDR9C7,EIF4A1,CKMT1B,EEF2,ASPRV1,TCP1,ACPP,HSPA5,MDH2,NME1,ALDH9A1,ARG1,VCP,PNP,GOT1,PGAM1,HSP90AB1,CTSA,APRT,PDHA1,PGM2,CCT4,TYMP,YWHAZ,ARPC4-TTLL3,DDT,PSMD14,PUDP,NAPRT,HSPA8,ATP1A1,RAB4B,NAGK,MGST2,PHGDH,ENSP00000498584	Down-regulated DEPs
	GO:0003723	RNA binding	27	0.00016	GOT2,RPS3,EIF4A1,EEF2,TCP1,MDH2,NME1,RPL7,ANXA2,RPL22,VCP,HSP90AB1,SLC25A5,ANXA7,AHNAK,RPS16,DSP,CCT4,YWHAZ,RPS8,RPL31,RPSA,RACK1,HSPA8,CLTC,EPPK1,RPL11	Down-regulated DEPs
	GO:0042802	Identical protein binding	25	0.035	TGM1,HMOX1,AHCY,IDE,IMPA2,FABP5,ACPP,NME1,RPL7,SFN,ANXA2,RPL22,ARG1,VCP,PNP,PSMA7,HSP90AB1,CDSN,AHNAK,JUP,VDAC1,TYMP,YWHAZ,RACK1,MGST2	Down-regulated DEPs
	GO:0005198	Structural molecule activity	21	4.13e-06	KRT14,HMOX1,TUBA4A,KRT6B,PSMD11,PKP1,RPS3,RPL7,RPL22,AHNAK,RPS16,DSP,JUP,KRT35,RPS8,RPL31,RPSA,RPLP2,CLTC,EPPK1,RPL11	Down-regulated DEPs
	GO:0044877	Protein-containing complex binding	21	0.0022	KRT14,CAPZA1,CAPG,PKP1,RPS3,EEF2,HSPA5,NME1,ARPC5L,PLS3,VCP,HSP90AB1,ANXA7,JUP,PSMD14,RPSA,CAPZB,RACK1,HSPA8,ANXA8,EPPK1	Down-regulated DEPs
	GO:0050839	Cell adhesion molecule binding	17	1.34e-05	CAPZA1,CAPG,PKP1,EEF2,HSPA5,SFN,ANXA2,HSP90AB1,ANXA7,AHNAK,DSP,JUP,YWHAZ,RPSA,CAPZB,RACK1,HSPA8	Down-regulated DEPs
	GO:0045296	Cadherin binding	14	9.71e-06	CAPZA1,CAPG,PKP1,EEF2,HSPA5,SFN,ANXA2,HSP90AB1,AHNAK,JUP,YWHAZ,CAPZB,RACK1,HSPA8	Down-regulated DEPs
	GO:0005509	Calcium ion binding	13	0.035	DSG1,DSC1,CAPG,CALML3,HSPA5,ANXA2,PLS3,DSC3,S100A14,S100A7,ANXA7,CALML5,ANXA8	Down-regulated DEPs
	GO:0003735	Structural constituent of ribosome	9	0.00041	RPS3,RPL7,RPL22,RPS16,RPS8,RPL31,RPSA,RPLP2,RPL11	Down-regulated DEPs
	GO:0031625	Ubiquitin protein ligase binding	9	0.0182	TOLLIP,TCP1,HSPA5,VCP,HSP90AB1,SLC25A5,YWHAZ,HSPA8,RPL11	Down-regulated DEPs
	GO:0061134	Peptidase regulator activity	8	0.0182	SERPINB3,A2ML1,SERPINA12,ANXA2,VCP,SERPINB5,PSMD14,RACK1	Down-regulated DEPs
	GO:0051082	Unfolded protein binding	6	0.0182	TCP1,HSPA5,HSP90AB1,CCT4,HSPA8,NACA	Down-regulated DEPs
	GO:0044183	Protein folding chaperone	5	0.0094	TCP1,HSPA5,HSP90AB1,CCT4,HSPA8	Down-regulated DEPs
	GO:0140662	ATP-dependent protein folding chaperone	4	0.0182	TCP1,HSPA5,CCT4,HSPA8	Down-regulated DEPs
	GO:0019215	Intermediate filament binding	3	0.0247	KRT14,PKP1,EPPK1	Down-regulated DEPs
KEGG Pathway	hsa01100	Metabolic pathways	25	3.4e-05	HMOX1,AHCY,NEU2,GOT2,HAL,BLVRB,IMPA2,ATP6V1A,ENOPH1,ATP6V1B2,CKMT1B,MDH2,NME1,ALDH9A1,ARG1,PNP,GOT1,PGAM1,APRT,PGM2,TYMP,NAPRT,NAGK,MGST2,PHGDH	Down-regulated DEPs
	hsa05012	Parkinson disease	10	7.67e-05	TUBA4A,PSMD11,PSMB1,CALML3,HSPA5,PSMA7,SLC25A5,CALML5,VDAC1,PSMD14	Down-regulated DEPs
	hsa05010	Alzheimer disease	10	0.0011	TUBA4A,PSMD11,PSMB1,IDE,CALML3,PSMA7,SLC25A5,CALML5,VDAC1,PSMD14	Down-regulated DEPs
	hsa05020	Prion disease	9	0.00075	TUBA4A,PSMD11,PSMB1,HSPA5,PSMA7,SLC25A5,VDAC1,PSMD14,HSPA8	Down-regulated DEPs
	hsa05014	Amyotrophic lateral sclerosis	9	0.0035	TUBA4A,PSMD11,PSMB1,HSPA5,VCP,PSMA7,ANXA7,VDAC1,PSMD14	Down-regulated DEPs
	hsa05016	Huntington disease	8	0.0051	TUBA4A,PSMD11,PSMB1,PSMA7,SLC25A5,VDAC1,PSMD14,CLTC	Down-regulated DEPs
	hsa03010	Ribosome	7	0.00065	RPL7,RPL22,RPS8,RPL31,RPSA,RPLP2,RPL11	Down-regulated DEPs
	hsa00270	Cysteine and methionine metabolism	6	5.1e-05	AHCY,GOT2,ENOPH1,MDH2,GOT1,PHGDH	Down-regulated DEPs
	hsa04915	Estrogen signaling pathway	6	0.0035	KRT14,CALML3,HSP90AB1,CALML5,KRT35,HSPA8	Down-regulated DEPs
	hsa05017	Spinocerebellar ataxia	6	0.0035	PSMD11,PSMB1,PSMA7,SLC25A5,VDAC1,PSMD14	Down-regulated DEPs
	hsa00330	Arginine and proline metabolism	5	0.00065	GOT2,CKMT1B,ALDH9A1,ARG1,GOT1	Down-regulated DEPs
	hsa01230	Biosynthesis of amino acids	5	0.0024	GOT2,ARG1,GOT1,PGAM1,PHGDH	Down-regulated DEPs
	hsa01200	Carbon metabolism	5	0.01	GOT2,MDH2,GOT1,PGAM1,PHGDH	Down-regulated DEPs
	hsa05418	Fluid shear stress and atherosclerosis	5	0.0149	HMOX1,CALML3,HSP90AB1,CALML5,MGST2	Down-regulated DEPs
	hsa04022	cGMP-PKG signaling pathway	5	0.0361	CALML3,SLC25A5,CALML5,VDAC1,ATP1A1	Down-regulated DEPs
	hsa03050	Proteasome	4	0.0035	PSMD11,PSMB1,PSMA7,PSMD14	Down-regulated DEPs
	hsa00220	Arginine biosynthesis	3	0.0063	GOT2,ARG1,GOT1	Down-regulated DEPs
	hsa00400	Phenylalanine, tyrosine and tryptophan biosynthesis	2	0.0149	GOT2,GOT1	Down-regulated DEPs
Reactome Pathway	HSA-168249	Innate Immune System	9	0.0016	LTF,AZU1,MMP8,TCN1,LYZ,HP,PIGR,CD14,IGKV2D-28	Up-regulated DEPs
	HSA-6798695	Neutrophil degranulation	8	0.00015	LTF,AZU1,MMP8,TCN1,LYZ,HP,PIGR,CD14	Up-regulated DEPs
	HSA-2168880	Scavenging of heme from plasma	3	0.0015	HP,JCHAIN,IGKV2D-28	Up-regulated DEPs
	HSA-1430728	Metabolism	41	1.21e-11	HMOX1,AHCY,NEU2,GOT2,HAL,PSMD11,PSMB1,BLVRB,IMPA2,ENOPH1,RPS3,FABP5,CKMT1B,MDH2,NME1,RPL7,RPL22,ALDH9A1,ARG1,PNP,GOT1,PSMA7,PGAM1,HSP90AB1,CTSA,APRT,RPS16,PDHA1,PGM2,VDAC1,TYMP,RPS8,PSMD14,RPL31,RPSA,PUDP,NAPRT,RPLP2,MGST2,PHGDH,RPL11	Down-regulated DEPs
	HSA-168256	Immune System	40	1.21e-11	HMOX1,TUBA4A,DSG1,DSC1,IL36G,PSMD11,PSMB1,CAPZA1,PKP1,ATP6V1A,ATP6V1B2,SERPINB3,EIF4A1,FABP5,EEF2,TOLLIP,TCP1,ACPP,HSPA5,ANXA2,ARG1,VCP,PNP,S100A7,PSMA7,PGAM1,HSP90AB1,CTSA,APRT,DSP,CALML5,PGM2,JUP,YWHAZ,PSMD14,CAPZB,NAPRT,HSPA8,RAB4B,CLTC	Down-regulated DEPs
	HSA-168249	Innate Immune System	32	2.19e-13	HMOX1,DSG1,DSC1,PSMD11,PSMB1,CAPZA1,PKP1,ATP6V1A,ATP6V1B2,SERPINB3,FABP5,EEF2,TOLLIP,ACPP,ANXA2,ARG1,VCP,PNP,S100A7,PSMA7,PGAM1,HSP90AB1,CTSA,APRT,DSP,CALML5,PGM2,JUP,PSMD14,NAPRT,HSPA8,RAB4B	Down-regulated DEPs
	HSA-1266738	Developmental Biology	28	9.54e-10	KRT14,TGM1,TUBA4A,KRT6B,DSG1,DSC1,PSMD11,PSMB1,PKP1,RPS3,RPL7,RPL22,DSC3,PSMA7,HSP90AB1,CDSN,RPS16,DSP,JUP,KRT35,RPS8,PSMD14,RPL31,RPSA,RPLP2,HSPA8,CLTC,RPL11	Down-regulated DEPs
	HSA-392499	Metabolism of proteins	28	3.36e-05	NEU2,TUBA4A,PSMD11,PSMB1,CAPZA1,IDE,RPS3,EIF4A1,EEF2,TCP1,RPL7,RPL22,VCP,PSMA7,CTSA,RPS16,CCT4,VDAC1,RPS8,PSMD14,RPL31,RPSA,CAPZB,RPLP2,HSPA8,RAB4B,NAGK,RPL11	Down-regulated DEPs
	HSA-6798695	Neutrophil degranulation	27	1.04e-16	DSG1,DSC1,PSMD11,PSMB1,PKP1,SERPINB3,FABP5,EEF2,TOLLIP,ACPP,ANXA2,ARG1,VCP,PNP,S100A7,PGAM1,HSP90AB1,CTSA,APRT,DSP,CALML5,PGM2,JUP,PSMD14,NAPRT,HSPA8,RAB4B	Down-regulated DEPs
	HSA-1643685	Disease	27	1.17e-05	HMOX1,AHCY,TUBA4A,PSMD11,PSMB1,RPS3,EEF2,RPL7,SFN,RPL22,VCP,PNP,PSMA7,HSP90AB1,SLC25A5,CTSA,APRT,RPS16,YWHAZ,RPS8,PSMD14,RPL31,RPSA,RPLP2,ATP1A1,CLTC,RPL11	Down-regulated DEPs
	HSA-2262752	Cellular responses to stress	24	4.79e-10	HMOX1,TUBA4A,PSMD11,PSMB1,CAPZA1,BLVRB,ATP6V1A,ATP6V1B2,RPS3,HSPA5,RPL7,RPL22,VCP,PSMA7,HSP90AB1,RPS16,RPS8,PSMD14,RPL31,RPSA,CAPZB,RPLP2,HSPA8,RPL11	Down-regulated DEPs
	HSA-71291	Metabolism of amino acids and derivatives	23	5.96e-15	AHCY,GOT2,HAL,PSMD11,PSMB1,ENOPH1,RPS3,CKMT1B,RPL7,RPL22,ALDH9A1,ARG1,GOT1,PSMA7,RPS16,PDHA1,RPS8,PSMD14,RPL31,RPSA,RPLP2,PHGDH,RPL11	Down-regulated DEPs
	HSA-5663205	Infectious disease	23	7.91e-08	HMOX1,TUBA4A,PSMD11,PSMB1,RPS3,EEF2,RPL7,SFN,RPL22,VCP,PSMA7,HSP90AB1,SLC25A5,RPS16,YWHAZ,RPS8,PSMD14,RPL31,RPSA,RPLP2,ATP1A1,CLTC,RPL11	Down-regulated DEPs
	HSA-422475	Axon guidance	17	5.46e-07	TUBA4A,PSMD11,PSMB1,RPS3,RPL7,RPL22,PSMA7,HSP90AB1,RPS16,RPS8,PSMD14,RPL31,RPSA,RPLP2,HSPA8,CLTC,RPL11	Down-regulated DEPs
	HSA-8953854	Metabolism of RNA	16	6.18e-05	PSMD11,PSMB1,RPS3,EIF4A1,RPL7,RPL22,PSMA7,RPS16,YWHAZ,RPS8,PSMD14,RPL31,RPSA,RPLP2,HSPA8,RPL11	Down-regulated DEPs
	HSA-597592	Post-translational protein modification	16	0.0372	NEU2,TUBA4A,PSMD11,PSMB1,CAPZA1,IDE,EEF2,VCP,PSMA7,CTSA,VDAC1,PSMD14,CAPZB,HSPA8,RAB4B,NAGK	Down-regulated DEPs
	HSA-9010553	Regulation of expression of SLITs and ROBOs	13	3.25e-09	PSMD11,PSMB1,RPS3,RPL7,RPL22,PSMA7,RPS16,RPS8,PSMD14,RPL31,RPSA,RPLP2,RPL11	Down-regulated DEPs
	HSA-1280215	Cytokine Signaling in Immune system	13	0.0033	HMOX1,IL36G,PSMD11,PSMB1,CAPZA1,EIF4A1,TOLLIP,TCP1,ANXA2,PSMA7,YWHAZ,PSMD14,HSPA8	Down-regulated DEPs
	HSA-449147	Signaling by Interleukins	12	0.0003	HMOX1,IL36G,PSMD11,PSMB1,CAPZA1,TOLLIP,TCP1,ANXA2,PSMA7,YWHAZ,PSMD14,HSPA8	Down-regulated DEPs
	HSA-382551	Transport of small molecules	12	0.0093	HMOX1,PSMD11,PSMB1,ATP6V1A,ATP6V1B2,VCP,PSMA7,SLC25A5,VDAC1,PSMD14,ATP1A1,CLTC	Down-regulated DEPs
	HSA-6809371	Formation of the cornified envelope	11	3.32e-08	KRT14,TGM1,KRT6B,DSG1,DSC1,PKP1,DSC3,CDSN,DSP,JUP,KRT35	Down-regulated DEPs
	HSA-9711097	Cellular response to starvation	11	1.49e-07	ATP6V1A,ATP6V1B2,RPS3,RPL7,RPL22,RPS16,RPS8,RPL31,RPSA,RPLP2,RPL11	Down-regulated DEPs
	HSA-72766	Translation	11	3.36e-05	RPS3,EIF4A1,EEF2,RPL7,RPL22,RPS16,RPS8,RPL31,RPSA,RPLP2,RPL11	Down-regulated DEPs
	HSA-1280218	Adaptive Immune System	11	0.0312	TUBA4A,PSMD11,PSMB1,CAPZA1,HSPA5,PSMA7,CTSA,YWHAZ,PSMD14,CAPZB,CLTC	Down-regulated DEPs
	HSA-156902	Peptide chain elongation	10	2.24e-08	RPS3,EEF2,RPL7,RPL22,RPS16,RPS8,RPL31,RPSA,RPLP2,RPL11	Down-regulated DEPs
	HSA-156827	L13a-mediated translational silencing of Ceruloplasmin expression	10	1.12e-07	RPS3,EIF4A1,RPL7,RPL22,RPS16,RPS8,RPL31,RPSA,RPLP2,RPL11	Down-regulated DEPs
	HSA-72706	GTP hydrolysis and joining of the 60S ribosomal subunit	10	1.14e-07	RPS3,EIF4A1,RPL7,RPL22,RPS16,RPS8,RPL31,RPSA,RPLP2,RPL11	Down-regulated DEPs
	HSA-2408522	Selenoamino acid metabolism	10	1.48e-07	AHCY,RPS3,RPL7,RPL22,RPS16,RPS8,RPL31,RPSA,RPLP2,RPL11	Down-regulated DEPs
	HSA-168255	Influenza Infection	10	1.24e-06	RPS3,RPL7,RPL22,RPS16,RPS8,RPL31,RPSA,RPLP2,CLTC,RPL11	Down-regulated DEPs
	HSA-194315	Signaling by Rho GTPases	10	0.0386	TUBA4A,DSG1,SFN,VCP,HSP90AB1,DSP,JUP,YWHAZ,CAPZB,CLTC	Down-regulated DEPs
	HSA-192823	Viral mRNA Translation	9	2.26e-07	RPS3,RPL7,RPL22,RPS16,RPS8,RPL31,RPSA,RPLP2,RPL11	Down-regulated DEPs
	HSA-2408557	Selenocysteine synthesis	9	3.1e-07	RPS3,RPL7,RPL22,RPS16,RPS8,RPL31,RPSA,RPLP2,RPL11	Down-regulated DEPs
	HSA-72764	Eukaryotic Translation Termination	9	3.1e-07	RPS3,RPL7,RPL22,RPS16,RPS8,RPL31,RPSA,RPLP2,RPL11	Down-regulated DEPs
	HSA-975956	Nonsense Mediated Decay (NMD) independent of the Exon Junction Complex (EJC)	9	3.39e-07	RPS3,RPL7,RPL22,RPS16,RPS8,RPL31,RPSA,RPLP2,RPL11	Down-regulated DEPs
	HSA-72689	Formation of a pool of free 40S subunits	9	5.39e-07	RPS3,RPL7,RPL22,RPS16,RPS8,RPL31,RPSA,RPLP2,RPL11	Down-regulated DEPs
	HSA-9633012	Response of EIF2AK4 (GCN2) to amino acid deficiency	9	5.39e-07	RPS3,RPL7,RPL22,RPS16,RPS8,RPL31,RPSA,RPLP2,RPL11	Down-regulated DEPs
	HSA-1799339	SRP-dependent cotranslational protein targeting to membrane	9	1.01e-06	RPS3,RPL7,RPL22,RPS16,RPS8,RPL31,RPSA,RPLP2,RPL11	Down-regulated DEPs
	HSA-975957	Nonsense Mediated Decay (NMD) enhanced by the Exon Junction Complex (EJC)	9	1.26e-06	RPS3,RPL7,RPL22,RPS16,RPS8,RPL31,RPSA,RPLP2,RPL11	Down-regulated DEPs
	HSA-109581	Apoptosis	9	3.36e-05	DSG1,PSMD11,PSMB1,PKP1,SFN,PSMA7,DSP,YWHAZ,PSMD14	Down-regulated DEPs
	HSA-6791226	Major pathway of rRNA processing in the nucleolus and cytosol	9	4.18e-05	RPS3,RPL7,RPL22,RPS16,RPS8,RPL31,RPSA,RPLP2,RPL11	Down-regulated DEPs
	HSA-9679506	SARS-CoV Infections	9	0.0079	RPS3,SFN,VCP,HSP90AB1,RPS16,YWHAZ,RPS8,RPSA,ATP1A1	Down-regulated DEPs
	HSA-9694516	SARS-CoV-2 Infection	8	0.0055	RPS3,SFN,VCP,HSP90AB1,RPS16,YWHAZ,RPS8,RPSA	Down-regulated DEPs
	HSA-9678108	SARS-CoV-1 Infection	7	0.0006	RPS3,SFN,VCP,RPS16,YWHAZ,RPS8,RPSA	Down-regulated DEPs
	HSA-9711123	Cellular response to chemical stress	7	0.0032	HMOX1,PSMD11,PSMB1,BLVRB,VCP,PSMA7,PSMD14	Down-regulated DEPs
	HSA-9705683	SARS-CoV-2-host interactions	7	0.0035	RPS3,SFN,HSP90AB1,RPS16,YWHAZ,RPS8,RPSA	Down-regulated DEPs
	HSA-5688426	Deubiquitination	7	0.0133	PSMD11,PSMB1,IDE,VCP,PSMA7,VDAC1,PSMD14	Down-regulated DEPs
	HSA-446203	Asparagine N-linked glycosylation	7	0.0192	NEU2,TUBA4A,CAPZA1,VCP,CTSA,CAPZB,NAGK	Down-regulated DEPs
	HSA-8852276	The role of GTSE1 in G2/M progression after G2 checkpoint	6	0.00026	TUBA4A,PSMD11,PSMB1,PSMA7,HSP90AB1,PSMD14	Down-regulated DEPs
	HSA-450531	Regulation of mRNA stability by proteins that bind AU-rich elements	6	0.00045	PSMD11,PSMB1,PSMA7,YWHAZ,PSMD14,HSPA8	Down-regulated DEPs
	HSA-9692914	SARS-CoV-1-host interactions	6	0.00069	RPS3,SFN,RPS16,YWHAZ,RPS8,RPSA	Down-regulated DEPs
	HSA-9755511	KEAP1-NFE2L2 pathway	6	0.001	HMOX1,PSMD11,PSMB1,VCP,PSMA7,PSMD14	Down-regulated DEPs
	HSA-5358351	Signaling by Hedgehog	6	0.0049	TUBA4A,PSMD11,PSMB1,VCP,PSMA7,PSMD14	Down-regulated DEPs
	HSA-446652	Interleukin-1 family signaling	6	0.0052	IL36G,PSMD11,PSMB1,TOLLIP,PSMA7,PSMD14	Down-regulated DEPs
	HSA-69481	G2/M Checkpoints	6	0.0052	PSMD11,PSMB1,SFN,PSMA7,YWHAZ,PSMD14	Down-regulated DEPs
	HSA-5689880	Ub-specific processing proteases	6	0.0135	PSMD11,PSMB1,IDE,PSMA7,VDAC1,PSMD14	Down-regulated DEPs
	HSA-9604323	Negative regulation of NOTCH4 signaling	5	0.00062	PSMD11,PSMB1,PSMA7,YWHAZ,PSMD14	Down-regulated DEPs
	HSA-450408	AUF1 (hnRNP D0) binds and destabilizes mRNA	5	0.00066	PSMD11,PSMB1,PSMA7,PSMD14,HSPA8	Down-regulated DEPs
	HSA-3371497	HSP90 chaperone cycle for steroid hormone receptors (SHR) in the presence of ligand	5	0.00069	TUBA4A,CAPZA1,HSP90AB1,CAPZB,HSPA8	Down-regulated DEPs
	HSA-5362768	Hh mutants are degraded by ERAD	5	0.00069	PSMD11,PSMB1,VCP,PSMA7,PSMD14	Down-regulated DEPs
	HSA-72649	Translation initiation complex formation	5	0.00085	RPS3,EIF4A1,RPS16,RPS8,RPSA	Down-regulated DEPs
	HSA-72702	Ribosomal scanning and start codon recognition	5	0.00085	RPS3,EIF4A1,RPS16,RPS8,RPSA	Down-regulated DEPs
	HSA-5678895	Defective CFTR causes cystic fibrosis	5	0.0009	PSMD11,PSMB1,VCP,PSMA7,PSMD14	Down-regulated DEPs
	HSA-5358346	Hedgehog ligand biogenesis	5	0.0012	PSMD11,PSMB1,VCP,PSMA7,PSMD14	Down-regulated DEPs
	HSA-9759194	Nuclear events mediated by NFE2L2	5	0.0025	HMOX1,PSMD11,PSMB1,PSMA7,PSMD14	Down-regulated DEPs
	HSA-4086400	PCP/CE pathway	5	0.0048	PSMD11,PSMB1,PSMA7,PSMD14,CLTC	Down-regulated DEPs
	HSA-15869	Metabolism of nucleotides	5	0.0056	NME1,PNP,APRT,TYMP,PUDP	Down-regulated DEPs
	HSA-382556	ABC-family proteins mediated transport	5	0.006	PSMD11,PSMB1,VCP,PSMA7,PSMD14	Down-regulated DEPs
	HSA-5610787	Hedgehog off state	5	0.0079	TUBA4A,PSMD11,PSMB1,PSMA7,PSMD14	Down-regulated DEPs
	HSA-9020702	Interleukin-1 signaling	5	0.0079	PSMD11,PSMB1,TOLLIP,PSMA7,PSMD14	Down-regulated DEPs
	HSA-2132295	MHC class II antigen presentation	5	0.0104	TUBA4A,CAPZA1,CTSA,CAPZB,CLTC	Down-regulated DEPs
	HSA-162909	Host Interactions of HIV factors	5	0.0124	PSMD11,PSMB1,PSMA7,SLC25A5,PSMD14	Down-regulated DEPs
	HSA-9612973	Autophagy	5	0.0192	TUBA4A,VCP,HSP90AB1,VDAC1,HSPA8	Down-regulated DEPs
	HSA-2467813	Separation of Sister Chromatids	5	0.0424	TUBA4A,PSMD11,PSMB1,PSMA7,PSMD14	Down-regulated DEPs
	HSA-8956321	Nucleotide salvage	4	0.00056	PNP,APRT,TYMP,PUDP	Down-regulated DEPs
	HSA-1614635	Sulfur amino acid metabolism	4	0.00085	AHCY,GOT2,ENOPH1,GOT1	Down-regulated DEPs
	HSA-70263	Gluconeogenesis	4	0.0015	GOT2,MDH2,GOT1,PGAM1	Down-regulated DEPs
	HSA-9735869	SARS-CoV-1 modulates host translation machinery	4	0.002	RPS3,RPS16,RPS8,RPSA	Down-regulated DEPs
	HSA-1236978	Cross-presentation of soluble exogenous antigens (endosomes)	4	0.0052	PSMD11,PSMB1,PSMA7,PSMD14	Down-regulated DEPs
	HSA-211733	Regulation of activated PAK-2p34 by proteasome mediated degradation	4	0.0052	PSMD11,PSMB1,PSMA7,PSMD14	Down-regulated DEPs
	HSA-9754678	SARS-CoV-2 modulates host translation machinery	4	0.0052	RPS3,RPS16,RPS8,RPSA	Down-regulated DEPs
	HSA-350562	Regulation of ornithine decarboxylase (ODC)	4	0.0054	PSMD11,PSMB1,PSMA7,PSMD14	Down-regulated DEPs
	HSA-180534	Vpu mediated degradation of CD4	4	0.0056	PSMD11,PSMB1,PSMA7,PSMD14	Down-regulated DEPs
	HSA-349425	Autodegradation of the E3 ubiquitin ligase COP1	4	0.0056	PSMD11,PSMB1,PSMA7,PSMD14	Down-regulated DEPs
	HSA-69601	Ubiquitin Mediated Degradation of Phosphorylated Cdc25A	4	0.0056	PSMD11,PSMB1,PSMA7,PSMD14	Down-regulated DEPs
	HSA-72695	Formation of the ternary complex, and subsequently, the 43S complex	4	0.0056	RPS3,RPS16,RPS8,RPSA	Down-regulated DEPs
	HSA-75815	Ubiquitin-dependent degradation of Cyclin D	4	0.0056	PSMD11,PSMB1,PSMA7,PSMD14	Down-regulated DEPs
	HSA-9762114	GSK3B and BTRC:CUL1-mediated-degradation of NFE2L2	4	0.0056	PSMD11,PSMB1,PSMA7,PSMD14	Down-regulated DEPs
	HSA-180585	Vif-mediated degradation of APOBEC3G	4	0.0057	PSMD11,PSMB1,PSMA7,PSMD14	Down-regulated DEPs
	HSA-8941858	Regulation of RUNX3 expression and activity	4	0.0057	PSMD11,PSMB1,PSMA7,PSMD14	Down-regulated DEPs
	HSA-174113	SCF-beta-TrCP mediated degradation of Emi1	4	0.006	PSMD11,PSMB1,PSMA7,PSMD14	Down-regulated DEPs
	HSA-4641257	Degradation of AXIN	4	0.006	PSMD11,PSMB1,PSMA7,PSMD14	Down-regulated DEPs
	HSA-8854050	FBXL7 down-regulates AURKA during mitotic entry and in early mitosis	4	0.006	PSMD11,PSMB1,PSMA7,PSMD14	Down-regulated DEPs
	HSA-4641258	Degradation of DVL	4	0.0065	PSMD11,PSMB1,PSMA7,PSMD14	Down-regulated DEPs
	HSA-5676590	NIK-->noncanonical NF-kB signaling	4	0.0072	PSMD11,PSMB1,PSMA7,PSMD14	Down-regulated DEPs
	HSA-187577	SCF(Skp2)-mediated degradation of p27/p21	4	0.0076	PSMD11,PSMB1,PSMA7,PSMD14	Down-regulated DEPs
	HSA-5607761	Dectin-1 mediated noncanonical NF-kB signaling	4	0.0076	PSMD11,PSMB1,PSMA7,PSMD14	Down-regulated DEPs
	HSA-5610780	Degradation of GLI1 by the proteasome	4	0.0076	PSMD11,PSMB1,PSMA7,PSMD14	Down-regulated DEPs
	HSA-5610783	Degradation of GLI2 by the proteasome	4	0.0076	PSMD11,PSMB1,PSMA7,PSMD14	Down-regulated DEPs
	HSA-5610785	GLI3 is processed to GLI3R by the proteasome	4	0.0076	PSMD11,PSMB1,PSMA7,PSMD14	Down-regulated DEPs
	HSA-174084	Autodegradation of Cdh1 by Cdh1:APC/C	4	0.0088	PSMD11,PSMB1,PSMA7,PSMD14	Down-regulated DEPs
	HSA-4608870	Asymmetric localization of PCP proteins	4	0.0088	PSMD11,PSMB1,PSMA7,PSMD14	Down-regulated DEPs
	HSA-1234176	Oxygen-dependent proline hydroxylation of Hypoxia-inducible Factor Alpha	4	0.0091	PSMD11,PSMB1,PSMA7,PSMD14	Down-regulated DEPs
	HSA-1169091	Activation of NF-kappaB in B cells	4	0.0098	PSMD11,PSMB1,PSMA7,PSMD14	Down-regulated DEPs
	HSA-174154	APC/C:Cdc20 mediated degradation of Securin	4	0.0101	PSMD11,PSMB1,PSMA7,PSMD14	Down-regulated DEPs
	HSA-5658442	Regulation of RAS by GAPs	4	0.0101	PSMD11,PSMB1,PSMA7,PSMD14	Down-regulated DEPs
	HSA-8948751	Regulation of PTEN stability and activity	4	0.0104	PSMD11,PSMB1,PSMA7,PSMD14	Down-regulated DEPs
	HSA-68949	Orc1 removal from chromatin	4	0.0115	PSMD11,PSMB1,PSMA7,PSMD14	Down-regulated DEPs
	HSA-174178	APC/C:Cdh1 mediated degradation of Cdc20 and other APC/C:Cdh1 targeted proteins in late mitosis/early G1	4	0.0124	PSMD11,PSMB1,PSMA7,PSMD14	Down-regulated DEPs
	HSA-174184	Cdc20:Phospho-APC/C mediated degradation of Cyclin A	4	0.0124	PSMD11,PSMB1,PSMA7,PSMD14	Down-regulated DEPs
	HSA-69017	CDK-mediated phosphorylation and removal of Cdc6	4	0.0124	PSMD11,PSMB1,PSMA7,PSMD14	Down-regulated DEPs
	HSA-8939902	Regulation of RUNX2 expression and activity	4	0.0124	PSMD11,PSMB1,PSMA7,PSMD14	Down-regulated DEPs
	HSA-9663891	Selective autophagy	4	0.0161	TUBA4A,VCP,VDAC1,HSPA8	Down-regulated DEPs
	HSA-195253	Degradation of beta-catenin by the destruction complex	4	0.0172	PSMD11,PSMB1,PSMA7,PSMD14	Down-regulated DEPs
	HSA-2871837	FCERI mediated NF-kB activation	4	0.0172	PSMD11,PSMB1,PSMA7,PSMD14	Down-regulated DEPs
	HSA-5632684	Hedgehog on state	4	0.0183	PSMD11,PSMB1,PSMA7,PSMD14	Down-regulated DEPs
	HSA-5687128	MAPK6/MAPK4 signaling	4	0.0205	PSMD11,PSMB1,PSMA7,PSMD14	Down-regulated DEPs
	HSA-1236974	ER-Phagosome pathway	4	0.0212	PSMD11,PSMB1,PSMA7,PSMD14	Down-regulated DEPs
	HSA-3371556	Cellular response to heat stress	4	0.0212	HSPA5,VCP,HSP90AB1,HSPA8	Down-regulated DEPs
	HSA-202424	Downstream TCR signaling	4	0.0232	PSMD11,PSMB1,PSMA7,PSMD14	Down-regulated DEPs
	HSA-5689603	UCH proteinases	4	0.024	PSMD11,PSMB1,PSMA7,PSMD14	Down-regulated DEPs
	HSA-8939236	RUNX1 regulates transcription of genes involved in differentiation of HSCs	4	0.028	PSMD11,PSMB1,PSMA7,PSMD14	Down-regulated DEPs
	HSA-68867	Assembly of the pre-replicative complex	4	0.039	PSMD11,PSMB1,PSMA7,PSMD14	Down-regulated DEPs
	HSA-351906	Apoptotic cleavage of cell adhesion proteins	3	0.0018	DSG1,PKP1,DSP	Down-regulated DEPs
	HSA-8876725	Protein methylation	3	0.0048	EEF2,VCP,HSPA8	Down-regulated DEPs
	HSA-389960	Formation of tubulin folding intermediates by CCT/TriC	3	0.0087	TUBA4A,TCP1,CCT4	Down-regulated DEPs
	HSA-389957	Prefoldin mediated transfer of substrate to CCT/TriC	3	0.0099	TUBA4A,TCP1,CCT4	Down-regulated DEPs
	HSA-77387	Insulin receptor recycling	3	0.0124	IDE,ATP6V1A,ATP6V1B2	Down-regulated DEPs
	HSA-8950505	Gene and protein expression by JAK-STAT signaling after Interleukin-12 stimulation	3	0.0183	CAPZA1,TCP1,ANXA2	Down-regulated DEPs
	HSA-6811436	COPI-independent Golgi-to-ER retrograde traffic	3	0.0378	TUBA4A,CAPZA1,CAPZB	Down-regulated DEPs
	HSA-71406	Pyruvate metabolism and Citric Acid (TCA) cycle	3	0.0409	MDH2,PDHA1,VDAC1	Down-regulated DEPs
	HSA-917937	Iron uptake and transport	3	0.0466	HMOX1,ATP6V1A,ATP6V1B2	Down-regulated DEPs
	HSA-9735804	Diseases of nucleotide metabolism	2	0.0085	PNP,APRT	Down-regulated DEPs
	HSA-1237112	Methionine salvage pathway	2	0.0127	ENOPH1,GOT1	Down-regulated DEPs
	HSA-5336415	Uptake and function of diphtheria toxin	2	0.0127	EEF2,HSP90AB1	Down-regulated DEPs
	HSA-390450	Folding of actin by CCT/TriC	2	0.0243	TCP1,CCT4	Down-regulated DEPs
	HSA-73614	Pyrimidine salvage	2	0.028	TYMP,PUDP	Down-regulated DEPs
	HSA-8963693	Aspartate and asparagine metabolism	2	0.028	GOT2,GOT1	Down-regulated DEPs
	HSA-9755088	Ribavirin ADME	2	0.028	NME1,PNP	Down-regulated DEPs
	HSA-3371511	HSF1 activation	2	0.0313	VCP,HSP90AB1	Down-regulated DEPs
	HSA-9614399	Regulation of localization of FOXO transcription factors	2	0.0313	SFN,YWHAZ	Down-regulated DEPs
	HSA-9755779	SARS-CoV-2 targets host intracellular signalling and regulatory pathways	2	0.0313	SFN,YWHAZ	Down-regulated DEPs
	HSA-3371568	Attenuation phase	2	0.035	HSP90AB1,HSPA8	Down-regulated DEPs
	HSA-74217	Purine salvage	2	0.035	PNP,APRT	Down-regulated DEPs
	HSA-75035	Chk1/Chk2(Cds1) mediated inactivation of Cyclin B:Cdk1 complex	2	0.035	SFN,YWHAZ	Down-regulated DEPs
	HSA-111447	Activation of BAD and translocation to mitochondria	2	0.0422	SFN,YWHAZ	Down-regulated DEPs
	HSA-189483	Heme degradation	2	0.0422	HMOX1,BLVRB	Down-regulated DEPs
	HSA-9735871	SARS-CoV-1 targets host intracellular signalling and regulatory pathways	2	0.0422	SFN,YWHAZ	Down-regulated DEPs
	HSA-844456	The NLRP3 inflammasome	2	0.0458	HMOX1,HSP90AB1	Down-regulated DEPs
